# Supplementary material for: RNF4~RGMb~BMP6 axis required for osteogenic differentiation and cancer cell survival
Source: Cell Death Dis. 2022 Sep 24;13(9):820. doi: 10.1038/s41419-022-05262-1 (PMC9509360; doi:10.1038/s41419-022-05262-1)
Supplement: Supplementary file 6 — Table S1 [file 41419_2022_5262_MOESM6_ESM.xlsx]

## Sheet: Fig 2C - 191-RNF4 Dependent
UP	DOWN
ETS1	IGHA1
DIXDC1	LRRC17
BCAR3	IGSF1
MGLL	LYPD1
ARHGEF18	PTPRZ1
APOL2	TRH
NPAS2	AC092376.2
EMP1	EPGN
ERRFI1	SLC2A12
IGFBP2	CD36
TMEM164	RGS5
TMEM255B	ITGB8
CRLF1	KCNAB1
HCN2	CSF2RB
GADD45B	FGFR2
TMEM184A	NTRK3
HIP1R	SEMA3D
GFPT2	SAMD3
NR2F1-AS1	ANK3
C5AR1	SEMA3A
H2AFJ	FAT3
NFKBIA	IL13RA2
FSTL3	ARHGAP28
RELB	PPFIA4
PYGB	TRIM67
COMP	HGF
PAX9	THBD
GCLC	AL049838.1
GMPR	STOX2
ENC1	ACVR1C
SP110	ERMN
MYOSLID	AL137060.1
TNFAIP8L3	RASSF2
SAMHD1	WDR17
UPP1	F2RL2
AOX1	MAF
CAMK2N1	OCLN
ITGA5	MSR1
WFDC21P	SYTL2
ARHGEF28	CLCA2
IKZF2	TMC3-AS1
AFAP1L1	PALMD
NAV2	PKNOX2
TNS4	MASP1
LAMP5	LGI4
THEMIS2	AL589684.1
CITED4	TTN
ANKRD1	CACNA2D1
ADRA1B	PER3
PRELP	NEK10
IRF7	LRRN4CL
PLSCR1	AKR1B10
PMAIP1	CADM1
IL34	MXRA5
PRR15	LINC01268
PARP12	TMEM200A
UCN2	STYK1
IFI35	DBP
DUSP5	LANCL3
CYP7B1	CATSPER2P1
SEC14L2	PSD3
ODF3B	ADAMTS1
APOD	ARMC4
BIRC3	GALNT16
ICAM1	ADGRL2
TRIM14	RASSF9
NR2F1	KALRN
SLC16A12	SPEG
BST2	LINC00327
TYMP	MYH10
MT2A	PTGFRN
IRS2	LNP1
IFI27	SPTLC3
FAM167A	PLA2G4A
TLR2	CCND2
ISG15	CYFIP2
OLAH	PARD6G
IFI6	NET1
HERC6	RFX2
OAS2	FAM69A
OAS3	C15orf59
MCTP1	TRO
BMP6	C11orf74
NEBL	EXOC6B
IFIT3
APCDD1
HCK
IFIT1
IFIT2
MEFV
CADM3
OASL
IL18
CXCL2
MX1
CMPK2
MYOT
OAS1
SLC7A2
CCL20
CNR1
RSAD2
CXCL5
CXCL8
CXCL3
CXCL6
CXCL1

## Sheet: Fig 2C - 58-RNF4 Independent
UP	DOWN
ZHX3	PADI2
CALCOCO2	MAP3K7CL
ZFP36	FLG
OSBPL5	NCKAP5
PCDH9	GAP43
COL8A1	MEST
DUSP1	DPP4
TRNP1	CIART
TRABD2B	STARD5
WISP1	PAMR1
TSC22D3	MN1
GLUL	MMP2
ALPL	GJA1
B3GNT5	LOXL2
PLXNA2	ZMIZ1
PTGER2
ARRDC2
FPR1
CYP19A1
CX3CL1
PER1
TIMP4
CHST2
KIAA0040
ADPRHL1
INSC
GLDN
ABLIM2
FBN2
SHISA9
NRCAM
CORIN
OMD
march10
NPTX1
FKBP5
RGCC
CPM
SAA2
CIDEC
ZBTB16
SAA1
PF4

## Sheet: Fig 2D MSC targeted RNF4
Up	Down
ZMIZ1	SMILR
GALK2	RRM2
CACUL1	MKI67
MRRF	FAM111B
ACAD8	AL157402.2
BRPF3	KRT14
MAP1A	HHIP
NAA60	PCLAF
SPPL3	PENK
KCTD21	RELN
PTK2	KIF20A
AGO2	MYBL2
ADPRH	MCM10
HEATR6	KIF18B
TBP	SPC25
MARCH8	HAS2
COL1A2	ACAN
TIMMDC1	SCN3A
RNF139	FAM83D
TADA2A	E2F2
MT-ND3	MYH11
EPS15	LINC01060
TOP3B	SLITRK1
ARNT	AURKB
PAQR7	SLC14A1
FBXO22	NUF2
TMEM41A	SERPINA9
ASCC1	LINC02511
CDC37L1	KRT9
ZNF263	RDH5
ZDHHC6	PKMYT1
STK4	MEOX2
WASHC2C	PIMREG
RHBDD3	CCDC190
SLC5A6	FOXM1
SNAPC5	NCAPG
SFXN5	KCNMB1
ZNF706	KIFC1
OTUD7B	ANXA2P1
SNX27	MYPN
TBKBP1	HJURP
RTN3	CENPA
KDM5C	ALPL
DTX3	ANXA2
MSL1	UBE2C
FAM120C	SLC38A11
NHLRC1	PCSK9
HIF1AN	KISS1
PRDM4	ANXA2P2
HOXD8	CDK1
ZFYVE9	SIGLEC15
TRAPPC10	AJAP1
USP6NL	TK1
TBCCD1	AC016397.2
ACBD6	OSTN-AS1
GID4	IGSF1
OXSM	DTL
FAM131A	RASL12
MIEF1	HS3ST1
WDR53	INSC
RTL6	KIF4A
ATXN7L3B	AL603840.1
USP21	ITGB1BP2
OARD1	KRTAP1-1
DCAF6	PTN
ZNF551	HHIP-AS1
TTYH3	CDC45
ZNF202	PYGM
SMAD7	DMC1
HOXA9	PLK1
AGFG1	NEK2
FIZ1	AC009779.3
MED6	GAL
G3BP1	C11orf96
HDHD3	AC012513.3
YIPF1	CDH3
ATP13A3	TM4SF4
FASTKD5	MSR1
NEMP2	PCOLCE2
C7orf49	EGR3
CTSA	PBK
FAM91A1	LINC01423
SLC6A8	AC087501.4
SFMBT1	DLGAP5
TMEM138	LINC01592
TTC12	SPON2
CUTC	MRVI1
BLMH	C15orf54
KMT2D	CENPM
MTMR3	SCUBE3
M6PR	LINC01963
CNOT1	RNF4
L2HGDH	AC021016.2
AP000769.1	LDB3
ATP6V1C1	AC023794.1
ASAP1	IQGAP3
AGTRAP	MALL
ACOT13	IPCEF1
GBA2	BAIAP2L2
ALS2	CKAP2L
NDC1	LINC00643
RNF2	SYT16
TRIM35	P3H2
MT-ATP8	SAPCD2
CPT2	FGL2
NKIRAS2	AL359764.1
CNOT6L	APOBEC3B
USP28	DEPDC1
UBA6-AS1	AC008522.1
GNPDA1	RTL8C
ERI2	CORIN
DCP1B	ITGA10
ALAS1	CEP55
HTATIP2	WFDC1
HOXC8	RASGRP2
MMD	RIMS1
ZNF7	HMMR
PHLDA3	AC127496.7
PRDM11	ANGPTL5
MVB12B	FRRS1L
CUL3	APELA
ZNF212	CLEC3B
TGFBRAP1	AL049838.1
SLC39A9	TICRR
DNMT3A	ACTG1
SYNGAP1	FAM46B
IDH1	PSG5
SPSB1	ESCO2
IST1	C11orf87
APH1B	AL596244.1
LBR	MASP1
CNOT6	PCSK6
PARP6	GTSE1
TRMT12	PHLDA2
ZNF232	ARC
ATP6V1A	LINGO1
C17orf58	PRG4
APOL2	PRSS3
TMEM164	STMN1
TRIM32	VASN
MMP2	TRH
SLC7A1	KCNK2
CDC42SE1	S100A4
ZNF256	CDCA3
AVL9	CENPK
DIRC2	PPFIA2
LINC00665	ADRA2C
ETV3	ITGA9
FAM200A	NDC80
KHNYN	TRPC4
ZNF329	A2M
ISCU	LMNB1
PDE7A	PLPPR4
TMCC2	COL22A1
SCN1B	MICAL1
TXN	SLIT3
ANKRD46	JAM3
ZSCAN29	ACOT7
ARID1A	NCALD
PTCH1	LY6K
EBAG9	FP565260.7
KIAA1147	RAD51AP1
VAC14	ACTA2
ALDH3A2	GRB14
NKX3-1	ANLN
TDP2	ACE
SLC38A6	PSCA
TMEM246	LINC01085
CDC23	AGMO
PPP4R3A	DCXR
PAIP2	RAB27A
NEK4	CEMIP
MIF4GD	GALNT2
ARAP3	C8orf34
UGCG	BRIP1
CMTM4	CYB561
ZCCHC3	OXTR
AZIN2	ACTC1
MAP3K2	CDKN3
G6PD	ROBO2
IER5L	FLT1
RNF185	APC2
HTRA3	CDCA8
TGFBR3	COL5A3
TSKU	TM4SF1
ZKSCAN4	MLC1
AKT3	TRPV4
FOXP4	BUB1B
PLIN2	LINC01204
E2F6	NEURL1B
AC244669.1	E2F1
AARS	MRAP2
SLC11A2	OLFML2B
DUSP19	SLC24A3
APBB2	CENPF
LACTB	FAM172A
ORAI3	TCF19
CYB5R4	CCDC81
RIT1	ASPN
BAZ2A	HGF
AREL1	SGIP1
SH2D4A	SYNPO2
AHCYL1	FGF5
KLHL12	GNA14
LINC00963	BZW2
SYNPO	CNN1
TRIAP1	JPH2
SASS6	CNTNAP3B
PTPDC1	RGS5
JUNB	KIF23
QSER1	MXD3
PSAP	FANCA
SLC25A44	IL17D
RAD51C	CSF2RB
LMBR1L	C1QBP
GABARAPL1	ANOS1
DICER1	THEMIS
CNOT11	INF2
ZNF382	FES
TIGD1	LINC00702
VASH1	AK5
CHST15	MAPK11
ZBTB5	S100A3
ANKRA2	AL512791.2
CCDC117	STK32B
C2orf68	SMPD1
ARHGAP19	LDB2
PIGA	CDT1
TULP4	LINC01119
MAP3K10	PARM1
COL4A1	FCRLA
AC009509.1	KRT34
TUSC2	CAV1
CCND2	SEPT1
SRRD	KIF11
SETD5	REEP5
CASP7	RGMB
FAM66C	BLM
MBD5	RMDN1
VSIG10	NMNAT2
MLXIP	TRIM44
RAB29	SH3KBP1
CD74	PRELP
ZBTB18	RPS6KA6
FRAT2	GREM2
PRR5L	ELFN1
LONRF1	RAB40B
ZBED8	ADIRF
SLC25A45	TONSL
NAV2	SPDL1
CLSTN3	RHOBTB2
SNHG1	NLGN1
NRAS	RFTN1
COL1A1	SEMA3F
NXPE3	BMPER
PANK1	NIPSNAP3A
TMEM63B	RPS26
HLX	DNAJC14
NIPA1	F2R
PNMA8A	AL928654.4
IFNAR2	CGREF1
SLC31A1	SPAAR
TMEM99	NIPAL3
ZBTB20	CDH15
TXNDC12	TPX2
SLC35D2	CKB
NEURL2	CAP1
HHAT	PTH1R
TLK1	ACTL10
ZNF852	RAB27B
CABYR	GMFG
CREB3L4	SCARF2
GALC	ORC6
OSGEPL1	PRPF31
TMEM205	B4GALT1-AS1
AL392172.1	RAVER2
LRRC57	MAPKAP1
ATP6V0E2-AS1	GRK6
ZBTB34	KCNQ4
FBXO27	ABHD8
PIM1	RPS6KA4
NFATC3	FITM2
AC012313.1	AC022034.2
VGLL4	HAPLN3
FAHD2B	TAPBPL
BTBD3	MBNL1-AS1
PPME1	CTSZ
PLEKHF1	AL359091.5
MAP3K4	LAMC2
MBD6	IL17RE
IKBKE	TCF3
ZNF619	MOB4
ZNF652	KCNQ5
ZNF667	AC073611.1
USP54	RNASEH1
UBL7-AS1	SMTN
PRUNE1	ERMN
LRRC8B	B3GALT6
TAF9B	PALMD
PATL1	FAM180A
ZCCHC2	OSTF1
CCNJ	DOK5
C14orf39	AMPH
DCLK2	HRCT1
GNPTAB	HSD3B7
BEND7	WDHD1
AL139393.2	LDLR
ZNF586	TRIM59
MARC1	AP001972.5
SRP14-AS1	SULF1
BNC1	NTN4
ZNF630	AC005034.3
CEACAM19	CHMP6
KDM4D	LINC00641
RCC2	EBF3
LAMA1	MMP24
HOXC13	CRELD2
SLC31A2	CHSY3
TBC1D22B	PLCL1
TEX22	HMGN1
PLTP	TRPM4
DLGAP1-AS1	SMARCA4
LZTS3	FKRP
ZNF680	GAS2L3
BHLHE41	BMPR2
AC097376.2	RAC1
LINC01138	FKBP7
AC092835.1	FAM131B
PLA2G4C	PDLIM5
LINC01278	SUPT16H
SH3TC1	ARPC2
SLC29A1	PI16
HMBOX1	PRUNE2
CLTCL1	LYAR
SLC47A1	AC103982.1
AC074117.1	FCRLB
ZFP36L1	PIK3R1
PHYHIP	SGCD
CD82	DIAPH3
PSORS1C1	MRPS15
KIAA0895	LRRC8C
SPARC	WBP1L
HKDC1	VCP
SERPINB9P1	RSL24D1
PPM1D	CD36
FNIP1	TMEM128
UHRF1BP1	POLR2F
IQCC	SYTL2
SCNN1D	LGMNP1
ZSWIM6	KCNK1
LIAS	GDI2
PLAGL2	FRMD4B
RAPGEFL1	PLCB3
NFKBIA	HAS2-AS1
PVT1	HNRNPLL
FDXR	NBN
AMER1	DIMT1
DUXAP9	EGR1
ACVR2B	RUFY1
HIPK2	EEPD1
E2F5	RCN2
EPB41	C20orf27
STX18-AS1	UBE4B
CXorf57	ACOX3
MTF2	MYADM
SMOX	C9orf40
PLCXD2	EDEM2
TNRC6B	PCDH18
CYB561A3	XYLT1
ZNF561-AS1	DOCK9
SERTAD4-AS1	MYDGF
ENO2	EID3
KLHL15	DPYSL3
AC005332.6	ATP11C
CELSR1	PI4K2B
ZNF814	TMX3
DTNB	MAP6
DNM1	MFAP5
SGPL1	AC037198.1
Z95115.1	AEBP1
FAM222B	PTGIR
LTB4R2	SUN2
IGFBP2	BRD9
AJUBA	LPCAT4
TIFA	MRPL28
HDAC2-AS2	RTN4RL1
LY96	MAP3K6
BAALC-AS1	LRP1
ZNF620	FAM32A
THSD1	ATAD3A
KLF11	TCEAL1
TTC9	TMA7
H1F0	MALINC1
AP001372.2	TNXB
OPN3	NGRN
AC009404.1	HAUS1
PCNA	EHBP1L1
PHF7	ZNF738
LINC01759	RPL7
PPM1H	RBMS3
PCED1B	MAGEH1
TMEM59L	TIMP2
STARD5	EFNB2
GXYLT2	ATAD5
AC007842.1	AC092718.4
DDI2	NEXN
AC083799.1	DGCR11
VWCE	NREP
RNF144B	GM2A
PTPRJ	AC090673.1
RFPL1S	EMB
CPSF4	RCAN3
MKLN1-AS	PTMS
THAP10	OSR1
CDC14A	ADAMTSL1
TMPPE	GLYR1
SRRM2-AS1	S100A6
C2CD3	KHDRBS3
RNF38	INTS1
AC025165.5	EPB41L4A
GPR156	PTGS1
TMEM79	MTPN
AC021092.1	BARX1
SYN1	COL11A2
RPL29P19	PCNP
PTBP3	BCL7C
TMC3-AS1	DPY19L1
LRP4	LAMB1
FAM86B1	ANO8
SLC7A6	TMEM192
AC078846.1	TMEM204
ATF3	DNAJB1
SINHCAF	DOCK1
FER1L5	CAV2
FAM217B	CPNE1
ZNF596	DCAF4
DENND2D	LPAR1
LINC00565	RPS6KB2
LINC00174	TINAGL1
CADM1	THRA
ZSWIM4	POLR2L
C2orf27A	FEZ2
CCL26	PODN
LRP5L	CHTF18
ADTRP	MYO1D
GADD45G	TRPC1
LINC02541	CAVIN1
AC084125.2	RPRD1A
BAZ2B	AL391422.3
FAM189A2	OGDH
SLC30A1	ADCY5
UHMK1	TMEM243
PRKAR2A-AS1	DPM3
GAN	TST
ABTB2	RWDD4
BRWD3	RPL7P9
AC012360.3	LRP12
RIMS4	RAB8A
AC023449.2	SRF
AC068580.1	GPCPD1
ARSE	STAMBPL1
IQCD	ANG
TGIF1	AC147067.1
AP003119.3	SURF6
ZSWIM5	DNALI1
AC011815.1	TACC2
DPP4	UBE2J1
GADD45A	CHMP3
TRIB1	ACOT1
PAIP2B	AUP1
IGDCC4	C6orf226
PDGFA	CD248
RNF44	RPL23A
NPL	PHF6
CAHM	CANT1
NMB	HIGD2A
KLLN	DHRS1
AMMECR1	LMF2
SLC9A7P1	PPM1F
SEL1L3	RABEP2
AP002495.1	PDCL3
TKT	MYO1B
PTGR1	LRRC3
LCA5L	HAS3
RBM47	LRRC2
KCNG1	PCDHGA6
DUSP5	UBA5
COL7A1	ATP2B4
AC105760.2	GRIK2
MXD1	DYNC1I1
PRKCZ-AS1	STUB1
LINC00475	RBL1
AC107959.1	TBX18
AC106791.1	DENND3
ZNF702P	EPB41L3
TLR1	MAPKAPK2
GTPBP2	DDX54
DNHD1	MYO9B
SAT1	ARL10
TNFSF9	LGMN
C2	HMGN4
CUTALP	LOXL1
MFSD13A	SNED1
AL606760.1	H2AFJ
RBPMS-AS1	ACAT1
AC022400.8	DCLK1
GRK3	PHF13
CEBPA-AS1	GLYCTK
MCTP1	PIGW
AL049775.1	ZNF789
HIF1A-AS1	TMSB4XP8
RARRES1	REPIN1
FBXO32	CERK
LRRC61	CAMLG
LINC01583	PBLD
FNBP1P1	VASP
TXNRD1	IRAK1
AOC3	EIF2B1
AC010615.1	ACBD5
AL132780.2	MCM4
P2RX6	GRAMD1B
AL050331.1	HERC4
IL20RB	PCYT1A
WFDC21P	HPCAL1
AC022211.2	AC115618.3
AKAP3	TMSB4XP6
AC087752.3	MFSD3
TNFSF15	VEPH1
TIMP4	TMSB4X
AKR1B10	EGFL7
NCR3LG1	ARMCX3
BBC3	ATP6V1D
CSDC2	RABEP1
PLK2	ITGB1P1
PTCHD4	TMBIM4
PIM2	ARMC5
RAPSN	DLG3
TNRC6A	GNAI2
SLC48A1	PDK1
FAIM2	ARHGEF17
NINJ1	DENND6B
PTPRU	PLOD1
AC107884.1	GNA12
LAMTOR5-AS1	FGFRL1
COL24A1	TSPAN4
ZC2HC1C	MARCKS
AC091806.1	C11orf49
AOC2	OPTN
UCP3	ALDH1B1
GRHL3	EHBP1
CNOT6LP1	COX7A1
CD14	ANK3
AL117335.1	MGLL
SCAMP5	DDX10
AC124242.1	MAGI1
SESN1	FAM19A5
AC121761.2	PMM1
SRRM3	SPAG9
AL139384.1	CD320
MCTS2P	TGFB1I1
NFKBIE	MANF
NQO1	TPM2
CELSR2	TTF2
AC231981.1	PDIA4
STRADB	ADAMTS7
ESR1	AKT1S1
PLEKHH1	ADAM15
IRS2	ANXA6
LYPD5	CNPY2
AL137026.1	NDUFA2
CLMN	TOMM34
PRTG	GAP43
TP53INP1	FAM192A
KRT8P33	SSR2
LINC01137	PAK4
WWC1	SHANK2
NPAS3	UBR7
IL1RAP	NOTCH3
AC017104.1	TGOLN2
AC245100.8	C19orf12
PPP1R14C	TNFSF12
AMIGO2	PTPN3
CYFIP2	RPIA
TNIP3	LPIN1
LINC01569	FAAH
CYSRT1	ITGB1
ASTN2	C12orf75
AL023806.3	ACVRL1
BTG2	MICU3
WNT10B	EEF1AKMT2
AL138781.1	DNAJB11
PARD6B	DLX1
FTH1P4	FARP2
AL109976.1	CHD1L
SLC46A3	TWSG1
RNFT2	MYO10
ZP3	ANKDD1A
AL359091.4	STARD3
AC124798.1	LHPP
BLNK	CD3EAP
BIRC3	WIPF1
AKR1B1	ANPEP
FTH1P16	MSRA
AL512353.1	WWTR1
TMEM253	DSEL
SESN2	MCM3
PMAIP1	NPTN
AL133367.1	CA5B
CPE	PSMC3IP
AC084757.3	PITPNM3
SALL4	NOMO1
LRRC39	RAB11A
LINC01588	SMARCD2
AC012313.8	LMNA
FTH1P3	DHTKD1
MAST4-AS1	CNOT9
KLKB1	SMIM37
HOXC13-AS	IFFO1
ABCA1	LSS
SIK1B	PPIB
CNTF	B3GNT2
TRIM16	KCTD5
RPLP0P2	LRRN4CL
TYMSOS	DEGS1
AQP11	CDKN2D
GLI1	CRIP2
NRCAM	DAB2IP
LEF1	TNS1
LMCD1-AS1	MAF1
TSPAN7	CAB39L
PKD1L2	INTS3
AC092117.1	AC005332.7
AL590999.1	NPDC1
LINC00944	LIMS1
ZNF341-AS1	MFN1
KCNE3	GNPNAT1
PATL2	C6orf132
CCDC148	SGSH
PDPN	LMOD1
AC010900.1	POPDC3
AC073115.2	NGEF
ITIH3	GNS
NKILA	C8orf76
CCDC150P1	ACSL1
STOX2	PDE4A
FTH1P15	HYAL2
NOS2P3	ULK1
AC103740.1	MPG
CERNA1	SH3RF1
BEX2	CYP27C1
ABCC3	SGTA
ICAM1	NOMO2
ICAM4	MCFD2
KCNE1	STIP1
LINC02104	NCBP3
INPP5J	MAN2B2
AC083862.2	BEX4
LINC02188	ACTN1
RASSF5	STX2
GDF15	LEO1
FTLP3	CALU
AC121338.2	SNX7
OSGIN1	SGMS2
ZNF138	CD151
SRXN1	PLOD3
AC005329.1	YWHAE
AC098820.1	MYOF
AC022467.1	CRELD1
FTL	FKBP14
ZMIZ1-AS1	HLA-E
PCDHAC2	EBNA1BP2
PDZK1IP1	NRBP2
ZDHHC11	TTLL11
AC073115.1	CPPED1
FLVCR2	RPF2
MYOSLID	ARHGAP39
IL32	SDCCAG8
P2RY1	URB1
AC089983.1	EHD2
RHEBL1	TP53I13
NECTIN4	FKBP9
BEST1	SLX4
ANGPTL4	TRIR
FTH1P23	KLHL7
FTLP2	HIGD1A
AC073288.2	TMEM50B
AC046168.1	CDYL2
FTH1P11	LPCAT1
SQSTM1	ADSL
LUARIS	EXT1
FTH1P12	RPL41
FTH1P8	DENR
KLHL38	PSMD8
AC010207.1	IFITM2
BCO2	TCEAL4
GCNT3	NOP10
LINC00622	ECE1
AC022916.1	DNAJC1
LINC00304	CCDC51
AC116366.2	WDR1
ONECUT2	MRFAP1L1
FTH1P20	PPIP5K2
HMOX1	FBRSL1
FTH1	ACAA2
AC016596.1	SLC39A13
EGR2	CXXC5
MT1F	VARS
GREB1	GOPC
IL34	ASMTL
AC004877.1	ATP5ME
AL031686.1	TMEM175
LINC00519	TTC31
RASL11B	MTMR9
MT1M	KIAA0556
HRH4	ST20-AS1
LUCAT1	HHIPL1
AC100810.3	AC005831.1
TFEC	DYNLT3
GLP2R	MECP2
AL158206.1	SELENOT
NMRAL2P	RABIF
SAA1	HDGFL2
BMF	DSCC1
ICOSLG	SPIDR
AP001596.1	CNPY4
PDE6A	BLOC1S6
LDHC	UBFD1
TRIM16L	SOS1
FTH1P10	SPTBN1
ACER2	CYTH2
LONRF3	FKBP2
LINC00441	ABCC4
C7orf69	SUSD5
MT1E	RDX
TREM2	PPP2R5D
AKR1B15	SUB1
TREML3P	CYB561D1
AL365181.3	APPL2
AC106900.1	UBA1
NFE2L3	SNAPC2
OLAH	CALHM2
TREM1	GTPBP6
GATM	FBXL2
HUS1B	MAP2K3
AC027373.1	DOPEY2
GAPLINC	CD63
SAA2	GALNT18
PTAFR	BTN2A3P
LINC02126	RBM8A
BEST3	BRI3BP
AL596223.1	DLST
AC121761.1	PJA1
INHBC	TUSC3
BSN-AS2	BRF1
RAB38	MAST3
MMP3	TCF25
UCP2	RMC1
LINC01173	PRKAR2A
IL18	SLC37A1
C15orf48	GTF2E2
MT1X	CDK2AP1
CPA4	NEK3
AL139147.1	XRCC5
CLDN1	PARP4
GRIN2C	CCNY
AC005280.1	CBFA2T2
EBI3	EXT2
LINC02568	CASP3
SLCO2B1	FAM3C
MIR3189	TSPO
AL021392.1	AP2A1
CXCL2	FARP1
DNAJB13	EHD4
CXCL3	TRAPPC9
CATIP	RPRD1B
TNFSF14	ADI1
CXCL5	NCOR2
RNU6-1	USP36
AC245100.6	NOMO3
C3	ABHD15
CCL20	MAEA
PF4	HOMER3
SLC7A10	CDC42BPB
MT1H	PRRC2B
MIR3142HG	CLIP2
DCLK3	ZFP28
MT1G	VPS29
CXCL8	ALCAM
CXCL6	SLC35F5
CXCL1	LZIC
	TUBG2
	EMILIN1
	ARFIP1
	PNKP
	HDDC2
	MCRS1
	PLEKHG2
	GRSF1
	RBPJ
	SUCLG2
	SIGIRR
	MYD88
	STK17B
	CHPF
	SFI1
	KIRREL1
	PIP4K2A
	RSU1
	ARSB
	MRPS21
	FAM214B
	PI4KA
	INTS12
	SRP68
	CAMTA2
	PURB
	NLN
	ATL1
	KYAT3
	DAGLB
	REEP3
	DNM1L
	MICAL3
	NIN
	CDK7
	DECR2
	VAV2
	CD99
	HOOK3
	HOXC10
	MAP7D3
	LRRC8A
	VCL
	DDAH2
	CAPN2
	TOM1L2
	KLHL9
	IMMT
	REXO4
	NCKIPSD
	ACAP3
	ANXA11
	CLN5
	ACOX2
	MED11
	IDH3A
	OCEL1
	ACP2
	NAPEPLD
	LRRC41
	DDX18
	TBCD
	UFM1
	THY1
	NMT1
	TMEM168
	RAB30
	PCYOX1
	PCOLCE
	WASF2
	RCOR1
	EEF1AKMT1
	CUEDC1
	GALNT11
	RTL8B
	RAD23A
	UVRAG
	NAGLU
	PLD2
	ERP44
	HDAC11
	MR1
	FAM92A
	BRD7
	KIAA0895L
	LNPK
	QPCTL
	PUM3
	DDX24
	CKAP4
	ABRACL
	KCTD9
	LRBA
	SSBP4
	CHORDC1
	PLXNA3
	BACE1
	CLMP
	MRPL44
	TMEM231
	ERLIN2
	CCNDBP1
	NIFK
	OXCT1
	DPP3
	PRKCA
	ZC3H18
	PLXNB3
	CTNNA1
	LINC00205
	SLC45A4
	KDM1A
	SMARCD3
	JMJD8
	MAGT1
	TBC1D10B
	B3GALNT1
	FAM98B
	HCFC2
	PJA2
	TBC1D25
	ARL6IP6
	NCAPD3
	WDR92
	SPATA20
	C11orf95
	AP2M1
	PFDN4
	PPP3CC
	BLOC1S4
	DYNLRB1
	NUDT16
	RFK
	PIP5K1C
	SRPK1
	ENDOD1
	POLD3
	CHD3
	IMPA1
	STX12
	REXO1
	CHST11
	HNRNPUL2
	AMD1
	CPNE3
	PPP2R3A
	SIPA1L1
	VSIR
	PPIL2
	ATXN10
	CHST3
	POP4
	COQ5
	HACD1
	ITPRIPL2
	SREK1IP1
	EFEMP2
	ATG12
	COL6A2
	DLGAP4
	SERINC3
	NIPSNAP2
	PAFAH1B1
	EGLN2
	ACAA1
	DGKQ
	OGFOD3
	SLC44A2
	TMEM167B
	NFASC
	PEX26
	PGLS
	ACER3
	PDIA6
	COX7B
	VPS4B
	USP20
	HNRNPA1
	MAN1B1
	AGK
	MXRA8
	NOL7
	SERF2
	SRI
	ADK
	FAM177A1
	MINDY3
	RER1
	MUM1
	RHBDF1
	C8orf82
	LLPH
	ERLIN1
	YWHAB
	AES
	PIGB
	TACC1
	RAB14
	ZHX3
	TOR1AIP1
	MRPL35
	RNH1
	CDC42
	MEAF6
	UTP6
	UBP1
	GPD1L
	MARK2
	PAICS
	UPRT
	DMAP1
	SLC25A14
	LSM14B
	AP3D1
	PPP1R12C
	NMRK1
	RBFOX2
	DDX23
	FAM109B
	CHERP
	NR1H2
	PPP1R21
	GRAMD1A
	NADK
	MAPK9
	MTCH2
	ZFP36
	HDAC7
	SGCB
	TMED7
	TXNDC9
	METAP1
	FAM122B
	ARHGEF11
	MAP3K20
	STK39
	POMT1
	PHAX
	SLBP
	NGLY1
	FIP1L1
	MADD
	MAPK8IP3
	CREBL2
	NIT2
	SCO1
	TCIRG1
	PCNT
	UFC1
	STK16
	SPCS3
	PHYKPL
	ARFGAP3
	PLEC
	SPTY2D1
	ARHGAP17
	MCM3AP
	SLC41A3
	PCDHGC3
	FAM161B
	CEBPZOS
	USP7
	OLA1
	CTIF
	SMIM10L1
	XRN2
	IL13RA1
	LINC00674
	RPS6KA3
	SMC1A
	UBN1
	DIEXF
	GNAI3
	IMPAD1
	NSF
	KDELR2
	ATP6AP2
	SNRNP27
	BTD
	TIRAP
	FIG4
	ANKS1A
	RPE
	TEP1
	FAM114A1
	SPG7
	IWS1
	RILPL1
	DAG1
	PCDHGA12
	IFT57
	CTDP1
	BRMS1L
	LYNX1
	EIF1AX
	PARVA
	MBTPS2
	CRK
	PLXNA1
	PAFAH1B2
	WWC3
	UBQLN2
	RNGTT
	NNT
	ARMCX2
	UBE2L3
	CAP2
	SKAP2
	PPP1R2
	SET
	FBXO18
	NPHP4
	GRB2
	DECR1
	AHCYL2
	SSH1
	PACSIN2
	GNAQ
	CNST
	UTP11
	FOXK2
	ZNF282
	EXOSC10
	RNF8
	MKNK1
	FAIM
	MAP1LC3B
	FECH
	WIZ
	DGCR2
	SPTLC1
	TLN1
	RAB2A
	RTF1
	PPP2CA
	NFIX
	ACTR2
	FAM120B
	YTHDF1
	RPL36AL
	NDFIP1
	MBTPS1
	BCR
	CC2D2A
	STT3A
	MRPS10
	CAST
	SEPT6
	PKNOX1
	ARHGEF9
	ZYG11B
	SRRM2
	CDC123
	DYNC1LI2
	EXD2
	RNF14
	CEP89
	ANP32A
	SRPK2
	ARMCX1
	CAMKK2
	ATP6V1H
	VTI1A
	VTI1B
	BTBD1
	B4GALT1
	PRKRA
	IKBKB
	PPIC
	PPP2R5C
	KPNA3
	SEPT2
	SLAIN2
	THRAP3
	KIAA0141
	SRSF4
	GIT2
	NOM1
	SH3PXD2B
	CAPRIN1
	FAM219B
	TAF7

## Sheet: FIG Supp 2A - hBMSC diff.
UP	DOWN
ETS1	IGHA1
ZHX3	LRRC17
CALCOCO2	IGSF1
DIXDC1	LYPD1
BCAR3	PADI2
MGLL	MAP3K7CL
ARHGEF18	FLG
APOL2	PTPRZ1
ZFP36	TRH
NPAS2	AC092376.2
EMP1	EPGN
ERRFI1	SLC2A12
IGFBP2	CD36
OSBPL5	RGS5
TMEM164	ITGB8
PCDH9	KCNAB1
TMEM255B	CSF2RB
COL8A1	FGFR2
CRLF1	NCKAP5
HCN2	GAP43
GADD45B	NTRK3
TMEM184A	SEMA3D
HIP1R	SAMD3
GFPT2	ANK3
NR2F1-AS1	SEMA3A
C5AR1	FAT3
H2AFJ	IL13RA2
DUSP1	ARHGAP28
NFKBIA	PPFIA4
FSTL3	TRIM67
TRNP1	HGF
RELB	THBD
PYGB	AL049838.1
TRABD2B	STOX2
COMP	ACVR1C
PAX9	ERMN
WISP1	AL137060.1
TSC22D3	MEST
GCLC	DPP4
GMPR	RASSF2
ENC1	WDR17
SP110	F2RL2
MYOSLID	MAF
TNFAIP8L3	OCLN
SAMHD1	MSR1
UPP1	SYTL2
AOX1	CLCA2
GLUL	TMC3-AS1
CAMK2N1	PALMD
ITGA5	PKNOX2
ALPL	MASP1
WFDC21P	LGI4
ARHGEF28	AL589684.1
IKZF2	TTN
B3GNT5	CACNA2D1
AFAP1L1	PER3
NAV2	NEK10
TNS4	LRRN4CL
PLXNA2	AKR1B10
LAMP5	CADM1
THEMIS2	MXRA5
CITED4	LINC01268
ANKRD1	TMEM200A
ADRA1B	STYK1
PRELP	DBP
IRF7	CIART
PTGER2	LANCL3
PLSCR1	CATSPER2P1
PMAIP1	PSD3
ARRDC2	ADAMTS1
IL34	STARD5
PRR15	ARMC4
FPR1	GALNT16
PARP12	PAMR1
CYP19A1	ADGRL2
UCN2	RASSF9
IFI35	KALRN
CX3CL1	SPEG
DUSP5	LINC00327
PER1	MN1
CYP7B1	MYH10
SEC14L2	PTGFRN
TIMP4	LNP1
ODF3B	SPTLC3
APOD	PLA2G4A
BIRC3	CCND2
ICAM1	CYFIP2
TRIM14	PARD6G
NR2F1	NET1
SLC16A12	MMP2
BST2	RFX2
TYMP	FAM69A
MT2A	GJA1
CHST2	C15orf59
IRS2	TRO
KIAA0040	LOXL2
ADPRHL1	C11orf74
INSC	EXOC6B
IFI27	ZMIZ1
FAM167A
TLR2
ISG15
GLDN
OLAH
ABLIM2
FBN2
SHISA9
NRCAM
CORIN
IFI6
HERC6
OAS2
OMD
OAS3
MCTP1
BMP6
NEBL
2018-03-10
NPTX1
FKBP5
IFIT3
RGCC
APCDD1
HCK
IFIT1
IFIT2
MEFV
CADM3
OASL
CPM
IL18
CXCL2
MX1
SAA2
CIDEC
CMPK2
MYOT
ZBTB16
OAS1
SLC7A2
SAA1
CCL20
PF4
CNR1
RSAD2
CXCL5
CXCL8
CXCL3
CXCL6
CXCL1
