# Supplementary material for: RNF4~RGMb~BMP6 axis required for osteogenic differentiation and cancer cell survival
Source: Cell Death Dis. 2022 Sep 24;13(9):820. doi: 10.1038/s41419-022-05262-1 (PMC9509360; doi:10.1038/s41419-022-05262-1)
Supplement: Supplementary file 7 — Table S2 [file 41419_2022_5262_MOESM7_ESM.xlsx]

## Sheet: Fig. 2 D up -790
ID	Term	Ontology Source	Term PValue	Term PValue Corrected with Bonferroni step down	Group PValue	Group PValue Corrected with Bonferroni step down	GOLevels	GOGroups	% Associated Genes	Nr. Genes	Associated Genes Found
GO:0042127	regulation of cell population proliferation	GO_BiologicalProcess-EBI-UniProt-GOA-ACAP-ARAP_13.05.2021_00h00	3.52479e-05	0.0225939	3.52479e-05	7.04958e-05	[3, 4]	Group0	4.76464	83	[ACER2, AKR1B1, AKT3, AQP11, ARNT, ATF3, BNC1, BTG2, CACUL1, CCL26, CCND2, CD74, CLDN1, CLMN, CNOT6, CNOT6L, CNTF, CUL3, CXCL1, CXCL5, CXCL8, DICER1, DPP4, EBI3, EPS15, ESR1, ETV3, FTH1, GDF15, GLI1, GLP2R, HIPK2, HLX, HMOX1, ICOSLG, IGFBP2, IL18, IL20RB, IL34, IRS2, JUNB, KLF11, KMT2D, LEF1, MMP2, NFKBIA, NKX3-1, NMB, NRAS, OSGIN1, PDGFA, PDPN, PF4, PIM1, PIM2, PPM1D, PTAFR, PTCH1, PTK2, PTPRJ, …
GO:0030330	DNA damage response, signal transduction by p53 class mediator	GO_BiologicalProcess-EBI-UniProt-GOA-ACAP-ARAP_13.05.2021_00h00	2.35694e-06	0.00153437	2.35694e-06	9.42775e-06	[5, 6, 7]	Group1	12.931	15	[ACER2, BTG2, CD74, CNOT1, CNOT11, CNOT6, CNOT6L, GADD45A, HIPK2, PCNA, PLK2, PMAIP1, PPM1D, SESN2, TRIAP1]
GO:0006977	DNA damage response, signal transduction by p53 class mediator resulting in cell cycle arrest	GO_BiologicalProcess-EBI-UniProt-GOA-ACAP-ARAP_13.05.2021_00h00	5.09093e-05	0.0323274	2.35694e-06	9.42775e-06	[6, 7, 8, 9, 10, 11, 12, 13]	Group1	15.7895	9	[BTG2, CNOT1, CNOT11, CNOT6, CNOT6L, GADD45A, PCNA, PLK2, TRIAP1]
GO:0009896	positive regulation of catabolic process	GO_BiologicalProcess-EBI-UniProt-GOA-ACAP-ARAP_13.05.2021_00h00	3.52896e-06	0.0022903	5.53447e-05	5.53447e-05	[3, 4, 5]	Group2	6.99433	37	[AGO2, AMER1, AREL1, ARNT, CNOT1, CNOT11, CNOT6, CNOT6L, DCP1B, FBXO22, HMOX1, IRS2, NHLRC1, PATL1, PATL2, PIM2, PLEKHF1, PLK2, PRR5L, PTK2, RHBDD3, RNF139, RNF144B, RNF185, RNFT2, SESN1, SESN2, SMAD7, TNRC6A, TNRC6B, TP53INP1, TREM2, TRIB1, TRIM32, VGLL4, ZBTB20, ZFP36L1]
GO:0031329	regulation of cellular catabolic process	GO_BiologicalProcess-EBI-UniProt-GOA-ACAP-ARAP_13.05.2021_00h00	7.61978e-05	0.0480808	5.53447e-05	5.53447e-05	[4, 5]	Group2	5.39374	50	[ACER2, AGO2, AMER1, AQP11, ARNT, ATP6V1A, ATP6V1C1, BMF, CNOT1, CNOT11, CNOT6, CNOT6L, CSDC2, CTSA, DCP1B, FASTKD5, FBXO22, HIPK2, HMOX1, IDH1, IKBKE, IRS2, MAP1A, MTMR3, NHLRC1, PATL1, PATL2, PIM2, PLEKHF1, PLK2, PRR5L, PSAP, PTK2, RNF139, RNF144B, RNF185, RNFT2, SESN1, SESN2, SMAD7, TIMP4, TNRC6A, TNRC6B, TP53INP1, TREM2, TRIB1, VGLL4, WNT10B, ZBTB20, ZFP36L1]
GO:0031331	positive regulation of cellular catabolic process	GO_BiologicalProcess-EBI-UniProt-GOA-ACAP-ARAP_13.05.2021_00h00	2.3377e-06	0.00152418	5.53447e-05	5.53447e-05	[4, 5, 6]	Group2	7.40741	34	[AGO2, AMER1, ARNT, CNOT1, CNOT11, CNOT6, CNOT6L, DCP1B, FBXO22, HMOX1, IRS2, NHLRC1, PATL1, PATL2, PIM2, PLEKHF1, PLK2, PRR5L, PTK2, RNF139, RNF144B, RNF185, RNFT2, SESN1, SESN2, SMAD7, TNRC6A, TNRC6B, TP53INP1, TREM2, TRIB1, VGLL4, ZBTB20, ZFP36L1]
GO:0000288	nuclear-transcribed mRNA catabolic process, deadenylation-dependent decay	GO_BiologicalProcess-EBI-UniProt-GOA-ACAP-ARAP_13.05.2021_00h00	2.2833e-05	0.0147501	5.53447e-05	5.53447e-05	[6, 7, 8, 9, 10, 11, 12]	Group2	14.1026	11	[AGO2, CNOT1, CNOT11, CNOT6, CNOT6L, DCP1B, PATL1, PATL2, TNRC6A, TNRC6B, ZFP36L1]
GO:0005125	cytokine activity	GO_BiologicalProcess-EBI-UniProt-GOA-ACAP-ARAP_13.05.2021_00h00	3.68227e-05	0.0235665	1.51243e-05	4.53728e-05	[4, 5, 6]	Group3	8.23529	21	[CCL20, CCL26, CNTF, CXCL1, CXCL2, CXCL3, CXCL5, CXCL6, CXCL8, EBI3, GDF15, GNPDA1, IL18, IL32, IL34, INHBC, PF4, TNFSF14, TNFSF15, TNFSF9, WNT10B]
GO:0008009	chemokine activity	GO_BiologicalProcess-EBI-UniProt-GOA-ACAP-ARAP_13.05.2021_00h00	2.38253e-05	0.0153673	1.51243e-05	4.53728e-05	[5, 6, 7]	Group3	17.3077	9	[CCL20, CCL26, CXCL1, CXCL2, CXCL3, CXCL5, CXCL6, CXCL8, PF4]
GO:0071621	granulocyte chemotaxis	GO_BiologicalProcess-EBI-UniProt-GOA-ACAP-ARAP_13.05.2021_00h00	1.85095e-05	0.0119756	1.51243e-05	4.53728e-05	[4, 5, 6, 7, 8]	Group3	10.9489	15	[CCL20, CCL26, CD74, CXCL1, CXCL2, CXCL3, CXCL5, CXCL6, CXCL8, DPP4, IL34, PF4, PTK2, SAA1, SAA2]
GO:0030593	neutrophil chemotaxis	GO_BiologicalProcess-EBI-UniProt-GOA-ACAP-ARAP_13.05.2021_00h00	3.24482e-05	0.0208317	1.51243e-05	4.53728e-05	[5, 6, 7, 8, 9]	Group3	11.7117	13	[CCL20, CCL26, CD74, CXCL1, CXCL2, CXCL3, CXCL5, CXCL6, CXCL8, DPP4, PF4, SAA1, SAA2]
GO:0009893	positive regulation of metabolic process	GO_BiologicalProcess-EBI-UniProt-GOA-ACAP-ARAP_13.05.2021_00h00	1.01342e-06	0.000665819	1.01342e-06	5.06712e-06	[2, 3, 4]	Group4	4.26337	169	[ACER2, ADTRP, AGO2, AJUBA, AKR1B1, ALS2, AMER1, APH1B, AREL1, ARID1A, ARNT, ATF3, BBC3, BEX2, BIRC3, BLNK, BNC1, BRPF3, C3, CACUL1, CADM1, CCND2, CD14, CD74, CNOT1, CNOT11, CNOT6, CNOT6L, CNTF, COL1A1, CPT2, CREB3L4, CUL3, CXCL8, CYFIP2, DCAF6, DCP1B, DUSP19, DUSP5, E2F5, EBAG9, EBI3, EGR2, EPS15, ESR1, FBXO22, FIZ1, FNIP1, G3BP1, GADD45A, GADD45G, GATM, GDF15, GLI1, GNPDA1, GRHL3, H1-0, HIPK2, …
GO:0010604	positive regulation of macromolecule metabolic process	GO_BiologicalProcess-EBI-UniProt-GOA-ACAP-ARAP_13.05.2021_00h00	1.44076e-06	0.00094226	1.01342e-06	5.06712e-06	[3, 4, 5]	Group4	4.31458	158	[ACER2, ADTRP, AGO2, AJUBA, AKR1B1, ALS2, AMER1, APH1B, AREL1, ARID1A, ARNT, ATF3, BBC3, BEX2, BIRC3, BLNK, BNC1, BRPF3, C3, CACUL1, CADM1, CCND2, CD14, CD74, CNOT1, CNOT11, CNOT6, CNOT6L, CNTF, COL1A1, CREB3L4, CUL3, CXCL8, CYFIP2, DCAF6, DCP1B, DUSP19, DUSP5, E2F5, EBAG9, EBI3, EGR2, EPS15, ESR1, FBXO22, FIZ1, FNIP1, G3BP1, GADD45A, GADD45G, GDF15, GLI1, GNPDA1, GRHL3, H1-0, HIPK2, HMBOX1, HMOX…
GO:0031325	positive regulation of cellular metabolic process	GO_BiologicalProcess-EBI-UniProt-GOA-ACAP-ARAP_13.05.2021_00h00	1.36114e-06	0.000891548	1.01342e-06	5.06712e-06	[3, 4, 5]	Group4	4.37445	150	[ACER2, ADTRP, AGO2, AJUBA, AKR1B1, ALS2, AMER1, APH1B, ARID1A, ARNT, ATF3, BBC3, BEX2, BIRC3, BNC1, BRPF3, C3, CACUL1, CCND2, CD74, CNOT1, CNOT11, CNOT6, CNOT6L, CNTF, COL1A1, CREB3L4, CUL3, CXCL8, CYFIP2, DCAF6, DCP1B, DUSP19, DUSP5, E2F5, EBAG9, EGR2, EPS15, ESR1, FBXO22, FIZ1, FNIP1, GADD45A, GADD45G, GDF15, GLI1, GRHL3, H1-0, HIPK2, HMBOX1, HMOX1, HOXA9, HOXC13, HOXD8, HTATIP2, ICAM1, IKBKE,…
GO:0051173	positive regulation of nitrogen compound metabolic process	GO_BiologicalProcess-EBI-UniProt-GOA-ACAP-ARAP_13.05.2021_00h00	4.23762e-06	0.00274598	1.01342e-06	5.06712e-06	[3, 4, 5]	Group4	4.35858	141	[ACER2, ADTRP, AGO2, AJUBA, AKR1B1, ALS2, AMER1, APH1B, AREL1, ARID1A, ARNT, ATF3, BBC3, BEX2, BIRC3, BNC1, C3, CACUL1, CCND2, CD74, CNOT1, CNOT11, CNOT6, CNOT6L, CNTF, COL1A1, CREB3L4, CUL3, CYFIP2, DCAF6, DCP1B, DUSP19, DUSP5, E2F5, EBAG9, EGR2, ESR1, FBXO22, FIZ1, FNIP1, GADD45A, GADD45G, GDF15, GLI1, GRHL3, H1-0, HIPK2, HMBOX1, HOXA9, HOXC13, HOXD8, HTATIP2, ICAM1, IKBKE, IL18, IL34, INHBC, I…
GO:0032270	positive regulation of cellular protein metabolic process	GO_BiologicalProcess-EBI-UniProt-GOA-ACAP-ARAP_13.05.2021_00h00	6.99074e-05	0.0441814	1.01342e-06	5.06712e-06	[4, 5, 6, 7]	Group4	4.80832	74	[ACER2, ADTRP, AGO2, AJUBA, ALS2, AMER1, APH1B, ARNT, BBC3, BIRC3, C3, CACUL1, CCND2, CD74, CNTF, CUL3, CYFIP2, DUSP19, DUSP5, EBAG9, FBXO22, FIZ1, FNIP1, GADD45A, GADD45G, GDF15, HIPK2, ICAM1, IKBKE, IL18, IL34, INHBC, IST1, KLKB1, LRP4, MAP3K10, MAP3K2, MAP3K4, MIEF1, MIF4GD, MMD, MTF2, NFKBIA, NHLRC1, NKX3-1, P2RY1, PDGFA, PLK2, PMAIP1, PRR5L, PTAFR, PTK2, PTPRJ, RASSF5, RNF139, RNF144B, RNF18…
GO:0048523	negative regulation of cellular process	GO_BiologicalProcess-EBI-UniProt-GOA-ACAP-ARAP_13.05.2021_00h00	1.84542e-06	0.00120506	7.14744e-07	4.28847e-06	[2, 3, 4]	Group5	4.03116	207	[AARS1, ABCA1, ACER2, ACVR2B, ADTRP, AGO2, AJUBA, AKR1B1, AKT3, AMER1, AMIGO2, ANGPTL4, APBB2, AQP11, AREL1, ASTN2, ATF3, BAZ2A, BBC3, BHLHE41, BIRC3, BMF, BTG2, C3, CCND2, CD14, CD74, CLMN, CNOT1, CNOT11, CNOT6, CNOT6L, CNTF, COL1A1, COL7A1, CREB3L4, CTSA, CUL3, CXCL1, CXCL8, CYREN, DCLK2, DCLK3, DCP1B, DICER1, DNM1, DNMT3A, DPP4, DUSP19, DUSP5, E2F6, EPS15, ESR1, ETV3, FAIM2, FER1L5, FNIP1, FOX…
GO:0009890	negative regulation of biosynthetic process	GO_BiologicalProcess-EBI-UniProt-GOA-ACAP-ARAP_13.05.2021_00h00	2.69169e-05	0.0173345	7.14744e-07	4.28847e-06	[3, 4, 5]	Group5	4.78632	84	[ACER2, ACVR2B, AGO2, AJUBA, AKR1B1, ATF3, BAZ2A, BHLHE41, BTG2, CNOT1, CNOT11, CNOT6, CNOT6L, CUL3, DCP1B, DICER1, DNMT3A, E2F6, ESR1, ETV3, FNIP1, FOXP4, GADD45A, H1-0, HIF1AN, HIPK2, HMBOX1, HOXD8, KDM5C, KLF11, KMT2D, LEF1, MAP3K10, MTF2, MXD1, NFATC3, NFE2L3, NKX3-1, OPN3, OTUD7B, PAIP2, PAIP2B, PATL1, PATL2, PCNA, PDGFA, PF4, PPM1D, PRDM11, PTCH1, RNF139, RNF2, SALL4, SESN2, SFMBT1, SIK1B, …
GO:0031324	negative regulation of cellular metabolic process	GO_BiologicalProcess-EBI-UniProt-GOA-ACAP-ARAP_13.05.2021_00h00	5.06629e-05	0.0322216	7.14744e-07	4.28847e-06	[3, 4, 5]	Group5	4.31629	119	[ACER2, ACVR2B, AGO2, AJUBA, AKR1B1, AQP11, ATF3, BAZ2A, BHLHE41, BIRC3, BMF, BTG2, C3, CNOT1, CNOT11, CNOT6, CNOT6L, COL7A1, CTSA, CUL3, CYREN, DCP1B, DICER1, DNMT3A, DUSP19, DUSP5, E2F6, ESR1, ETV3, FNIP1, FOXP4, G6PD, GADD45A, GNPDA1, H1-0, HIF1AN, HIPK2, HMBOX1, HMOX1, HOXD8, IKBKE, INPP5J, IRS2, ITIH3, KDM4D, KDM5C, KLF11, KLHL15, KMT2D, LEF1, MAP1A, MAP3K10, MMP3, MTF2, MXD1, NFATC3, NFE2L3…
GO:0051172	negative regulation of nitrogen compound metabolic process	GO_BiologicalProcess-EBI-UniProt-GOA-ACAP-ARAP_13.05.2021_00h00	6.74072e-05	0.0426688	7.14744e-07	4.28847e-06	[3, 4, 5]	Group5	4.3529	112	[ACER2, ACVR2B, AGO2, AJUBA, AKR1B1, AQP11, ATF3, AZIN2, BAZ2A, BHLHE41, BIRC3, BTG2, C3, CNOT1, CNOT11, CNOT6, CNOT6L, COL7A1, CTSA, CUL3, CYREN, DCP1B, DICER1, DNMT3A, DUSP19, DUSP5, E2F6, ESR1, ETV3, FNIP1, FOXP4, G6PD, GADD45A, GNPDA1, GRIN2C, H1-0, HIF1AN, HIPK2, HMBOX1, HOXD8, IKBKE, INPP5J, ITIH3, KDM4D, KDM5C, KLF11, KLHL15, KLKB1, KMT2D, LEF1, MAP1A, MAP3K10, MTF2, MXD1, NFATC3, NFE2L3, …
GO:0010558	negative regulation of macromolecule biosynthetic process	GO_BiologicalProcess-EBI-UniProt-GOA-ACAP-ARAP_13.05.2021_00h00	6.10253e-05	0.0386901	7.14744e-07	4.28847e-06	[4, 5, 6]	Group5	4.77341	79	[ACER2, ACVR2B, AGO2, AJUBA, AKR1B1, ATF3, BAZ2A, BHLHE41, BTG2, CNOT1, CNOT11, CNOT6, CNOT6L, CUL3, DCP1B, DICER1, DNMT3A, E2F6, ESR1, ETV3, FNIP1, FOXP4, GADD45A, H1-0, HIF1AN, HIPK2, HMBOX1, HOXD8, KDM5C, KLF11, KMT2D, LEF1, MAP3K10, MTF2, MXD1, NFATC3, NFE2L3, NKX3-1, OTUD7B, PAIP2, PAIP2B, PATL1, PATL2, PCNA, PF4, PPM1D, PRDM11, PTCH1, RNF139, RNF2, SALL4, SESN2, SFMBT1, SMAD7, SMOX, SQSTM1,…
GO:0031327	negative regulation of cellular biosynthetic process	GO_BiologicalProcess-EBI-UniProt-GOA-ACAP-ARAP_13.05.2021_00h00	4.31611e-05	0.0275368	7.14744e-07	4.28847e-06	[4, 5, 6]	Group5	4.77022	82	[ACER2, ACVR2B, AGO2, AJUBA, AKR1B1, ATF3, BAZ2A, BHLHE41, BTG2, CNOT1, CNOT11, CNOT6, CNOT6L, CUL3, DCP1B, DICER1, DNMT3A, E2F6, ESR1, ETV3, FNIP1, FOXP4, GADD45A, H1-0, HIF1AN, HIPK2, HMBOX1, HOXD8, KDM5C, KLF11, KMT2D, LEF1, MAP3K10, MTF2, MXD1, NFATC3, NFE2L3, NKX3-1, OPN3, OTUD7B, PAIP2, PAIP2B, PATL1, PATL2, PCNA, PDGFA, PPM1D, PRDM11, PTCH1, RNF139, RNF2, SALL4, SESN2, SFMBT1, SIK1B, SMAD7…
GO:0098754	detoxification	GO_BiologicalProcess-EBI-UniProt-GOA-ACAP-ARAP_13.05.2021_00h00	2.83825e-05	0.01825	3.38647e-07	2.37053e-06	[1, 4]	Group6	10.0629	16	[AKR1B10, MT1E, MT1F, MT1G, MT1H, MT1M, MT1X, MTARC1, NQO1, PIM1, SESN1, SESN2, SLC30A1, SRXN1, TP53INP1, TXNRD1]
GO:0009636	response to toxic substance	GO_BiologicalProcess-EBI-UniProt-GOA-ACAP-ARAP_13.05.2021_00h00	4.43163e-05	0.0282295	3.38647e-07	2.37053e-06	[3]	Group6	7.91367	22	[ABTB2, AKR1B10, BLMH, CLDN1, DNMT3A, KDM5C, MT1E, MT1F, MT1G, MT1H, MT1M, MT1X, MTARC1, NQO1, PIM1, SCN1B, SESN1, SESN2, SLC30A1, SRXN1, TP53INP1, TXNRD1]
GO:0061687	detoxification of inorganic compound	GO_BiologicalProcess-EBI-UniProt-GOA-ACAP-ARAP_13.05.2021_00h00	8.47265e-07	0.0005575	3.38647e-07	2.37053e-06	[2, 5]	Group6	36.8421	7	[MT1E, MT1F, MT1G, MT1H, MT1M, MT1X, SLC30A1]
GO:0097501	stress response to metal ion	GO_BiologicalProcess-EBI-UniProt-GOA-ACAP-ARAP_13.05.2021_00h00	1.2694e-06	0.000832726	3.38647e-07	2.37053e-06	[3, 5]	Group6	35	7	[MT1E, MT1F, MT1G, MT1H, MT1M, MT1X, SLC30A1]
GO:0046686	response to cadmium ion	GO_BiologicalProcess-EBI-UniProt-GOA-ACAP-ARAP_13.05.2021_00h00	4.13218e-05	0.0264046	3.38647e-07	2.37053e-06	[5]	Group6	13.253	11	[GNPDA1, HMOX1, MT1E, MT1F, MT1G, MT1H, MT1M, MT1X, PCNA, SLC30A1, SPARC]
GO:0055076	transition metal ion homeostasis	GO_BiologicalProcess-EBI-UniProt-GOA-ACAP-ARAP_13.05.2021_00h00	2.69627e-06	0.00175257	3.38647e-07	2.37053e-06	[8]	Group6	11.4865	17	[ATP6V1A, CUTC, CYB561A3, FTH1, FTL, HMOX1, ISCU, MT1E, MT1F, MT1G, MT1H, MT1M, MT1X, SLC11A2, SLC30A1, SLC31A1, SLC31A2]

## Sheet: Fig. 2 D down 1172
ID	Term	Ontology Source	Term PValue	Term PValue Corrected with Bonferroni step down	Group PValue	Group PValue Corrected with Bonferroni step down	GOLevels	GOGroups	% Associated Genes	Nr. Genes	Associated Genes Found
GO:0022411	cellular component disassembly	GO_BiologicalProcess-EBI-UniProt-GOA-ACAP-ARAP_13.05.2021_00h00	2.89023e-05	0.0456656	2.89023e-05	2.89023e-05	[4]	Group00	10.0826	61	[A2M, ADAM15, APC2, ATG12, CAMKK2, CAPN2, CASP3, CAV1, CDK1, CHMP3, DENR, DNM1L, KIF18B, LMOD1, LPIN1, LRP1, MAP1LC3B, MARK2, METAP1, MICAL1, MICAL3, MRPL28, MRPL35, MRPL44, MRPS10, MRPS15, MRPS21, MTPN, NCAPG, NSF, OPTN, PAFAH1B1, PIK3R1, PLK1, PRKCA, RDX, SCUBE3, SET, SH3PXD2B, SMARCA4, SMARCD2, SMARCD3, SPTBN1, STMN1, SUPT16H, TBC1D25, TIMP2, TPX2, TRPV4, TSPO, UBA5, UFC1, UFM1, ULK1, USP36, U…
GO:0030199	collagen fibril organization	GO_BiologicalProcess-EBI-UniProt-GOA-ACAP-ARAP_13.05.2021_00h00	1.87221e-05	0.0296932	1.87221e-05	7.48884e-05	[5, 6]	Group01	17.2727	19	[ACAN, AEBP1, ANXA2, CD151, COL11A2, COL22A1, COL5A3, COL6A2, EFEMP2, EMILIN1, EXT1, LAMC2, LOXL1, P3H2, PLEC, PLOD1, PLOD3, PPIB, TNXB]
GO:0061640	cytoskeleton-dependent cytokinesis	GO_BiologicalProcess-EBI-UniProt-GOA-ACAP-ARAP_13.05.2021_00h00	1.7256e-05	0.0273853	1.7256e-05	8.62802e-05	[4, 5]	Group02	18	18	[ACTR2, ANK3, ANLN, AURKB, CENPA, CEP55, CHMP3, CHMP6, KIF20A, KIF23, KIF4A, PLK1, SEPTIN1, SEPTIN2, SEPTIN6, SPTBN1, STMN1, VPS4B]
GO:0031102	neuron projection regeneration	GO_BiologicalProcess-EBI-UniProt-GOA-ACAP-ARAP_13.05.2021_00h00	2.61036e-05	0.0412959	2.61036e-05	7.83109e-05	[4, 6, 7, 9, 10, 11]	Group03	20.8955	14	[CTNNA1, DAG1, GAP43, HGF, JAM3, LRP1, MAPK8IP3, NREP, PTN, RTN4RL1, SOS1, THY1, TSPO, ULK1]
GO:0046486	glycerolipid metabolic process	GO_BiologicalProcess-EBI-UniProt-GOA-ACAP-ARAP_13.05.2021_00h00	2.7402e-05	0.0433225	2.7402e-05	5.4804e-05	[4, 5]	Group04	10.5578	53	[ABHD8, ACSL1, AGK, AGMO, ANG, BPNT2, CAPN2, CAV1, CDC42, CPNE1, CPNE3, DAB2IP, DAGLB, DGKQ, DPM3, FAAH, FIG4, FITM2, FLT1, GPCPD1, GPD1L, IMPA1, LDLR, LPCAT1, LPCAT4, LPIN1, MECP2, MGLL, MTMR9, NAPEPLD, NR1H2, PAFAH1B1, PCSK9, PCYT1A, PI4K2B, PI4KA, PIGB, PIGW, PIK3R1, PIP4K2A, PIP5K1C, PITPNM3, PLCB3, PLD2, RAB14, RUFY1, SERINC3, SFI1, SLC44A2, TNXB, TSPO, VAV2, WWTR1]
GO:0051640	organelle localization	GO_BiologicalProcess-EBI-UniProt-GOA-ACAP-ARAP_13.05.2021_00h00	1.94858e-07	0.000313721	1.94858e-07	2.14344e-06	[3]	Group05	10.8696	75	[ACTR2, AP3D1, ARFGAP3, ARMCX3, AURKB, BLOC1S4, BLOC1S6, CAV2, CC2D2A, CDC42, CDCA8, CDH15, CDH3, CDK1, CDT1, CENPA, CENPF, CEP55, CEP89, CHMP3, CHMP6, CHORDC1, CTSZ, DLGAP5, DNM1L, DYNC1I1, FAM83D, FES, HAUS1, HOOK3, IFFO1, INSC, ITGB1, KIFC1, LMNA, MAP6, MARK2, MCFD2, MFN1, MYO1B, MYO1D, NDC80, NEK2, NLGN1, NPHP4, NSF, NUF2, PAFAH1B1, PCNT, PLK1, PPFIA2, PRKCA, RAB11A, RAB27A, RAB27B, RAB8A, RM…
GO:0061024	membrane organization	GO_BiologicalProcess-EBI-UniProt-GOA-ACAP-ARAP_13.05.2021_00h00	3.99966e-06	0.00638747	3.99966e-06	2.3998e-05	[4]	Group06	9.28705	99	[ACAA2, ACTG1, ACTR2, AGK, AMPH, ANK3, ANXA2, ANXA6, AP2A1, AP2M1, AP3D1, APPL2, ARFGAP3, ARPC2, ATL1, ATP11C, ATP5ME, AURKB, BAIAP2L2, BLOC1S6, CAMLG, CAV1, CAV2, CD36, CDC42, CDK1, CEP55, CHMP3, CHMP6, CHORDC1, CIBAR1, CTSZ, DEGS1, DNM1L, DOCK1, E2F1, EHD2, EPB41L3, GNAI3, GRAMD1A, GRAMD1B, GRB2, HYAL2, IMMT, KIF20A, LDLR, LMNA, LPIN1, MCFD2, MFN1, MSR1, MYADM, MYOF, NLGN1, NMT1, NSF, PACSIN2, …
GO:0006022	aminoglycan metabolic process	GO_BiologicalProcess-EBI-UniProt-GOA-ACAP-ARAP_13.05.2021_00h00	6.03983e-07	0.0009706	6.03983e-07	5.43584e-06	[4]	Group07	16.1111	29	[ACAN, AP2A1, ARSB, B3GALNT1, B3GALT6, B3GNT2, B4GALT1, BPNT2, CEMIP, CHORDC1, CHPF, CHST11, CHST3, CHSY3, DSEL, EXT1, EXT2, GNS, HAS2, HAS3, HGF, HMMR, HS3ST1, HYAL2, NAGLU, PRELP, SGSH, SOS1, XYLT1]
GO:1903510	mucopolysaccharide metabolic process	GO_BiologicalProcess-EBI-UniProt-GOA-ACAP-ARAP_13.05.2021_00h00	3.06097e-08	4.95266e-05	6.03983e-07	5.43584e-06	[6]	Group07	20.4918	25	[ACAN, AP2A1, ARSB, B3GALT6, B3GNT2, B4GALT1, BPNT2, CEMIP, CHORDC1, CHPF, CHST11, CHST3, CHSY3, DSEL, EXT1, EXT2, GNS, HAS2, HAS3, HGF, HMMR, HYAL2, PRELP, SOS1, XYLT1]
GO:0044085	cellular component biogenesis	GO_BiologicalProcess-EBI-UniProt-GOA-ACAP-ARAP_13.05.2021_00h00	7.07179e-07	0.00113573	7.07179e-07	5.65743e-06	[3]	Group08	7.64045	272	[ACE, ACTC1, ACTG1, ACTN1, ACTR2, ACVRL1, ANG, ANK3, ANLN, ANXA2, AP2M1, APPL2, ARC, ARFIP1, ARPC2, ATG12, ATL1, ATP6V1D, ATXN10, AUP1, AURKB, BAIAP2L2, BCR, BLM, BRF1, BRIP1, C1QBP, CAV1, CAV2, CC2D2A, CD151, CD36, CDC123, CDC42, CDC45, CDK1, CDK7, CDT1, CENPA, CENPF, CENPK, CENPM, CEP89, CHD1L, CHMP3, CHMP6, CHORDC1, CIBAR1, COX7A1, CTNNA1, CTSZ, DAB2IP, DAG1, DDX10, DDX18, DDX23, DDX54, DENR, …
GO:0022607	cellular component assembly	GO_BiologicalProcess-EBI-UniProt-GOA-ACAP-ARAP_13.05.2021_00h00	4.68063e-06	0.00747029	7.07179e-07	5.65743e-06	[4]	Group08	7.58684	249	[ACE, ACTC1, ACTG1, ACTN1, ACTR2, ACVRL1, ANG, ANK3, ANLN, ANXA2, AP2M1, APPL2, ARC, ARFIP1, ARPC2, ATG12, ATL1, ATP6V1D, ATXN10, AUP1, AURKB, BAIAP2L2, BCR, BLM, BRF1, BRIP1, C1QBP, CAV1, CAV2, CC2D2A, CD151, CD36, CDC123, CDC42, CDC45, CDK1, CDK7, CDT1, CENPA, CENPF, CENPK, CENPM, CEP89, CHD1L, CHMP3, CHMP6, CHORDC1, CIBAR1, COX7A1, CTNNA1, CTSZ, DAB2IP, DAG1, DDX23, DENR, DGKQ, DIAPH3, DLGAP5,…
GO:0051128	regulation of cellular component organization	GO_BiologicalProcess-EBI-UniProt-GOA-ACAP-ARAP_13.05.2021_00h00	2.92651e-08	4.73801e-05	2.92651e-08	3.80446e-07	[3, 4]	Group09	8.34317	212	[ACAA2, ACAP3, ACE, ACTG1, ACTR2, ACVRL1, ADAM15, AEBP1, ANLN, ANXA2, AP2A1, AP2M1, APC2, APELA, APPL2, ARC, ARFGAP3, ARFIP1, ARHGAP17, ARHGEF11, ARPC2, ARSB, ATAD3A, AURKB, BAIAP2L2, BMPR2, BRD7, BUB1B, CAMKK2, CAPN2, CAPRIN1, CAV1, CAV2, CBFA2T2, CD36, CD63, CDC42, CDC45, CDKN2D, CDT1, CENPF, CHD1L, CHMP3, CHORDC1, CRK, CTDP1, CTSZ, DAB2IP, DAG1, DGKQ, DLGAP5, DMAP1, DNAJB1, DNM1L, DPYSL3, E2F1…
GO:0051130	positive regulation of cellular component organization	GO_BiologicalProcess-EBI-UniProt-GOA-ACAP-ARAP_13.05.2021_00h00	2.32174e-05	0.0367532	2.92651e-08	3.80446e-07	[3, 4, 5]	Group09	8.7308	108	[ACTR2, ANLN, ANXA2, AP2A1, AP2M1, APELA, APPL2, ARFIP1, ARPC2, ARSB, AURKB, BAIAP2L2, BMPR2, BRD7, CAMKK2, CAPN2, CAPRIN1, CAV1, CBFA2T2, CD36, CD63, CDC42, CDT1, CHD1L, DAB2IP, DAG1, DLGAP5, DNM1L, DPYSL3, E2F1, EFEMP2, EHD2, EMILIN1, FES, FIG4, GLYR1, GMFG, GRB2, HAS3, HGF, HNRNPA1, KDM1A, LIMS1, LMNA, LMOD1, LNPK, LPAR1, LRP1, MAP6, MAPK9, MARK2, MECP2, MTLN, MYD88, NBN, NCAPG, NCKIPSD, NDUFA…
GO:0016192	vesicle-mediated transport	GO_BiologicalProcess-EBI-UniProt-GOA-ACAP-ARAP_13.05.2021_00h00	9.04912e-07	0.00145148	9.47881e-08	1.13746e-06	[2, 4]	Group10	8.17828	189	[A2M, ABCC4, ACAA1, ACTG1, ACTN1, ACTR2, AMPH, ANK3, ANPEP, ANXA11, ANXA2, AP2A1, AP2M1, AP3D1, APELA, APPL2, ARC, ARFGAP3, ARFIP1, ARHGAP17, ARPC2, ARSB, ATP6AP2, ATP6V1D, ATP6V1H, B4GALT1, BACE1, BLOC1S4, BLOC1S6, CANT1, CAP1, CAV1, CAV2, CD36, CD63, CDC42, CHMP3, CHMP6, CHORDC1, CKAP4, CLEC3B, CLN5, CNPY2, CNST, CPNE1, CPNE3, CPPED1, CRK, CTSZ, CYTH2, DCLK1, DEGS1, DENND3, DGKQ, DNM1L, DOCK1, …
GO:0051649	establishment of localization in cell	GO_BiologicalProcess-EBI-UniProt-GOA-ACAP-ARAP_13.05.2021_00h00	8.09201e-06	0.0128744	9.47881e-08	1.13746e-06	[3]	Group10	7.68436	223	[A2M, ABCC4, ACAA1, ACBD5, ACTG1, ACTN1, ACTR2, ADCY5, AGK, AMPH, ANK3, ANP32A, ANPEP, ANXA2, AP2A1, AP2M1, AP3D1, APPL2, ARC, ARFGAP3, ARFIP1, ARMCX3, ARSB, ATP2B4, ATP5ME, ATP6AP2, ATP6V1D, AUP1, AURKB, B4GALT1, BACE1, BLOC1S4, BLOC1S6, CANT1, CAP1, CAV1, CD36, CD63, CDC42, CDCA8, CDH15, CDH3, CDK1, CDT1, CEMIP, CENPA, CENPF, CEP55, CHERP, CHMP3, CHMP6, CHORDC1, CKAP4, CLEC3B, CLN5, CPNE1, CPNE…
GO:0016043	cellular component organization	GO_BiologicalProcess-EBI-UniProt-GOA-ACAP-ARAP_13.05.2021_00h00	4.11934e-13	6.69805e-10	4.11934e-13	5.76708e-12	[3]	Group11	7.47636	514	[A2M, ACAA2, ACAN, ACAP3, ACBD5, ACE, ACP2, ACTC1, ACTG1, ACTN1, ACTR2, ACVRL1, ADAM15, ADAMTS7, ADAMTSL1, AEBP1, AGK, AKT1S1, ALCAM, AMPH, ANG, ANK3, ANLN, ANOS1, ANXA2, ANXA6, AP2A1, AP2M1, AP3D1, APC2, APELA, APPL2, ARC, ARFGAP3, ARFIP1, ARHGAP17, ARHGAP39, ARHGEF11, ARHGEF17, ARMCX3, ARPC2, ARSB, ATAD3A, ATG12, ATL1, ATP11C, ATP5ME, ATP6AP2, ATP6V1D, ATP6V1H, ATXN10, AUP1, AURKB, B3GNT2, B4GA…
GO:0006996	organelle organization	GO_BiologicalProcess-EBI-UniProt-GOA-ACAP-ARAP_13.05.2021_00h00	8.73369e-14	1.42097e-10	4.11934e-13	5.76708e-12	[4]	Group11	8.2556	354	[ACAA2, ACBD5, ACP2, ACTC1, ACTG1, ACTN1, ACTR2, AGK, ANG, ANK3, ANLN, ANXA2, AP2M1, AP3D1, APC2, ARC, ARFGAP3, ARFIP1, ARHGAP17, ARHGEF11, ARHGEF17, ARMCX3, ARPC2, ARSB, ATAD3A, ATG12, ATL1, ATP5ME, ATP6AP2, ATP6V1D, ATP6V1H, ATXN10, AUP1, AURKB, BAIAP2L2, BLM, BLOC1S4, BLOC1S6, BRD7, BRD9, BRIP1, BRMS1L, BUB1B, C1QBP, CAMKK2, CAMLG, CAP1, CAP2, CAPN2, CAV1, CAV2, CC2D2A, CDC42, CDC42BPB, CDC45,…
GO:0097435	supramolecular fiber organization	GO_BiologicalProcess-EBI-UniProt-GOA-ACAP-ARAP_13.05.2021_00h00	3.86637e-08	6.25192e-05	4.11934e-13	5.76708e-12	[4]	Group11	10.473	93	[ACAN, ACTC1, ACTG1, ACTN1, ACTR2, AEBP1, ANG, ANXA2, APC2, ARFIP1, ARHGAP17, ARPC2, BACE1, BAIAP2L2, CD151, CD36, CDC42, CHORDC1, CLIP2, COL11A2, COL22A1, COL5A3, COL6A2, CTNNA1, DIAPH3, DPYSL3, EFEMP2, EMILIN1, ERMN, EXT1, FES, GAS2L3, GMFG, GRB2, HOOK3, ITGB1, KIF18B, KRT14, KRT9, LAMC2, LDB3, LDLR, LMOD1, LOXL1, LPAR1, MAP7D3, MARCKS, MECP2, METAP1, MFAP5, MICAL1, MICAL3, MTPN, MYADM, MYH11, …
GO:0030036	actin cytoskeleton organization	GO_BiologicalProcess-EBI-UniProt-GOA-ACAP-ARAP_13.05.2021_00h00	2.80743e-09	4.55927e-06	4.11934e-13	5.76708e-12	[3, 6]	Group11	11.413	84	[ACTC1, ACTG1, ACTN1, ACTR2, ANG, ANLN, ARFIP1, ARHGAP17, ARHGEF11, ARHGEF17, ARPC2, BAIAP2L2, CAP1, CDC42, CDC42BPB, CNN1, CRK, CTNNA1, CYTH2, DIAPH3, DPYSL3, EHBP1, EHBP1L1, EHD2, EPB41L3, EPB41L4A, ERMN, FARP1, FARP2, FES, GAS2L3, GMFG, GRB2, IKBKB, INF2, IQGAP3, ITGB1, JAM3, LDB3, LMOD1, LPAR1, LRP1, MAPKAP1, MARCKS, MICAL1, MICAL3, MTPN, MYADM, MYH11, MYO1B, MYO1D, MYPN, NCAPG, NPHP4, PACSIN…
GO:0007010	cytoskeleton organization	GO_BiologicalProcess-EBI-UniProt-GOA-ACAP-ARAP_13.05.2021_00h00	1.41464e-14	2.30303e-11	4.11934e-13	5.76708e-12	[5]	Group11	10.6452	165	[ACTC1, ACTG1, ACTN1, ACTR2, ANG, ANK3, ANLN, APC2, ARC, ARFIP1, ARHGAP17, ARHGEF11, ARHGEF17, ARPC2, AURKB, BAIAP2L2, BUB1B, CAP1, CAP2, CAPN2, CC2D2A, CDC42, CDC42BPB, CDCA8, CDK1, CENPA, CENPF, CENPK, CENPM, CHD3, CHMP3, CHORDC1, CLIP2, CNN1, CRK, CTNNA1, CYTH2, DAG1, DIAPH3, DLGAP5, DPYSL3, DYNC1I1, DYNC1LI2, EHBP1, EHBP1L1, EHD2, EPB41L3, EPB41L4A, ERMN, FARP1, FARP2, FES, FITM2, GAS2L3, GMF…
GO:0022402	cell cycle process	GO_BiologicalProcess-EBI-UniProt-GOA-ACAP-ARAP_13.05.2021_00h00	1.35255e-06	0.00216543	2.33039e-07	2.33039e-06	[2, 3]	Group12	8.88889	128	[ACTR2, ANK3, ANLN, ANXA11, APPL2, ATAD5, ATP2B4, AURKB, BLM, BRD7, BRIP1, BUB1B, CAV2, CCNY, CDC42, CDC45, CDCA8, CDK1, CDK7, CDKN2D, CDKN3, CDT1, CENPA, CENPF, CENPK, CENPM, CEP55, CHD3, CHMP3, CHMP6, CHORDC1, CHTF18, CNOT9, CTDP1, DAB2IP, DLGAP5, DMC1, DSCC1, DTL, DYNC1I1, DYNC1LI2, E2F1, ESCO2, FAM83D, FANCA, FES, FOXM1, GTSE1, HAUS1, HMMR, IFFO1, INSC, INTS3, IQGAP3, ITGB1, KIF11, KIF18B, KI…
GO:0000278	mitotic cell cycle	GO_BiologicalProcess-EBI-UniProt-GOA-ACAP-ARAP_13.05.2021_00h00	2.04372e-08	3.31492e-05	2.33039e-07	2.33039e-06	[3]	Group12	10.009	111	[ANK3, ANLN, APPL2, AURKB, BLM, BRD7, BRIP1, BUB1B, CAV2, CCNY, CDC42, CDC45, CDCA8, CDK1, CDK7, CDKN2D, CDKN3, CDT1, CENPA, CENPF, CENPK, CENPM, CEP55, CHERP, CHMP3, CHMP6, CNOT9, CTDP1, DLGAP5, DSCC1, DTL, DYNC1I1, DYNC1LI2, DYNLT3, E2F1, FOXM1, GTSE1, HAUS1, HGF, HMMR, INSC, INTS3, IQGAP3, ITGB1, KIF11, KIF18B, KIF20A, KIF23, KIF4A, KIFC1, LGMN, LMNA, LPIN1, MAEA, MAP3K20, MCM3, MCM4, MECP2, M…
GO:0098813	nuclear chromosome segregation	GO_BiologicalProcess-EBI-UniProt-GOA-ACAP-ARAP_13.05.2021_00h00	1.02624e-05	0.0163173	2.33039e-07	2.33039e-06	[3, 4]	Group12	12.2642	39	[ACTR2, AURKB, BRIP1, BUB1B, CDC42, CDCA8, CDK1, CDT1, CENPF, CENPK, CEP55, CHMP3, CHMP6, DLGAP5, DMC1, DSCC1, ESCO2, FAM83D, KIF18B, KIF23, KIF4A, KIFC1, NCAPD3, NCAPG, NDC80, NEK2, NUF2, PHF13, PLK1, RAB11A, RMDN1, SEPTIN1, SET, SLX4, SMC1A, SPDL1, TUBG2, UBE2C, VPS4B]
GO:1903047	mitotic cell cycle process	GO_BiologicalProcess-EBI-UniProt-GOA-ACAP-ARAP_13.05.2021_00h00	2.20234e-08	3.56999e-05	2.33039e-07	2.33039e-06	[3, 4]	Group12	10.3665	99	[ANK3, ANLN, APPL2, AURKB, BLM, BRD7, BRIP1, BUB1B, CAV2, CCNY, CDC42, CDC45, CDCA8, CDK1, CDK7, CDKN2D, CDKN3, CDT1, CENPA, CENPF, CENPK, CENPM, CEP55, CHMP3, CHMP6, CNOT9, CTDP1, DLGAP5, DSCC1, DTL, DYNC1I1, DYNC1LI2, E2F1, FOXM1, GTSE1, HAUS1, HMMR, INSC, INTS3, IQGAP3, ITGB1, KIF11, KIF18B, KIF20A, KIF23, KIF4A, KIFC1, LMNA, LPIN1, MAP3K20, MCM3, MCM4, MECP2, MKI67, MYBL2, NBN, NCAPD3, NCAPG,…
GO:0050000	chromosome localization	GO_BiologicalProcess-EBI-UniProt-GOA-ACAP-ARAP_13.05.2021_00h00	9.92285e-08	0.000160155	2.33039e-07	2.33039e-06	[4]	Group12	22.9885	20	[ACTR2, AURKB, CDCA8, CDT1, CENPF, CEP55, CHMP3, CHMP6, DLGAP5, FAM83D, IFFO1, KIFC1, LMNA, NDC80, NUF2, RAB11A, RMDN1, SEPTIN1, SPDL1, VPS4B]
GO:0051303	establishment of chromosome localization	GO_BiologicalProcess-EBI-UniProt-GOA-ACAP-ARAP_13.05.2021_00h00	1.55672e-06	0.00249074	2.33039e-07	2.33039e-06	[4, 5]	Group12	21.1765	18	[ACTR2, AURKB, CDCA8, CDT1, CENPF, CEP55, CHMP3, CHMP6, DLGAP5, FAM83D, KIFC1, NDC80, NUF2, RAB11A, RMDN1, SEPTIN1, SPDL1, VPS4B]
GO:0051310	metaphase plate congression	GO_BiologicalProcess-EBI-UniProt-GOA-ACAP-ARAP_13.05.2021_00h00	2.02705e-06	0.00323922	2.33039e-07	2.33039e-06	[3, 4, 5, 6]	Group12	22.8571	16	[AURKB, CDCA8, CDT1, CENPF, CEP55, CHMP3, CHMP6, FAM83D, KIFC1, NDC80, NUF2, RAB11A, RMDN1, SEPTIN1, SPDL1, VPS4B]
GO:0007051	spindle organization	GO_BiologicalProcess-EBI-UniProt-GOA-ACAP-ARAP_13.05.2021_00h00	2.24472e-07	0.000361176	2.33039e-07	2.33039e-06	[3, 4, 7]	Group12	14.1343	40	[AURKB, BUB1B, CDCA8, CENPA, CENPF, CENPK, CENPM, CHD3, CHMP3, DLGAP5, DYNC1I1, DYNC1LI2, HAUS1, KIF11, KIF23, KIF4A, KIFC1, MECP2, MYBL2, NDC80, NEK2, NUF2, PAFAH1B1, PCNT, PLK1, RAB11A, RMDN1, RNF4, SEPTIN1, SMC1A, SPC25, SPDL1, SUN2, TACC1, TACC2, TPX2, TUBG2, UVRAG, VCP, VPS4B]
GO:0000819	sister chromatid segregation	GO_BiologicalProcess-EBI-UniProt-GOA-ACAP-ARAP_13.05.2021_00h00	7.56967e-06	0.0120661	2.33039e-07	2.33039e-06	[4, 5, 6]	Group12	13.617	32	[AURKB, BUB1B, CDCA8, CDK1, CDT1, CENPF, CENPK, CEP55, CHMP3, CHMP6, DLGAP5, DSCC1, ESCO2, KIF18B, KIF23, KIF4A, KIFC1, NCAPD3, NCAPG, NDC80, NEK2, NUF2, PHF13, PLK1, RAB11A, RMDN1, SET, SMC1A, SPDL1, TUBG2, UBE2C, VPS4B]
GO:0140014	mitotic nuclear division	GO_BiologicalProcess-EBI-UniProt-GOA-ACAP-ARAP_13.05.2021_00h00	1.99151e-06	0.00318443	2.33039e-07	2.33039e-06	[4, 5, 7]	Group12	12.4309	45	[ANLN, AURKB, BUB1B, CAV2, CDC42, CDCA8, CDK1, CDT1, CENPF, CENPK, CEP55, CHMP3, CHMP6, CTDP1, DLGAP5, DSCC1, KIF11, KIF18B, KIF23, KIF4A, KIFC1, LMNA, MKI67, MYBL2, NCAPD3, NCAPG, NDC80, NEK2, NUF2, PHF13, PKMYT1, PLK1, PPP2CA, RAB11A, REEP3, RMDN1, RSL24D1, SET, SMC1A, SPDL1, TOM1L2, TPX2, TUBG2, UBE2C, VPS4B]
GO:1902850	microtubule cytoskeleton organization involved in mitosis	GO_BiologicalProcess-EBI-UniProt-GOA-ACAP-ARAP_13.05.2021_00h00	1.5435e-09	2.50819e-06	2.33039e-07	2.33039e-06	[4, 5, 7]	Group12	17.2727	38	[AURKB, BUB1B, CDCA8, CENPA, CENPF, CENPK, CENPM, CHMP3, DLGAP5, DYNC1I1, DYNC1LI2, INSC, ITGB1, KIF11, KIF23, KIF4A, KIFC1, MECP2, MYBL2, NDC80, NEK2, NUF2, PAFAH1B1, PCNT, PLK1, RAB11A, RMDN1, SAPCD2, SMC1A, SPC25, SPDL1, SUN2, TACC1, TACC2, TPX2, TUBG2, VCP, VPS4B]
GO:0007052	mitotic spindle organization	GO_BiologicalProcess-EBI-UniProt-GOA-ACAP-ARAP_13.05.2021_00h00	4.78158e-09	7.76051e-06	2.33039e-07	2.33039e-06	[4, 5, 6, 8]	Group12	17.5	35	[AURKB, BUB1B, CDCA8, CENPA, CENPF, CENPK, CENPM, CHMP3, DLGAP5, DYNC1I1, DYNC1LI2, KIF11, KIF23, KIF4A, KIFC1, MECP2, MYBL2, NDC80, NEK2, NUF2, PAFAH1B1, PCNT, PLK1, RAB11A, RMDN1, SMC1A, SPC25, SPDL1, SUN2, TACC1, TACC2, TPX2, TUBG2, VCP, VPS4B]
GO:0007080	mitotic metaphase plate congression	GO_BiologicalProcess-EBI-UniProt-GOA-ACAP-ARAP_13.05.2021_00h00	1.23867e-05	0.0196701	2.33039e-07	2.33039e-06	[4, 5, 6, 7, 8, 9]	Group12	23.6364	13	[AURKB, CDCA8, CDT1, CEP55, CHMP3, CHMP6, KIFC1, NDC80, NUF2, RAB11A, RMDN1, SPDL1, VPS4B]
GO:0000902	cell morphogenesis	GO_BiologicalProcess-EBI-UniProt-GOA-ACAP-ARAP_13.05.2021_00h00	1.87144e-07	0.000301489	2.93137e-06	2.05196e-05	[3, 4]	Group13	9.69203	107	[ACTN1, ACTR2, ADAMTSL1, ALCAM, ANK3, ANOS1, ARC, ARPC2, ATL1, B3GNT2, BMPR2, C1QBP, CAP1, CAP2, CAPRIN1, CASP3, CDC42, COL22A1, CPNE1, CRK, DAB2IP, DAG1, DCLK1, DNM1L, DOCK1, DOK5, EFNB2, EMB, EPB41L3, ERMN, EXT1, FARP1, FES, FEZ2, FITM2, GAP43, GRB2, HAS2, HGF, ITGB1, LAMB1, LAMC2, LIMS1, LINGO1, LLPH, LPAR1, LRP1, MAP6, MARK2, METAP1, MYADM, MYO10, MYPN, NEK3, NEXN, NFASC, NGEF, NIN, NLGN1, NO…
GO:0032989	cellular component morphogenesis	GO_BiologicalProcess-EBI-UniProt-GOA-ACAP-ARAP_13.05.2021_00h00	3.15314e-07	0.000507025	2.93137e-06	2.05196e-05	[3, 4]	Group13	10.2748	86	[ACTC1, ACTG1, ACTR2, ADAMTSL1, ALCAM, ANK3, ANOS1, ARC, ATL1, B3GNT2, BMPR2, CAPRIN1, CDC42, CPNE1, DAB2IP, DAG1, DCLK1, DNM1L, DOK5, EFNB2, EMB, EPB41L3, EXT1, FARP1, FEZ2, FIG4, GAP43, GRB2, ITGB1, LAMC2, LDB3, LINGO1, LLPH, LMOD1, LRP1, MAP6, MARK2, METAP1, MYH11, MYPN, NEK3, NEXN, NFASC, NGEF, NIN, NLGN1, NOTCH3, NPTN, NTN4, PACSIN2, PAFAH1B1, PDLIM5, PIK3R1, PLPPR4, PLXNA1, PLXNA3, PLXNB3, …
GO:0048468	cell development	GO_BiologicalProcess-EBI-UniProt-GOA-ACAP-ARAP_13.05.2021_00h00	1.16819e-05	0.0185626	2.93137e-06	2.05196e-05	[3, 4]	Group13	7.9763	175	[ACAN, ACAP3, ACTA2, ACTC1, ACTG1, ACTN1, ACTR2, ADAMTSL1, ALCAM, ANG, ANK3, ANKS1A, ANOS1, ANXA2, ANXA6, AP2A1, APPL2, ARC, ARPC2, ARSB, ATL1, ATXN10, B3GNT2, B4GALT1, BLOC1S4, BLOC1S6, BMPR2, BPNT2, BRIP1, C1QBP, CAPRIN1, CASP3, CAV2, CBFA2T2, CDC42, CDK1, CHST11, CLN5, COL22A1, CPNE1, CRK, CTDP1, CTNNA1, CTSZ, DAB2IP, DAG1, DCLK1, DLX1, DMC1, DNM1L, DOCK1, DOK5, DPYSL3, E2F1, EFEMP2, EFNB2, EI…
GO:0030030	cell projection organization	GO_BiologicalProcess-EBI-UniProt-GOA-ACAP-ARAP_13.05.2021_00h00	7.11686e-06	0.0113514	2.93137e-06	2.05196e-05	[4]	Group13	8.36699	145	[ACAP3, ACTR2, ADAMTSL1, ALCAM, ANK3, ANLN, ANOS1, AP2A1, ARC, ARPC2, ARSB, ATL1, ATP6V1D, ATXN10, B3GNT2, BLOC1S4, BLOC1S6, BMPR2, CAPRIN1, CASP3, CAV1, CBFA2T2, CC2D2A, CDC42, CDK1, CEP89, CIBAR1, CPNE1, CRK, CTNNA1, CTSZ, DAB2IP, DAG1, DCLK1, DNM1L, DOK5, DPYSL3, DYNLRB1, EFNB2, EHD2, EHD4, EMB, EPB41L3, ERMN, EXT1, FAM161B, FARP1, FES, FEZ2, FIG4, GALNT11, GAP43, GRB2, HAUS1, HGF, IFT57, ITGB…
GO:0034330	cell junction organization	GO_BiologicalProcess-EBI-UniProt-GOA-ACAP-ARAP_13.05.2021_00h00	7.635e-07	0.00122542	2.93137e-06	2.05196e-05	[4]	Group13	10.3403	79	[ACE, ACTG1, ACTN1, ACTR2, ACVRL1, ANG, ANK3, ARC, ARHGAP39, BCR, CAPRIN1, CAST, CAV1, CD151, CD3EAP, CDC42, CDH15, CDH3, CTNNA1, DAB2IP, DAG1, DLG3, DNM1L, EFNB2, ELFN1, EPB41L3, EXT1, F2R, FARP1, FOXM1, GAP43, HDAC7, IKBKB, JAM3, KRT14, LAMC2, LDB2, LGMN, LIMS1, LRP1, MECP2, MYADM, NFASC, NGEF, NLGN1, NPHP4, NPTN, OXTR, PAFAH1B1, PCDHGC3, PDLIM5, PIK3R1, PIP5K1C, PLEC, PPFIA2, PPM1F, PRKCA, PTN…
GO:0000904	cell morphogenesis involved in differentiation	GO_BiologicalProcess-EBI-UniProt-GOA-ACAP-ARAP_13.05.2021_00h00	2.41881e-08	3.91847e-05	2.93137e-06	2.05196e-05	[4, 5]	Group13	10.8586	86	[ACTN1, ACTR2, ADAMTSL1, ALCAM, ANK3, ANOS1, ARC, ARPC2, ATL1, B3GNT2, BMPR2, C1QBP, CAPRIN1, CASP3, CDC42, COL22A1, CRK, DAG1, DCLK1, DNM1L, DOCK1, DOK5, EFNB2, EMB, EXT1, FARP1, FEZ2, GAP43, GRB2, HAS2, ITGB1, LAMB1, LAMC2, LIMS1, LINGO1, LRP1, MAP6, MARK2, METAP1, MYADM, MYPN, NEXN, NFASC, NGEF, NIN, NLGN1, NOTCH3, NPTN, NTN4, PAFAH1B1, PARVA, PDLIM5, PIK3R1, PLOD3, PLPPR4, PLXNA1, PLXNA3, PLX…
GO:0022008	neurogenesis	GO_BiologicalProcess-EBI-UniProt-GOA-ACAP-ARAP_13.05.2021_00h00	7.86255e-06	0.0125172	2.93137e-06	2.05196e-05	[4, 5, 6]	Group13	8.33809	146	[ACAP3, ACTR2, ADAMTSL1, ADRA2C, ALCAM, ANK3, ANKS1A, ANOS1, AP2A1, APPL2, ARC, ARSB, ATL1, ATP2B4, ATXN10, B3GNT2, BLOC1S4, BLOC1S6, BMPR2, BTBD1, CAPRIN1, CASP3, CBFA2T2, CDC42, CDK1, CLN5, CPNE1, CRK, CTNNA1, CTSZ, DAB2IP, DAG1, DAGLB, DCLK1, DLX1, DNM1L, DOK5, DPYSL3, E2F1, EFNB2, EIF2B1, EMB, EPB41L3, EXT1, FAIM, FARP1, FES, FEZ2, FGF5, FIG4, GAP43, GRB2, HDAC11, HGF, HHIP, HOOK3, ITGB1, JAM…
GO:0048858	cell projection morphogenesis	GO_BiologicalProcess-EBI-UniProt-GOA-ACAP-ARAP_13.05.2021_00h00	1.0328e-07	0.000166591	2.93137e-06	2.05196e-05	[4, 5, 6]	Group13	10.8666	79	[ACTR2, ADAMTSL1, ALCAM, ANK3, ANOS1, ARC, ATL1, B3GNT2, BMPR2, CAPRIN1, CDC42, CPNE1, DAB2IP, DAG1, DCLK1, DNM1L, DOK5, EFNB2, EMB, EPB41L3, EXT1, FARP1, FEZ2, GAP43, GRB2, ITGB1, LAMC2, LINGO1, LLPH, LRP1, MAP6, MARK2, METAP1, MYPN, NEK3, NEXN, NFASC, NGEF, NIN, NLGN1, NOTCH3, NPTN, NTN4, PACSIN2, PAFAH1B1, PDLIM5, PIK3R1, PLPPR4, PLXNA1, PLXNA3, PLXNB3, PPFIA2, PRKCA, PTN, RAB11A, RAB8A, RAC1,…
GO:0120036	plasma membrane bounded cell projection organization	GO_BiologicalProcess-EBI-UniProt-GOA-ACAP-ARAP_13.05.2021_00h00	7.62817e-06	0.0121517	2.93137e-06	2.05196e-05	[5]	Group13	8.37758	142	[ACAP3, ACTR2, ADAMTSL1, ALCAM, ANK3, ANLN, ANOS1, AP2A1, ARC, ARPC2, ARSB, ATL1, ATP6V1D, ATXN10, B3GNT2, BLOC1S4, BLOC1S6, BMPR2, CAPRIN1, CASP3, CAV1, CBFA2T2, CC2D2A, CDC42, CDK1, CEP89, CIBAR1, CPNE1, CRK, CTNNA1, CTSZ, DAB2IP, DAG1, DCLK1, DNM1L, DOK5, DPYSL3, DYNLRB1, EFNB2, EHD2, EHD4, EMB, EPB41L3, EXT1, FAM161B, FARP1, FES, FEZ2, FIG4, GALNT11, GAP43, GRB2, HAUS1, HGF, IFT57, ITGB1, JAM…
GO:0048699	generation of neurons	GO_BiologicalProcess-EBI-UniProt-GOA-ACAP-ARAP_13.05.2021_00h00	1.87316e-05	0.0296895	2.93137e-06	2.05196e-05	[5, 6, 7]	Group13	8.33333	136	[ACAP3, ACTR2, ADAMTSL1, ADRA2C, ALCAM, ANK3, ANKS1A, ANOS1, AP2A1, APPL2, ARC, ARSB, ATL1, ATP2B4, ATXN10, B3GNT2, BLOC1S4, BLOC1S6, BMPR2, CAPRIN1, CASP3, CBFA2T2, CDC42, CLN5, CPNE1, CRK, CTNNA1, CTSZ, DAB2IP, DAG1, DAGLB, DCLK1, DLX1, DNM1L, DOK5, DPYSL3, E2F1, EFNB2, EMB, EPB41L3, EXT1, FAIM, FARP1, FES, FEZ2, FIG4, GAP43, GRB2, HGF, HHIP, HOOK3, ITGB1, JAM3, KDM1A, LAMB1, LAMC2, LDB2, LDLR,…
GO:0030182	neuron differentiation	GO_BiologicalProcess-EBI-UniProt-GOA-ACAP-ARAP_13.05.2021_00h00	2.27207e-05	0.0359895	2.93137e-06	2.05196e-05	[4, 6, 7, 8]	Group13	8.43455	125	[ACAP3, ACTR2, ADAMTSL1, ADRA2C, ALCAM, ANK3, ANKS1A, ANOS1, AP2A1, ARC, ARSB, ATL1, ATP2B4, ATXN10, B3GNT2, BLOC1S4, BLOC1S6, BMPR2, CAPRIN1, CASP3, CBFA2T2, CDC42, CLN5, CPNE1, CRK, CTNNA1, CTSZ, DAB2IP, DAG1, DCLK1, DLX1, DNM1L, DOK5, DPYSL3, EFNB2, EMB, EPB41L3, EXT1, FARP1, FES, FEZ2, FIG4, GAP43, GRB2, HGF, ITGB1, JAM3, KDM1A, LAMB1, LAMC2, LDB2, LINGO1, LLPH, LPAR1, LRP1, LRP12, MANF, MAP6…
GO:0048666	neuron development	GO_BiologicalProcess-EBI-UniProt-GOA-ACAP-ARAP_13.05.2021_00h00	1.29489e-06	0.00207441	2.93137e-06	2.05196e-05	[4, 5, 7, 8, 9]	Group13	9.1954	112	[ACAP3, ACTR2, ADAMTSL1, ALCAM, ANK3, ANKS1A, ANOS1, AP2A1, ARC, ARSB, ATL1, ATXN10, B3GNT2, BLOC1S4, BLOC1S6, BMPR2, CAPRIN1, CASP3, CBFA2T2, CDC42, CLN5, CPNE1, CRK, CTNNA1, CTSZ, DAB2IP, DAG1, DCLK1, DNM1L, DOK5, DPYSL3, EFNB2, EMB, EPB41L3, EXT1, FARP1, FES, FEZ2, FIG4, GAP43, GRB2, HGF, ITGB1, JAM3, KDM1A, LAMB1, LAMC2, LINGO1, LLPH, LPAR1, LRP1, LRP12, MANF, MAP6, MAPK8IP3, MARK2, MECP2, ME…
GO:0031175	neuron projection development	GO_BiologicalProcess-EBI-UniProt-GOA-ACAP-ARAP_13.05.2021_00h00	6.11675e-08	9.87855e-05	2.93137e-06	2.05196e-05	[5, 6, 8, 9, 10]	Group13	9.89729	106	[ACAP3, ACTR2, ADAMTSL1, ALCAM, ANK3, ANOS1, AP2A1, ARC, ARSB, ATL1, ATXN10, B3GNT2, BLOC1S4, BLOC1S6, BMPR2, CAPRIN1, CASP3, CBFA2T2, CDC42, CPNE1, CRK, CTNNA1, CTSZ, DAB2IP, DAG1, DCLK1, DNM1L, DOK5, DPYSL3, EFNB2, EMB, EPB41L3, EXT1, FARP1, FES, FEZ2, FIG4, GAP43, GRB2, HGF, ITGB1, JAM3, KDM1A, LAMB1, LAMC2, LINGO1, LLPH, LPAR1, LRP1, LRP12, MANF, MAP6, MAPK8IP3, MARK2, MECP2, METAP1, MYPN, NC…
GO:0048667	cell morphogenesis involved in neuron differentiation	GO_BiologicalProcess-EBI-UniProt-GOA-ACAP-ARAP_13.05.2021_00h00	1.75211e-07	0.00028244	2.93137e-06	2.05196e-05	[5, 6, 8, 9, 10]	Group13	11.0938	71	[ACTR2, ADAMTSL1, ALCAM, ANK3, ANOS1, ARC, ATL1, B3GNT2, BMPR2, CAPRIN1, CDC42, DAG1, DCLK1, DNM1L, DOK5, EFNB2, EMB, EXT1, FARP1, FEZ2, GAP43, GRB2, ITGB1, LAMC2, LINGO1, LRP1, MAP6, MARK2, METAP1, MYPN, NEXN, NFASC, NGEF, NIN, NLGN1, NOTCH3, NPTN, NTN4, PAFAH1B1, PDLIM5, PIK3R1, PLPPR4, PLXNA1, PLXNA3, PLXNB3, PPFIA2, PRKCA, PTN, RAB11A, RAB8A, RAC1, RBFOX2, RELN, ROBO2, RSL24D1, S100A6, SEMA3F…
GO:0061564	axon development	GO_BiologicalProcess-EBI-UniProt-GOA-ACAP-ARAP_13.05.2021_00h00	4.0835e-08	6.59894e-05	2.93137e-06	2.05196e-05	[6, 7, 9, 10, 11]	Group13	11.8068	66	[ADAMTSL1, ALCAM, ANK3, ANOS1, ATL1, B3GNT2, BMPR2, CASP3, CTNNA1, DAG1, DCLK1, DOK5, EFNB2, EMB, EXT1, FEZ2, GAP43, GRB2, ITGB1, JAM3, LAMC2, LINGO1, LRP1, MAP6, MAPK8IP3, MARK2, METAP1, MYPN, NEXN, NFASC, NIN, NOTCH3, NPTN, NREP, NTN4, PAFAH1B1, PIK3R1, PLPPR4, PLXNA1, PLXNA3, PLXNB3, PRKCA, PTN, RAB11A, RAB8A, RAC1, RELN, ROBO2, RSL24D1, RTN4RL1, S100A6, SEMA3F, SH3KBP1, SIPA1L1, SLIT3, SLITRK…
GO:0007409	axonogenesis	GO_BiologicalProcess-EBI-UniProt-GOA-ACAP-ARAP_13.05.2021_00h00	1.13082e-06	0.0018127	2.93137e-06	2.05196e-05	[6, 7, 8, 9, 10, 11, 12]	Group13	11.3725	58	[ADAMTSL1, ALCAM, ANK3, ANOS1, ATL1, B3GNT2, BMPR2, DAG1, DCLK1, DOK5, EFNB2, EMB, EXT1, FEZ2, GAP43, GRB2, ITGB1, LAMC2, LINGO1, LRP1, MAP6, MARK2, METAP1, MYPN, NEXN, NFASC, NIN, NOTCH3, NPTN, NTN4, PAFAH1B1, PIK3R1, PLPPR4, PLXNA1, PLXNA3, PLXNB3, PRKCA, RAB11A, RAB8A, RAC1, RELN, ROBO2, RSL24D1, S100A6, SEMA3F, SH3KBP1, SIPA1L1, SLIT3, SLITRK1, SOS1, SPTBN1, SRF, STMN1, THY1, ULK1, VASP, VCL,…

## Sheet: Fig S2A Up-MSC's diff 150
ID	Term	Ontology Source	Term PValue	Term PValue Corrected with Bonferroni step down	Group PValue	Group PValue Corrected with Bonferroni step down	GOLevels	GOGroups	% Associated Genes	Nr. Genes	Associated Genes Found
GO:0018146	keratan sulfate biosynthetic process	GO_BiologicalProcess-EBI-UniProt-GOA-ACAP-ARAP_13.05.2021_00h00	0.00126987	0.0190481	0.00126987	0.0050795	[5, 7, 8]	Group00	10.7143	3	[CHST2, OMD, PRELP]
GO:0007492	endoderm development	GO_BiologicalProcess-EBI-UniProt-GOA-ACAP-ARAP_13.05.2021_00h00	0.000426485	0.0085297	0.000426485	0.00213242	[4]	Group01	6.09756	5	[COL8A1, DUSP1, DUSP5, ITGA5, PAX9]
GO:0009394	2'-deoxyribonucleotide metabolic process	GO_BiologicalProcess-EBI-UniProt-GOA-ACAP-ARAP_13.05.2021_00h00	0.000146249	0.00409497	0.000146249	0.00102374	[5, 6, 7, 8, 9]	Group02	11.4286	4	[CMPK2, SAMHD1, TYMP, UPP1]
GO:0042058	regulation of epidermal growth factor receptor signaling pathway	GO_BiologicalProcess-EBI-UniProt-GOA-ACAP-ARAP_13.05.2021_00h00	0.0053576	0.0375032	0.0053576	0.0107152	[5, 6, 7, 8, 9, 10]	Group03	4.3956	4	[BCAR3, ERRFI1, HIP1R, IFI6]
GO:0097345	mitochondrial outer membrane permeabilization	GO_BiologicalProcess-EBI-UniProt-GOA-ACAP-ARAP_13.05.2021_00h00	0.009645	0.048225	0.009645	0.009645	[4, 5, 6, 7, 8, 9, 10, 11]	Group04	5.26316	3	[GCLC, HIP1R, PMAIP1]
GO:0030278	regulation of ossification	GO_BiologicalProcess-EBI-UniProt-GOA-ACAP-ARAP_13.05.2021_00h00	0.00034745	0.0076439	0.00034745	0.0020847	[3, 4]	Group05	4.95868	6	[BMP6, COMP, FBN2, ISG15, OMD, ZBTB16]
GO:0045778	positive regulation of ossification	GO_BiologicalProcess-EBI-UniProt-GOA-ACAP-ARAP_13.05.2021_00h00	0.000788927	0.0134118	0.00034745	0.0020847	[3, 4, 5]	Group05	7.40741	4	[BMP6, FBN2, ISG15, ZBTB16]
GO:0010742	macrophage derived foam cell differentiation	GO_BiologicalProcess-EBI-UniProt-GOA-ACAP-ARAP_13.05.2021_00h00	0.00384175	0.030734	3.78859e-12	3.40973e-11	[5]	Group06	7.31707	3	[IL18, NFKBIA, PF4]
GO:0031663	lipopolysaccharide-mediated signaling pathway	GO_BiologicalProcess-EBI-UniProt-GOA-ACAP-ARAP_13.05.2021_00h00	7.31918e-06	0.000278129	3.78859e-12	3.40973e-11	[4, 5, 6, 7, 9]	Group06	9.83607	6	[BMP6, CX3CL1, HCK, IL18, NFKBIA, TLR2]
GO:0071222	cellular response to lipopolysaccharide	GO_BiologicalProcess-EBI-UniProt-GOA-ACAP-ARAP_13.05.2021_00h00	3.32215e-13	1.79396e-11	3.78859e-12	3.40973e-11	[5, 6, 8]	Group06	8.33333	17	[ANKRD1, BMP6, CMPK2, CX3CL1, CXCL1, CXCL2, CXCL3, CXCL5, CXCL6, CXCL8, HCK, ICAM1, IL18, NFKBIA, PF4, TLR2, ZFP36]
GO:0097192	extrinsic apoptotic signaling pathway in absence of ligand	GO_BiologicalProcess-EBI-UniProt-GOA-ACAP-ARAP_13.05.2021_00h00	0.0167889	0.0335778	0.00530003	0.0159001	[4, 5, 6, 7]	Group07	4.28571	3	[CX3CL1, IFI6, PF4]
GO:2001237	negative regulation of extrinsic apoptotic signaling pathway	GO_BiologicalProcess-EBI-UniProt-GOA-ACAP-ARAP_13.05.2021_00h00	0.00188636	0.0226363	0.00530003	0.0159001	[5, 6, 7, 8, 9]	Group07	4.38596	5	[CX3CL1, GCLC, ICAM1, IFI6, PF4]
GO:2001240	negative regulation of extrinsic apoptotic signaling pathway in absence of ligand	GO_BiologicalProcess-EBI-UniProt-GOA-ACAP-ARAP_13.05.2021_00h00	0.00205638	0.0226202	0.00530003	0.0159001	[5, 6, 7, 8, 9, 10]	Group07	9.09091	3	[CX3CL1, IFI6, PF4]
GO:0070106	interleukin-27-mediated signaling pathway	GO_BiologicalProcess-EBI-UniProt-GOA-ACAP-ARAP_13.05.2021_00h00	1.02575e-07	4.51329e-06	2.55516e-09	2.04413e-08	[5, 6, 7]	Group08	31.25	5	[CRLF1, MX1, OAS1, OAS2, OASL]
GO:0140374	antiviral innate immune response	GO_BiologicalProcess-EBI-UniProt-GOA-ACAP-ARAP_13.05.2021_00h00	0.000152672	0.00412215	2.55516e-09	2.04413e-08	[5, 6, 7, 8]	Group08	21.4286	3	[IFIT1, MX1, OAS1]
GO:0060333	interferon-gamma-mediated signaling pathway	GO_BiologicalProcess-EBI-UniProt-GOA-ACAP-ARAP_13.05.2021_00h00	6.96488e-07	2.8556e-05	2.55516e-09	2.04413e-08	[5, 6, 7, 8, 9]	Group08	8.42105	8	[HCK, ICAM1, IRF7, MT2A, OAS1, OAS2, OAS3, OASL]
GO:0060700	regulation of ribonuclease activity	GO_BiologicalProcess-EBI-UniProt-GOA-ACAP-ARAP_13.05.2021_00h00	4.11118e-07	1.72669e-05	2.55516e-09	2.04413e-08	[5, 6, 7, 8, 9]	Group08	44.4444	4	[OAS1, OAS2, OAS3, OASL]
GO:0050792	regulation of viral process	GO_BiologicalProcess-EBI-UniProt-GOA-ACAP-ARAP_13.05.2021_00h00	3.83419e-09	1.87876e-07	6.88056e-18	8.25667e-17	[2, 3]	Group09	6.63265	13	[BST2, CXCL8, IFIT1, ISG15, MX1, OAS1, OAS2, OAS3, OASL, PLSCR1, RSAD2, TRIM14, ZFP36]
GO:0019221	cytokine-mediated signaling pathway	GO_BiologicalProcess-EBI-UniProt-GOA-ACAP-ARAP_13.05.2021_00h00	2.92077e-18	1.66484e-16	6.88056e-18	8.25667e-17	[4, 5, 6]	Group09	4.34272	37	[BIRC3, BST2, CCL20, CRLF1, CX3CL1, CXCL1, CXCL2, CXCL3, CXCL5, CXCL6, CXCL8, FPR1, HCK, ICAM1, IFI27, IFI35, IFI6, IFIT1, IFIT2, IFIT3, IL18, IL34, IRF7, IRS2, ISG15, MT2A, MX1, NFKBIA, OAS1, OAS2, OAS3, OASL, PF4, RSAD2, SAA1, SAA2, SAMHD1]
GO:0098586	cellular response to virus	GO_BiologicalProcess-EBI-UniProt-GOA-ACAP-ARAP_13.05.2021_00h00	3.04191e-05	0.00103425	6.88056e-18	8.25667e-17	[4, 6]	Group09	7.69231	6	[BIRC3, IFI6, IRF7, OAS1, OAS3, OASL]
GO:0051607	defense response to virus	GO_BiologicalProcess-EBI-UniProt-GOA-ACAP-ARAP_13.05.2021_00h00	3.00255e-13	1.6514e-11	6.88056e-18	8.25667e-17	[4, 5, 6, 7]	Group09	6.98529	19	[BIRC3, BST2, IFI27, IFI6, IFIT1, IFIT2, IFIT3, IRF7, ISG15, MX1, OAS1, OAS2, OAS3, OASL, PLSCR1, PMAIP1, RSAD2, SAMHD1, TLR2]
GO:0060337	type I interferon signaling pathway	GO_BiologicalProcess-EBI-UniProt-GOA-ACAP-ARAP_13.05.2021_00h00	2.0675e-17	1.1578e-15	6.88056e-18	8.25667e-17	[5, 6, 7, 8, 9]	Group09	16.8421	16	[BST2, IFI27, IFI35, IFI6, IFIT1, IFIT2, IFIT3, IRF7, ISG15, MX1, OAS1, OAS2, OAS3, OASL, RSAD2, SAMHD1]
GO:0060700	regulation of ribonuclease activity	GO_BiologicalProcess-EBI-UniProt-GOA-ACAP-ARAP_13.05.2021_00h00	4.11118e-07	1.72669e-05	6.88056e-18	8.25667e-17	[5, 6, 7, 8, 9]	Group09	44.4444	4	[OAS1, OAS2, OAS3, OASL]
GO:0060338	regulation of type I interferon-mediated signaling pathway	GO_BiologicalProcess-EBI-UniProt-GOA-ACAP-ARAP_13.05.2021_00h00	1.02872e-05	0.000380628	6.88056e-18	8.25667e-17	[5, 6, 7, 8, 9, 10]	Group09	13.1579	5	[IRF7, ISG15, OAS1, OAS3, SAMHD1]
GO:0060326	cell chemotaxis	GO_BiologicalProcess-EBI-UniProt-GOA-ACAP-ARAP_13.05.2021_00h00	6.62212e-09	3.04618e-07	6.13862e-13	6.13862e-12	[4, 5]	Group10	4.77612	16	[C5AR1, CCL20, CX3CL1, CXCL1, CXCL2, CXCL3, CXCL5, CXCL6, CXCL8, CYP7B1, DUSP1, ENC1, IL34, PF4, SAA1, SAA2]
GO:0071674	mononuclear cell migration	GO_BiologicalProcess-EBI-UniProt-GOA-ACAP-ARAP_13.05.2021_00h00	4.64899e-06	0.000181311	6.13862e-13	6.13862e-12	[3, 5, 6]	Group10	4.83092	10	[APOD, C5AR1, CCL20, CX3CL1, CYP7B1, DUSP1, ICAM1, IL34, SAA1, SAA2]
GO:0097529	myeloid leukocyte migration	GO_BiologicalProcess-EBI-UniProt-GOA-ACAP-ARAP_13.05.2021_00h00	5.49234e-09	2.5814e-07	6.13862e-13	6.13862e-12	[3, 5, 6]	Group10	5.78512	14	[C5AR1, CCL20, CX3CL1, CXCL1, CXCL2, CXCL3, CXCL5, CXCL6, CXCL8, DUSP1, IL34, PF4, SAA1, SAA2]
GO:0002526	acute inflammatory response	GO_BiologicalProcess-EBI-UniProt-GOA-ACAP-ARAP_13.05.2021_00h00	0.000530693	0.00955248	6.13862e-13	6.13862e-12	[5]	Group10	4.58015	6	[APOL2, CNR1, ICAM1, PLSCR1, SAA1, SAA2]
GO:0005125	cytokine activity	GO_BiologicalProcess-EBI-UniProt-GOA-ACAP-ARAP_13.05.2021_00h00	1.07091e-08	4.81908e-07	6.13862e-13	6.13862e-12	[4, 5, 6]	Group10	5.4902	14	[BMP6, CCL20, CRLF1, CX3CL1, CXCL1, CXCL2, CXCL3, CXCL5, CXCL6, CXCL8, ENC1, IL18, IL34, PF4]
GO:0061844	antimicrobial humoral immune response mediated by antimicrobial peptide	GO_BiologicalProcess-EBI-UniProt-GOA-ACAP-ARAP_13.05.2021_00h00	3.50824e-06	0.000140329	6.13862e-13	6.13862e-12	[4, 5, 6]	Group10	8.43373	7	[CXCL1, CXCL2, CXCL3, CXCL5, CXCL6, CXCL8, PF4]
GO:0032496	response to lipopolysaccharide	GO_BiologicalProcess-EBI-UniProt-GOA-ACAP-ARAP_13.05.2021_00h00	5.18322e-13	2.7471e-11	6.13862e-13	6.13862e-12	[4, 5, 7]	Group10	5.83333	21	[ALPL, ANKRD1, BMP6, C5AR1, CMPK2, CNR1, CX3CL1, CXCL1, CXCL2, CXCL3, CXCL5, CXCL6, CXCL8, HCK, ICAM1, IL18, NFKBIA, PF4, TIMP4, TLR2, ZFP36]
GO:0032652	regulation of interleukin-1 production	GO_BiologicalProcess-EBI-UniProt-GOA-ACAP-ARAP_13.05.2021_00h00	0.00236079	0.0236079	6.13862e-13	6.13862e-12	[4, 5, 6, 7]	Group10	4.16667	5	[CX3CL1, ERRFI1, MEFV, SAA1, SAA2]
GO:0002548	monocyte chemotaxis	GO_BiologicalProcess-EBI-UniProt-GOA-ACAP-ARAP_13.05.2021_00h00	0.0194469	0.0194469	6.13862e-13	6.13862e-12	[4, 6, 7]	Group10	4.05405	3	[CCL20, CX3CL1, DUSP1]
GO:0072676	lymphocyte migration	GO_BiologicalProcess-EBI-UniProt-GOA-ACAP-ARAP_13.05.2021_00h00	4.18611e-05	0.00138142	6.13862e-13	6.13862e-12	[4, 6, 7]	Group10	5.78512	7	[APOD, CCL20, CX3CL1, CYP7B1, ICAM1, SAA1, SAA2]
GO:1905517	macrophage migration	GO_BiologicalProcess-EBI-UniProt-GOA-ACAP-ARAP_13.05.2021_00h00	0.000143325	0.00415643	6.13862e-13	6.13862e-12	[4, 6, 7]	Group10	7.69231	5	[C5AR1, CX3CL1, IL34, SAA1, SAA2]
GO:0008009	chemokine activity	GO_BiologicalProcess-EBI-UniProt-GOA-ACAP-ARAP_13.05.2021_00h00	6.32305e-12	3.28799e-10	6.13862e-13	6.13862e-12	[5, 6, 7]	Group10	19.2308	10	[CCL20, CX3CL1, CXCL1, CXCL2, CXCL3, CXCL5, CXCL6, CXCL8, ENC1, PF4]
GO:0048247	lymphocyte chemotaxis	GO_BiologicalProcess-EBI-UniProt-GOA-ACAP-ARAP_13.05.2021_00h00	0.000154122	0.00400716	6.13862e-13	6.13862e-12	[4, 5, 6, 7, 8]	Group10	7.57576	5	[CCL20, CX3CL1, CYP7B1, SAA1, SAA2]
GO:0071621	granulocyte chemotaxis	GO_BiologicalProcess-EBI-UniProt-GOA-ACAP-ARAP_13.05.2021_00h00	4.46968e-11	2.27954e-09	6.13862e-13	6.13862e-12	[4, 5, 6, 7, 8]	Group10	9.48905	13	[C5AR1, CCL20, CX3CL1, CXCL1, CXCL2, CXCL3, CXCL5, CXCL6, CXCL8, IL34, PF4, SAA1, SAA2]
GO:1990869	cellular response to chemokine	GO_BiologicalProcess-EBI-UniProt-GOA-ACAP-ARAP_13.05.2021_00h00	5.06034e-09	2.42897e-07	6.13862e-13	6.13862e-12	[6]	Group10	10	10	[CCL20, CX3CL1, CXCL1, CXCL2, CXCL3, CXCL5, CXCL6, CXCL8, DUSP1, PF4]
GO:0031663	lipopolysaccharide-mediated signaling pathway	GO_BiologicalProcess-EBI-UniProt-GOA-ACAP-ARAP_13.05.2021_00h00	7.31918e-06	0.000278129	6.13862e-13	6.13862e-12	[4, 5, 6, 7, 9]	Group10	9.83607	6	[BMP6, CX3CL1, HCK, IL18, NFKBIA, TLR2]
GO:0071222	cellular response to lipopolysaccharide	GO_BiologicalProcess-EBI-UniProt-GOA-ACAP-ARAP_13.05.2021_00h00	3.32215e-13	1.79396e-11	6.13862e-13	6.13862e-12	[5, 6, 8]	Group10	8.33333	17	[ANKRD1, BMP6, CMPK2, CX3CL1, CXCL1, CXCL2, CXCL3, CXCL5, CXCL6, CXCL8, HCK, ICAM1, IL18, NFKBIA, PF4, TLR2, ZFP36]
GO:1905523	positive regulation of macrophage migration	GO_BiologicalProcess-EBI-UniProt-GOA-ACAP-ARAP_13.05.2021_00h00	0.00114021	0.0182433	6.13862e-13	6.13862e-12	[4, 5, 6, 7, 8, 9]	Group10	11.1111	3	[C5AR1, CX3CL1, IL34]
GO:0072678	T cell migration	GO_BiologicalProcess-EBI-UniProt-GOA-ACAP-ARAP_13.05.2021_00h00	0.0149386	0.0448159	6.13862e-13	6.13862e-12	[5, 7, 8]	Group10	4.47761	3	[APOD, CCL20, ICAM1]
GO:0032691	negative regulation of interleukin-1 beta production	GO_BiologicalProcess-EBI-UniProt-GOA-ACAP-ARAP_13.05.2021_00h00	0.00171329	0.0222728	6.13862e-13	6.13862e-12	[5, 6, 7, 8, 9]	Group10	9.67742	3	[CX3CL1, ERRFI1, MEFV]
GO:0050792	regulation of viral process	GO_BiologicalProcess-EBI-UniProt-GOA-ACAP-ARAP_13.05.2021_00h00	3.83419e-09	1.87876e-07	8.52573e-18	9.3783e-17	[2, 3]	Group11	6.63265	13	[BST2, CXCL8, IFIT1, ISG15, MX1, OAS1, OAS2, OAS3, OASL, PLSCR1, RSAD2, TRIM14, ZFP36]
GO:0002221	pattern recognition receptor signaling pathway	GO_BiologicalProcess-EBI-UniProt-GOA-ACAP-ARAP_13.05.2021_00h00	4.87318e-05	0.00155942	8.52573e-18	9.3783e-17	[3, 4, 5]	Group11	4.12844	9	[BIRC3, IFI35, IRF7, NFKBIA, OAS1, OAS3, OASL, RSAD2, TLR2]
GO:0032602	chemokine production	GO_BiologicalProcess-EBI-UniProt-GOA-ACAP-ARAP_13.05.2021_00h00	1.1357e-05	0.000408852	8.52573e-18	9.3783e-17	[3, 6]	Group11	7.07071	7	[APOD, CXCL6, IL18, MEFV, OAS1, OAS3, TLR2]
GO:0032606	type I interferon production	GO_BiologicalProcess-EBI-UniProt-GOA-ACAP-ARAP_13.05.2021_00h00	9.20872e-05	0.00276261	8.52573e-18	9.3783e-17	[3, 6]	Group11	5.10949	7	[IRF7, ISG15, OAS1, OAS2, OAS3, RELB, TLR2]
GO:0002224	toll-like receptor signaling pathway	GO_BiologicalProcess-EBI-UniProt-GOA-ACAP-ARAP_13.05.2021_00h00	0.000280391	0.006449	8.52573e-18	9.3783e-17	[4, 5, 6]	Group11	4.26829	7	[BIRC3, IFI35, IRF7, NFKBIA, OAS1, RSAD2, TLR2]
GO:0002753	cytoplasmic pattern recognition receptor signaling pathway	GO_BiologicalProcess-EBI-UniProt-GOA-ACAP-ARAP_13.05.2021_00h00	0.000264469	0.00634725	8.52573e-18	9.3783e-17	[4, 5, 6]	Group11	6.75676	5	[BIRC3, IRF7, NFKBIA, OAS3, OASL]
GO:0062207	regulation of pattern recognition receptor signaling pathway	GO_BiologicalProcess-EBI-UniProt-GOA-ACAP-ARAP_13.05.2021_00h00	0.000197375	0.00493437	8.52573e-18	9.3783e-17	[4, 5, 6]	Group11	5.50459	6	[BIRC3, IFI35, IRF7, OASL, RSAD2, TLR2]
GO:0098586	cellular response to virus	GO_BiologicalProcess-EBI-UniProt-GOA-ACAP-ARAP_13.05.2021_00h00	3.04191e-05	0.00103425	8.52573e-18	9.3783e-17	[4, 6]	Group11	7.69231	6	[BIRC3, IFI6, IRF7, OAS1, OAS3, OASL]
GO:0032479	regulation of type I interferon production	GO_BiologicalProcess-EBI-UniProt-GOA-ACAP-ARAP_13.05.2021_00h00	9.20872e-05	0.00276261	8.52573e-18	9.3783e-17	[4, 5, 6, 7]	Group11	5.10949	7	[IRF7, ISG15, OAS1, OAS2, OAS3, RELB, TLR2]
GO:0032640	tumor necrosis factor production	GO_BiologicalProcess-EBI-UniProt-GOA-ACAP-ARAP_13.05.2021_00h00	4.96214e-05	0.00153826	8.52573e-18	9.3783e-17	[4, 7]	Group11	4.73373	8	[CX3CL1, ERRFI1, OAS1, OAS2, OAS3, PF4, TLR2, ZFP36]
GO:0032642	regulation of chemokine production	GO_BiologicalProcess-EBI-UniProt-GOA-ACAP-ARAP_13.05.2021_00h00	1.1357e-05	0.000408852	8.52573e-18	9.3783e-17	[4, 5, 6, 7]	Group11	7.07071	7	[APOD, CXCL6, IL18, MEFV, OAS1, OAS3, TLR2]
GO:0051607	defense response to virus	GO_BiologicalProcess-EBI-UniProt-GOA-ACAP-ARAP_13.05.2021_00h00	3.00255e-13	1.6514e-11	8.52573e-18	9.3783e-17	[4, 5, 6, 7]	Group11	6.98529	19	[BIRC3, BST2, IFI27, IFI6, IFIT1, IFIT2, IFIT3, IRF7, ISG15, MX1, OAS1, OAS2, OAS3, OASL, PLSCR1, PMAIP1, RSAD2, SAMHD1, TLR2]
GO:0062208	positive regulation of pattern recognition receptor signaling pathway	GO_BiologicalProcess-EBI-UniProt-GOA-ACAP-ARAP_13.05.2021_00h00	0.000463848	0.00881311	8.52573e-18	9.3783e-17	[4, 5, 6, 7]	Group11	8.51064	4	[IFI35, OASL, RSAD2, TLR2]
GO:0071605	monocyte chemotactic protein-1 production	GO_BiologicalProcess-EBI-UniProt-GOA-ACAP-ARAP_13.05.2021_00h00	0.000395124	0.00829761	8.52573e-18	9.3783e-17	[4, 7]	Group11	15.7895	3	[APOD, OAS1, OAS3]
GO:0032682	negative regulation of chemokine production	GO_BiologicalProcess-EBI-UniProt-GOA-ACAP-ARAP_13.05.2021_00h00	2.65699e-05	0.000929947	8.52573e-18	9.3783e-17	[4, 5, 6, 7, 8]	Group11	17.3913	4	[APOD, MEFV, OAS1, OAS3]
GO:0032722	positive regulation of chemokine production	GO_BiologicalProcess-EBI-UniProt-GOA-ACAP-ARAP_13.05.2021_00h00	0.00267752	0.0240977	8.52573e-18	9.3783e-17	[4, 5, 6, 7, 8]	Group11	5.33333	4	[IL18, OAS1, OAS3, TLR2]
GO:0034142	toll-like receptor 4 signaling pathway	GO_BiologicalProcess-EBI-UniProt-GOA-ACAP-ARAP_13.05.2021_00h00	0.00709766	0.042586	8.52573e-18	9.3783e-17	[5, 6, 7]	Group11	5.88235	3	[IFI35, NFKBIA, OAS1]
GO:0034341	response to interferon-gamma	GO_BiologicalProcess-EBI-UniProt-GOA-ACAP-ARAP_13.05.2021_00h00	8.22019e-10	4.11009e-08	8.52573e-18	9.3783e-17	[5, 6, 7]	Group11	6.69856	14	[BST2, CALCOCO2, CCL20, CX3CL1, HCK, ICAM1, IRF7, MEFV, MT2A, OAS1, OAS2, OAS3, OASL, TLR2]
GO:0070106	interleukin-27-mediated signaling pathway	GO_BiologicalProcess-EBI-UniProt-GOA-ACAP-ARAP_13.05.2021_00h00	1.02575e-07	4.51329e-06	8.52573e-18	9.3783e-17	[5, 6, 7]	Group11	31.25	5	[CRLF1, MX1, OAS1, OAS2, OASL]
GO:0032680	regulation of tumor necrosis factor production	GO_BiologicalProcess-EBI-UniProt-GOA-ACAP-ARAP_13.05.2021_00h00	4.96214e-05	0.00153826	8.52573e-18	9.3783e-17	[5, 6, 7, 8]	Group11	4.73373	8	[CX3CL1, ERRFI1, OAS1, OAS2, OAS3, PF4, TLR2, ZFP36]
GO:0071637	regulation of monocyte chemotactic protein-1 production	GO_BiologicalProcess-EBI-UniProt-GOA-ACAP-ARAP_13.05.2021_00h00	0.000395124	0.00829761	8.52573e-18	9.3783e-17	[5, 6, 7, 8]	Group11	15.7895	3	[APOD, OAS1, OAS3]
GO:0032760	positive regulation of tumor necrosis factor production	GO_BiologicalProcess-EBI-UniProt-GOA-ACAP-ARAP_13.05.2021_00h00	0.00136743	0.019144	8.52573e-18	9.3783e-17	[5, 6, 7, 8, 9]	Group11	4.71698	5	[OAS1, OAS2, OAS3, PF4, TLR2]
GO:0060333	interferon-gamma-mediated signaling pathway	GO_BiologicalProcess-EBI-UniProt-GOA-ACAP-ARAP_13.05.2021_00h00	6.96488e-07	2.8556e-05	8.52573e-18	9.3783e-17	[5, 6, 7, 8, 9]	Group11	8.42105	8	[HCK, ICAM1, IRF7, MT2A, OAS1, OAS2, OAS3, OASL]
GO:0060337	type I interferon signaling pathway	GO_BiologicalProcess-EBI-UniProt-GOA-ACAP-ARAP_13.05.2021_00h00	2.0675e-17	1.1578e-15	8.52573e-18	9.3783e-17	[5, 6, 7, 8, 9]	Group11	16.8421	16	[BST2, IFI27, IFI35, IFI6, IFIT1, IFIT2, IFIT3, IRF7, ISG15, MX1, OAS1, OAS2, OAS3, OASL, RSAD2, SAMHD1]
GO:0060700	regulation of ribonuclease activity	GO_BiologicalProcess-EBI-UniProt-GOA-ACAP-ARAP_13.05.2021_00h00	4.11118e-07	1.72669e-05	8.52573e-18	9.3783e-17	[5, 6, 7, 8, 9]	Group11	44.4444	4	[OAS1, OAS2, OAS3, OASL]
GO:0071346	cellular response to interferon-gamma	GO_BiologicalProcess-EBI-UniProt-GOA-ACAP-ARAP_13.05.2021_00h00	2.28221e-07	9.81352e-06	8.52573e-18	9.3783e-17	[6, 7, 8]	Group11	5.85106	11	[CCL20, CX3CL1, HCK, ICAM1, IRF7, MT2A, OAS1, OAS2, OAS3, OASL, TLR2]
GO:0060338	regulation of type I interferon-mediated signaling pathway	GO_BiologicalProcess-EBI-UniProt-GOA-ACAP-ARAP_13.05.2021_00h00	1.02872e-05	0.000380628	8.52573e-18	9.3783e-17	[5, 6, 7, 8, 9, 10]	Group11	13.1579	5	[IRF7, ISG15, OAS1, OAS3, SAMHD1]

## Sheet:  Fig S2A Down-MSC's diff 99
ID	Term	Ontology Source	Term PValue	Term PValue Corrected with Bonferroni step down	Group PValue	Group PValue Corrected with Bonferroni step down	GOLevels	GOGroups	% Associated Genes	Nr. Genes	Associated Genes Found
GO:0045499	chemorepellent activity	GO_BiologicalProcess-EBI-UniProt-GOA-ACAP-ARAP_13.05.2021_00h00	0.000262002	0.00104801	0.000262002	0.000786005	[4, 5, 6]	Group0	11.1111	3	[DPP4, SEMA3A, SEMA3D]
GO:0048661	positive regulation of smooth muscle cell proliferation	GO_BiologicalProcess-EBI-UniProt-GOA-ACAP-ARAP_13.05.2021_00h00	0.000856059	0.00171212	0.000856059	0.00171212	[4, 5, 6]	Group1	4.3956	4	[ADAMTS1, FGFR2, GJA1, MMP2]
GO:0090303	positive regulation of wound healing	GO_BiologicalProcess-EBI-UniProt-GOA-ACAP-ARAP_13.05.2021_00h00	0.00274482	0.00274482	0.00274482	0.00274482	[4, 5, 6, 7]	Group2	5	3	[CD36, OCLN, THBD]
GO:1904645	response to amyloid-beta	GO_BiologicalProcess-EBI-UniProt-GOA-ACAP-ARAP_13.05.2021_00h00	0.000115408	0.000692451	0.000115408	0.000577042	[5, 6]	Group3	7.40741	4	[CACNA2D1, CD36, GJA1, MMP2]
GO:0060445	branching involved in salivary gland morphogenesis	GO_BiologicalProcess-EBI-UniProt-GOA-ACAP-ARAP_13.05.2021_00h00	0.000207406	0.00103703	0.00013309	0.000532362	[4, 5, 6, 7, 8, 9]	Group4	12	3	[FGFR2, HGF, SEMA3A]
GO:0021884	forebrain neuron development	GO_BiologicalProcess-EBI-UniProt-GOA-ACAP-ARAP_13.05.2021_00h00	0.000620542	0.00186162	0.00013309	0.000532362	[6, 7, 8, 9, 10, 11]	Group4	8.33333	3	[FGFR2, SEMA3A, ZMIZ1]

## Sheet: Fig S2B RNF4 dependent-191
ID	Term	Ontology Source	Term PValue	Term PValue Corrected with Bonferroni step down	Group PValue	Group PValue Corrected with Bonferroni step down	GOLevels	GOGroups	% Associated Genes	Nr. Genes	Associated Genes Found
GO:0009394	2'-deoxyribonucleotide metabolic process	GO_BiologicalProcess-EBI-UniProt-GOA-ACAP-ARAP_13.05.2021_00h00	0.000302189	0.00876348	0.000302189	0.00211532	[5, 6, 7, 8, 9]	Group00	11.4286	4	[CMPK2, SAMHD1, TYMP, UPP1]
GO:0045670	regulation of osteoclast differentiation	GO_BiologicalProcess-EBI-UniProt-GOA-ACAP-ARAP_13.05.2021_00h00	0.0245487	0.0490973	0.0245487	0.0245487	[6, 7, 8, 9, 10, 11]	Group01	4.47761	3	[FSTL3, LRRC17, RASSF2]
GO:0048714	positive regulation of oligodendrocyte differentiation	GO_BiologicalProcess-EBI-UniProt-GOA-ACAP-ARAP_13.05.2021_00h00	0.00138659	0.0291183	0.00138659	0.00693293	[6, 7, 8, 9, 10, 11, 12]	Group02	12.5	3	[IL34, PTPRZ1, TLR2]
GO:0060445	branching involved in salivary gland morphogenesis	GO_BiologicalProcess-EBI-UniProt-GOA-ACAP-ARAP_13.05.2021_00h00	0.00156496	0.0281693	0.00156496	0.00312993	[4, 5, 6, 7, 8, 9]	Group03	12	3	[FGFR2, HGF, SEMA3A]
GO:0042058	regulation of epidermal growth factor receptor signaling pathway	GO_BiologicalProcess-EBI-UniProt-GOA-ACAP-ARAP_13.05.2021_00h00	0.00160299	0.0272509	0.00126252	0.00757514	[5, 6, 7, 8, 9, 10]	Group04	5.49451	5	[BCAR3, EPGN, ERRFI1, HIP1R, IFI6]
GO:0007173	epidermal growth factor receptor signaling pathway	GO_BiologicalProcess-EBI-UniProt-GOA-ACAP-ARAP_13.05.2021_00h00	0.00126252	0.0277755	0.00126252	0.00757514	[7, 8, 9]	Group04	4.6875	6	[BCAR3, EPGN, ERRFI1, HIP1R, IFI6, RASSF2]
GO:0001836	release of cytochrome c from mitochondria	GO_BiologicalProcess-EBI-UniProt-GOA-ACAP-ARAP_13.05.2021_00h00	0.0245487	0.0490973	0.00147847	0.00443542	[4, 5, 6, 7]	Group05	4.47761	3	[HGF, IFI6, PMAIP1]
GO:0008637	apoptotic mitochondrial changes	GO_BiologicalProcess-EBI-UniProt-GOA-ACAP-ARAP_13.05.2021_00h00	0.00147847	0.028091	0.00147847	0.00443542	[5, 6]	Group05	4.54545	6	[GCLC, HGF, HIP1R, IFI6, IFIT2, PMAIP1]
GO:0051899	membrane depolarization	GO_BiologicalProcess-EBI-UniProt-GOA-ACAP-ARAP_13.05.2021_00h00	0.00145218	0.0290437	0.00145218	0.00580874	[4]	Group06	5.61798	5	[ANK3, CACNA2D1, GCLC, HCN2, IFI6]
GO:0086012	membrane depolarization during cardiac muscle cell action potential	GO_BiologicalProcess-EBI-UniProt-GOA-ACAP-ARAP_13.05.2021_00h00	0.000929987	0.0223197	0.00145218	0.00580874	[6]	Group06	14.2857	3	[ANK3, CACNA2D1, HCN2]
GO:0062208	positive regulation of pattern recognition receptor signaling pathway	GO_BiologicalProcess-EBI-UniProt-GOA-ACAP-ARAP_13.05.2021_00h00	0.000943957	0.021711	1.6428e-05	0.000131424	[4, 5, 6, 7]	Group07	8.51064	4	[IFI35, OASL, RSAD2, TLR2]
GO:0031663	lipopolysaccharide-mediated signaling pathway	GO_BiologicalProcess-EBI-UniProt-GOA-ACAP-ARAP_13.05.2021_00h00	2.1559e-05	0.000840801	1.6428e-05	0.000131424	[4, 5, 6, 7, 9]	Group07	9.83607	6	[BMP6, CD36, HCK, IL18, NFKBIA, TLR2]
GO:1901224	positive regulation of NIK/NF-kappaB signaling	GO_BiologicalProcess-EBI-UniProt-GOA-ACAP-ARAP_13.05.2021_00h00	0.0274947	0.0274947	1.6428e-05	0.000131424	[5, 6, 7, 8]	Group07	4.28571	3	[IFI35, IL18, TLR2]
GO:0010742	macrophage derived foam cell differentiation	GO_BiologicalProcess-EBI-UniProt-GOA-ACAP-ARAP_13.05.2021_00h00	0.000559662	0.0151109	1.74381e-09	1.74381e-08	[5]	Group08	9.7561	4	[CD36, IL18, MSR1, NFKBIA]
GO:0010743	regulation of macrophage derived foam cell differentiation	GO_BiologicalProcess-EBI-UniProt-GOA-ACAP-ARAP_13.05.2021_00h00	0.000302189	0.00876348	1.74381e-09	1.74381e-08	[4, 5, 6]	Group08	11.4286	4	[CD36, IL18, MSR1, NFKBIA]
GO:0031663	lipopolysaccharide-mediated signaling pathway	GO_BiologicalProcess-EBI-UniProt-GOA-ACAP-ARAP_13.05.2021_00h00	2.1559e-05	0.000840801	1.74381e-09	1.74381e-08	[4, 5, 6, 7, 9]	Group08	9.83607	6	[BMP6, CD36, HCK, IL18, NFKBIA, TLR2]
GO:0071222	cellular response to lipopolysaccharide	GO_BiologicalProcess-EBI-UniProt-GOA-ACAP-ARAP_13.05.2021_00h00	7.85516e-10	3.92758e-08	1.74381e-09	1.74381e-08	[5, 6, 8]	Group08	7.35294	15	[ANKRD1, BMP6, CD36, CMPK2, CXCL1, CXCL2, CXCL3, CXCL5, CXCL6, CXCL8, HCK, ICAM1, IL18, NFKBIA, TLR2]
GO:1901224	positive regulation of NIK/NF-kappaB signaling	GO_BiologicalProcess-EBI-UniProt-GOA-ACAP-ARAP_13.05.2021_00h00	0.0274947	0.0274947	1.74381e-09	1.74381e-08	[5, 6, 7, 8]	Group08	4.28571	3	[IFI35, IL18, TLR2]
GO:0019730	antimicrobial humoral response	GO_BiologicalProcess-EBI-UniProt-GOA-ACAP-ARAP_13.05.2021_00h00	0.000474177	0.013277	6.49098e-08	5.84189e-07	[3, 4, 5]	Group09	4.72973	7	[CXCL1, CXCL2, CXCL3, CXCL5, CXCL6, CXCL8, IGHA1]
GO:0005125	cytokine activity	GO_BiologicalProcess-EBI-UniProt-GOA-ACAP-ARAP_13.05.2021_00h00	4.8896e-06	0.000210253	6.49098e-08	5.84189e-07	[4, 5, 6]	Group09	4.70588	12	[BMP6, CCL20, CRLF1, CXCL1, CXCL2, CXCL3, CXCL5, CXCL6, CXCL8, ENC1, IL18, IL34]
GO:0032496	response to lipopolysaccharide	GO_BiologicalProcess-EBI-UniProt-GOA-ACAP-ARAP_13.05.2021_00h00	1.61245e-10	8.38471e-09	6.49098e-08	5.84189e-07	[4, 5, 7]	Group09	5.55556	20	[ANKRD1, BMP6, C5AR1, CD36, CMPK2, CNR1, CSF2RB, CXCL1, CXCL2, CXCL3, CXCL5, CXCL6, CXCL8, FGFR2, HCK, ICAM1, IL18, NFKBIA, THBD, TLR2]
GO:0008009	chemokine activity	GO_BiologicalProcess-EBI-UniProt-GOA-ACAP-ARAP_13.05.2021_00h00	2.52256e-08	1.23605e-06	6.49098e-08	5.84189e-07	[5, 6, 7]	Group09	15.3846	8	[CCL20, CXCL1, CXCL2, CXCL3, CXCL5, CXCL6, CXCL8, ENC1]
GO:0070098	chemokine-mediated signaling pathway	GO_BiologicalProcess-EBI-UniProt-GOA-ACAP-ARAP_13.05.2021_00h00	2.07925e-05	0.000831698	6.49098e-08	5.84189e-07	[5, 6, 7]	Group09	7.77778	7	[CCL20, CXCL1, CXCL2, CXCL3, CXCL5, CXCL6, CXCL8]
GO:0071621	granulocyte chemotaxis	GO_BiologicalProcess-EBI-UniProt-GOA-ACAP-ARAP_13.05.2021_00h00	5.45278e-06	0.000229017	6.49098e-08	5.84189e-07	[4, 5, 6, 7, 8]	Group09	6.56934	9	[C5AR1, CCL20, CXCL1, CXCL2, CXCL3, CXCL5, CXCL6, CXCL8, IL34]
GO:0031663	lipopolysaccharide-mediated signaling pathway	GO_BiologicalProcess-EBI-UniProt-GOA-ACAP-ARAP_13.05.2021_00h00	2.1559e-05	0.000840801	6.49098e-08	5.84189e-07	[4, 5, 6, 7, 9]	Group09	9.83607	6	[BMP6, CD36, HCK, IL18, NFKBIA, TLR2]
GO:0071222	cellular response to lipopolysaccharide	GO_BiologicalProcess-EBI-UniProt-GOA-ACAP-ARAP_13.05.2021_00h00	7.85516e-10	3.92758e-08	6.49098e-08	5.84189e-07	[5, 6, 8]	Group09	7.35294	15	[ANKRD1, BMP6, CD36, CMPK2, CXCL1, CXCL2, CXCL3, CXCL5, CXCL6, CXCL8, HCK, ICAM1, IL18, NFKBIA, TLR2]
GO:1903900	regulation of viral life cycle	GO_BiologicalProcess-EBI-UniProt-GOA-ACAP-ARAP_13.05.2021_00h00	2.68743e-08	1.28997e-06	1.42346e-14	1.70815e-13	[3, 4]	Group10	7.64331	12	[BST2, CXCL8, IFIT1, ISG15, MX1, OAS1, OAS2, OAS3, OASL, PLSCR1, RSAD2, TRIM14]
GO:0009615	response to virus	GO_BiologicalProcess-EBI-UniProt-GOA-ACAP-ARAP_13.05.2021_00h00	2.87485e-10	1.46617e-08	1.42346e-14	1.70815e-13	[3, 5]	Group10	5.37634	20	[BIRC3, BST2, IFI27, IFI6, IFIT1, IFIT2, IFIT3, IRF7, ISG15, ITGB8, MX1, OAS1, OAS2, OAS3, OASL, PLSCR1, PMAIP1, RSAD2, SAMHD1, TLR2]
GO:0019221	cytokine-mediated signaling pathway	GO_BiologicalProcess-EBI-UniProt-GOA-ACAP-ARAP_13.05.2021_00h00	2.35287e-15	1.24702e-13	1.42346e-14	1.70815e-13	[4, 5, 6]	Group10	4.34272	37	[BIRC3, BST2, CCL20, CD36, CRLF1, CSF2RB, CXCL1, CXCL2, CXCL3, CXCL5, CXCL6, CXCL8, HCK, HGF, ICAM1, IFI27, IFI35, IFI6, IFIT1, IFIT2, IFIT3, IL13RA2, IL18, IL34, IRF7, IRS2, ISG15, MT2A, MX1, NFKBIA, OAS1, OAS2, OAS3, OASL, PTPRZ1, RSAD2, SAMHD1]
GO:0070106	interleukin-27-mediated signaling pathway	GO_BiologicalProcess-EBI-UniProt-GOA-ACAP-ARAP_13.05.2021_00h00	2.6399e-07	1.24075e-05	1.42346e-14	1.70815e-13	[5, 6, 7]	Group10	31.25	5	[CRLF1, MX1, OAS1, OAS2, OASL]
GO:0140374	antiviral innate immune response	GO_BiologicalProcess-EBI-UniProt-GOA-ACAP-ARAP_13.05.2021_00h00	0.000267	0.008277	1.42346e-14	1.70815e-13	[5, 6, 7, 8]	Group10	21.4286	3	[IFIT1, MX1, OAS1]
GO:0060333	interferon-gamma-mediated signaling pathway	GO_BiologicalProcess-EBI-UniProt-GOA-ACAP-ARAP_13.05.2021_00h00	2.90315e-06	0.000127739	1.42346e-14	1.70815e-13	[5, 6, 7, 8, 9]	Group10	8.42105	8	[HCK, ICAM1, IRF7, MT2A, OAS1, OAS2, OAS3, OASL]
GO:0060337	type I interferon signaling pathway	GO_BiologicalProcess-EBI-UniProt-GOA-ACAP-ARAP_13.05.2021_00h00	4.46027e-16	2.40855e-14	1.42346e-14	1.70815e-13	[5, 6, 7, 8, 9]	Group10	16.8421	16	[BST2, IFI27, IFI35, IFI6, IFIT1, IFIT2, IFIT3, IRF7, ISG15, MX1, OAS1, OAS2, OAS3, OASL, RSAD2, SAMHD1]
GO:0060700	regulation of ribonuclease activity	GO_BiologicalProcess-EBI-UniProt-GOA-ACAP-ARAP_13.05.2021_00h00	8.78263e-07	3.95218e-05	1.42346e-14	1.70815e-13	[5, 6, 7, 8, 9]	Group10	44.4444	4	[OAS1, OAS2, OAS3, OASL]
GO:0060338	regulation of type I interferon-mediated signaling pathway	GO_BiologicalProcess-EBI-UniProt-GOA-ACAP-ARAP_13.05.2021_00h00	2.57079e-05	0.000976901	1.42346e-14	1.70815e-13	[5, 6, 7, 8, 9, 10]	Group10	13.1579	5	[IRF7, ISG15, OAS1, OAS3, SAMHD1]
GO:1903900	regulation of viral life cycle	GO_BiologicalProcess-EBI-UniProt-GOA-ACAP-ARAP_13.05.2021_00h00	2.68743e-08	1.28997e-06	1.47224e-13	1.61947e-12	[3, 4]	Group11	7.64331	12	[BST2, CXCL8, IFIT1, ISG15, MX1, OAS1, OAS2, OAS3, OASL, PLSCR1, RSAD2, TRIM14]
GO:0002221	pattern recognition receptor signaling pathway	GO_BiologicalProcess-EBI-UniProt-GOA-ACAP-ARAP_13.05.2021_00h00	3.82487e-05	0.0014152	1.47224e-13	1.61947e-12	[3, 4, 5]	Group11	4.58716	10	[BIRC3, CD36, IFI35, IRF7, NFKBIA, OAS1, OAS3, OASL, RSAD2, TLR2]
GO:0032602	chemokine production	GO_BiologicalProcess-EBI-UniProt-GOA-ACAP-ARAP_13.05.2021_00h00	3.86292e-05	0.00139065	1.47224e-13	1.61947e-12	[3, 6]	Group11	7.07071	7	[APOD, CXCL6, IL18, MEFV, OAS1, OAS3, TLR2]
GO:0032606	type I interferon production	GO_BiologicalProcess-EBI-UniProt-GOA-ACAP-ARAP_13.05.2021_00h00	0.000297182	0.00891546	1.47224e-13	1.61947e-12	[3, 6]	Group11	5.10949	7	[IRF7, ISG15, OAS1, OAS2, OAS3, RELB, TLR2]
GO:0002224	toll-like receptor signaling pathway	GO_BiologicalProcess-EBI-UniProt-GOA-ACAP-ARAP_13.05.2021_00h00	0.000151597	0.00485111	1.47224e-13	1.61947e-12	[4, 5, 6]	Group11	4.87805	8	[BIRC3, CD36, IFI35, IRF7, NFKBIA, OAS1, RSAD2, TLR2]
GO:0002753	cytoplasmic pattern recognition receptor signaling pathway	GO_BiologicalProcess-EBI-UniProt-GOA-ACAP-ARAP_13.05.2021_00h00	0.000630183	0.0163847	1.47224e-13	1.61947e-12	[4, 5, 6]	Group11	6.75676	5	[BIRC3, IRF7, NFKBIA, OAS3, OASL]
GO:0062207	regulation of pattern recognition receptor signaling pathway	GO_BiologicalProcess-EBI-UniProt-GOA-ACAP-ARAP_13.05.2021_00h00	7.15373e-05	0.00243227	1.47224e-13	1.61947e-12	[4, 5, 6]	Group11	6.42202	7	[BIRC3, CD36, IFI35, IRF7, OASL, RSAD2, TLR2]
GO:0098586	cellular response to virus	GO_BiologicalProcess-EBI-UniProt-GOA-ACAP-ARAP_13.05.2021_00h00	8.75484e-05	0.0028891	1.47224e-13	1.61947e-12	[4, 6]	Group11	7.69231	6	[BIRC3, IFI6, IRF7, OAS1, OAS3, OASL]
GO:0032479	regulation of type I interferon production	GO_BiologicalProcess-EBI-UniProt-GOA-ACAP-ARAP_13.05.2021_00h00	0.000297182	0.00891546	1.47224e-13	1.61947e-12	[4, 5, 6, 7]	Group11	5.10949	7	[IRF7, ISG15, OAS1, OAS2, OAS3, RELB, TLR2]
GO:0032642	regulation of chemokine production	GO_BiologicalProcess-EBI-UniProt-GOA-ACAP-ARAP_13.05.2021_00h00	3.86292e-05	0.00139065	1.47224e-13	1.61947e-12	[4, 5, 6, 7]	Group11	7.07071	7	[APOD, CXCL6, IL18, MEFV, OAS1, OAS3, TLR2]
GO:0062208	positive regulation of pattern recognition receptor signaling pathway	GO_BiologicalProcess-EBI-UniProt-GOA-ACAP-ARAP_13.05.2021_00h00	0.000943957	0.021711	1.47224e-13	1.61947e-12	[4, 5, 6, 7]	Group11	8.51064	4	[IFI35, OASL, RSAD2, TLR2]
GO:0071605	monocyte chemotactic protein-1 production	GO_BiologicalProcess-EBI-UniProt-GOA-ACAP-ARAP_13.05.2021_00h00	0.00068688	0.017172	1.47224e-13	1.61947e-12	[4, 7]	Group11	15.7895	3	[APOD, OAS1, OAS3]
GO:0032682	negative regulation of chemokine production	GO_BiologicalProcess-EBI-UniProt-GOA-ACAP-ARAP_13.05.2021_00h00	5.57482e-05	0.00195119	1.47224e-13	1.61947e-12	[4, 5, 6, 7, 8]	Group11	17.3913	4	[APOD, MEFV, OAS1, OAS3]
GO:0034341	response to interferon-gamma	GO_BiologicalProcess-EBI-UniProt-GOA-ACAP-ARAP_13.05.2021_00h00	6.12187e-07	2.81606e-05	1.47224e-13	1.61947e-12	[5, 6, 7]	Group11	5.74163	12	[BST2, CCL20, HCK, ICAM1, IRF7, MEFV, MT2A, OAS1, OAS2, OAS3, OASL, TLR2]
GO:0070106	interleukin-27-mediated signaling pathway	GO_BiologicalProcess-EBI-UniProt-GOA-ACAP-ARAP_13.05.2021_00h00	2.6399e-07	1.24075e-05	1.47224e-13	1.61947e-12	[5, 6, 7]	Group11	31.25	5	[CRLF1, MX1, OAS1, OAS2, OASL]
GO:0071637	regulation of monocyte chemotactic protein-1 production	GO_BiologicalProcess-EBI-UniProt-GOA-ACAP-ARAP_13.05.2021_00h00	0.00068688	0.017172	1.47224e-13	1.61947e-12	[5, 6, 7, 8]	Group11	15.7895	3	[APOD, OAS1, OAS3]
GO:1901224	positive regulation of NIK/NF-kappaB signaling	GO_BiologicalProcess-EBI-UniProt-GOA-ACAP-ARAP_13.05.2021_00h00	0.0274947	0.0274947	1.47224e-13	1.61947e-12	[5, 6, 7, 8]	Group11	4.28571	3	[IFI35, IL18, TLR2]
GO:0060333	interferon-gamma-mediated signaling pathway	GO_BiologicalProcess-EBI-UniProt-GOA-ACAP-ARAP_13.05.2021_00h00	2.90315e-06	0.000127739	1.47224e-13	1.61947e-12	[5, 6, 7, 8, 9]	Group11	8.42105	8	[HCK, ICAM1, IRF7, MT2A, OAS1, OAS2, OAS3, OASL]
GO:0060337	type I interferon signaling pathway	GO_BiologicalProcess-EBI-UniProt-GOA-ACAP-ARAP_13.05.2021_00h00	4.46027e-16	2.40855e-14	1.47224e-13	1.61947e-12	[5, 6, 7, 8, 9]	Group11	16.8421	16	[BST2, IFI27, IFI35, IFI6, IFIT1, IFIT2, IFIT3, IRF7, ISG15, MX1, OAS1, OAS2, OAS3, OASL, RSAD2, SAMHD1]
GO:0060700	regulation of ribonuclease activity	GO_BiologicalProcess-EBI-UniProt-GOA-ACAP-ARAP_13.05.2021_00h00	8.78263e-07	3.95218e-05	1.47224e-13	1.61947e-12	[5, 6, 7, 8, 9]	Group11	44.4444	4	[OAS1, OAS2, OAS3, OASL]
GO:0071346	cellular response to interferon-gamma	GO_BiologicalProcess-EBI-UniProt-GOA-ACAP-ARAP_13.05.2021_00h00	1.06771e-05	0.00043776	1.47224e-13	1.61947e-12	[6, 7, 8]	Group11	5.31915	10	[CCL20, HCK, ICAM1, IRF7, MT2A, OAS1, OAS2, OAS3, OASL, TLR2]
GO:0060338	regulation of type I interferon-mediated signaling pathway	GO_BiologicalProcess-EBI-UniProt-GOA-ACAP-ARAP_13.05.2021_00h00	2.57079e-05	0.000976901	1.47224e-13	1.61947e-12	[5, 6, 7, 8, 9, 10]	Group11	13.1579	5	[IRF7, ISG15, OAS1, OAS3, SAMHD1]

## Sheet: Fig S2C RNF4 independent-58
ID	Term	Ontology Source	Term PValue	Term PValue Corrected with Bonferroni step down	Group PValue	Group PValue Corrected with Bonferroni step down	GOLevels	GOGroups	% Associated Genes	Nr. Genes	Associated Genes Found
GO:0001706	endoderm formation	GO_BiologicalProcess-EBI-UniProt-GOA-ACAP-ARAP_13.05.2021_00h00	0.000594079	0.00237631	0.000594079	0.00178224	[4, 5, 6, 7, 8]	Group0	5.55556	3	[COL8A1, DUSP1, MMP2]
GO:0032330	regulation of chondrocyte differentiation	GO_BiologicalProcess-EBI-UniProt-GOA-ACAP-ARAP_13.05.2021_00h00	0.00066107	0.00198321	0.00066107	0.00132214	[4, 5, 6, 7, 8]	Group1	5.35714	3	[CCN4, LOXL2, ZBTB16]
GO:0038066	p38MAPK cascade	GO_BiologicalProcess-EBI-UniProt-GOA-ACAP-ARAP_13.05.2021_00h00	0.000446045	0.00267627	0.000446045	0.00178418	[6, 7, 8]	Group2	6.12245	3	[DUSP1, PER1, ZFP36]
GO:0042551	neuron maturation	GO_BiologicalProcess-EBI-UniProt-GOA-ACAP-ARAP_13.05.2021_00h00	0.000394259	0.00275981	0.000394259	0.00197129	[4, 5, 6, 8, 9, 10]	Group3	6.38298	3	[CX3CL1, GLDN, NRCAM]
GO:0045669	positive regulation of osteoblast differentiation	GO_BiologicalProcess-EBI-UniProt-GOA-ACAP-ARAP_13.05.2021_00h00	0.00111575	0.00111575	0.00111575	0.00111575	[4, 5, 6]	Group4	4.47761	3	[CCN4, FBN2, ZHX3]
GO:0048661	positive regulation of smooth muscle cell proliferation	GO_BiologicalProcess-EBI-UniProt-GOA-ACAP-ARAP_13.05.2021_00h00	0.000169102	0.00152191	0.000169102	0.00118371	[4, 5, 6]	Group5	4.3956	4	[CCN4, CX3CL1, GJA1, MMP2]
GO:1905517	macrophage migration	GO_BiologicalProcess-EBI-UniProt-GOA-ACAP-ARAP_13.05.2021_00h00	0.00102173	0.00204345	2.10005e-05	0.000168004	[4, 6, 7]	Group6	4.61538	3	[CX3CL1, SAA1, SAA2]
GO:0048247	lymphocyte chemotaxis	GO_BiologicalProcess-EBI-UniProt-GOA-ACAP-ARAP_13.05.2021_00h00	4.82437e-05	0.000530681	2.10005e-05	0.000168004	[4, 5, 6, 7, 8]	Group6	6.06061	4	[CX3CL1, PADI2, SAA1, SAA2]
GO:0030593	neutrophil chemotaxis	GO_BiologicalProcess-EBI-UniProt-GOA-ACAP-ARAP_13.05.2021_00h00	2.18276e-05	0.000261931	2.10005e-05	0.000168004	[5, 6, 7, 8, 9]	Group6	4.5045	5	[CX3CL1, DPP4, PF4, SAA1, SAA2]
GO:0050922	negative regulation of chemotaxis	GO_BiologicalProcess-EBI-UniProt-GOA-ACAP-ARAP_13.05.2021_00h00	0.00111575	0.00111575	0.0002163	0.0012978	[3, 4, 5, 6]	Group7	4.47761	3	[DPP4, DUSP1, PADI2]
GO:1990868	response to chemokine	GO_BiologicalProcess-EBI-UniProt-GOA-ACAP-ARAP_13.05.2021_00h00	0.000243121	0.00194497	0.0002163	0.0012978	[5]	Group7	4	4	[CX3CL1, DUSP1, PADI2, PF4]
GO:0002686	negative regulation of leukocyte migration	GO_BiologicalProcess-EBI-UniProt-GOA-ACAP-ARAP_13.05.2021_00h00	0.000473496	0.00236748	0.0002163	0.0012978	[3, 4, 5, 6, 7, 8]	Group7	6	3	[DPP4, DUSP1, PADI2]
GO:1990869	cellular response to chemokine	GO_BiologicalProcess-EBI-UniProt-GOA-ACAP-ARAP_13.05.2021_00h00	0.000243121	0.00194497	0.0002163	0.0012978	[6]	Group7	4	4	[CX3CL1, DUSP1, PADI2, PF4]
GO:0002689	negative regulation of leukocyte chemotaxis	GO_BiologicalProcess-EBI-UniProt-GOA-ACAP-ARAP_13.05.2021_00h00	5.86387e-05	0.000586387	0.0002163	0.0012978	[4, 5, 6, 7, 8, 9]	Group7	12	3	[DPP4, DUSP1, PADI2]
