# Supplementary material for: RNF4~RGMb~BMP6 axis required for osteogenic differentiation and cancer cell survival
Source: Cell Death Dis. 2022 Sep 24;13(9):820. doi: 10.1038/s41419-022-05262-1 (PMC9509360; doi:10.1038/s41419-022-05262-1)
Supplement: Supplementary file 8 — Table S3 [file 41419_2022_5262_MOESM8_ESM.xlsx]

## Sheet: deseq_results
				scrambled treated vs.untreated			siRNAaRNF4 treated vs.untreated			treated siRNAaRNF4 vs. scrambled			untreated siRNAaRNF4 vs. scrambled
ensembl_gene_id	external_gene_name	description	baseMean	log2FoldChange	pvalue	padj	log2FoldChange.1	pvalue.1	padj.1	log2FoldChange.2	pvalue.2	padj.2	log2FoldChange.3	pvalue.3	padj.3
ENSG00000082146	STRADB	STE20-related kinase adaptor beta [Source:HGNC Symbol;Acc:HGNC:13205]	1962.99	0.313573	0.0252183	0.453714	0.382374	0.00480342	0.299915	1.98927	1.64814e-47	3.08169e-43	1.92047	8.24224e-44	1.54113e-39
ENSG00000063978	RNF4	ring finger protein 4 [Source:HGNC Symbol;Acc:HGNC:10067]	867.658	0.324433	0.219251	0.860035	-0.0323301	0.908827	0.99997	-3.79653	6.21632e-44	5.81164e-40	-3.43977	2.99446e-36	2.79952e-32
ENSG00000143641	GALNT2	polypeptide N-acetylgalactosaminyltransferase 2 [Source:HGNC Symbol;Acc:HGNC:4124]	5755.75	-0.18645	0.426366	0.916237	-0.462846	0.0500055	0.99997	-2.89753	8.23666e-35	5.13363e-31	-2.62114	7.38226e-29	1.97191e-25
ENSG00000203485	INF2	inverted formin, FH2 and WH2 domain containing [Source:HGNC Symbol;Acc:HGNC:23791]	3438.24	0.539636	0.0151876	0.359619	0.0956296	0.670602	0.99997	-2.72964	2.49552e-34	1.16653e-30	-2.28563	1.65829e-24	3.10067e-21
ENSG00000182718	ANXA2	annexin A2 [Source:HGNC Symbol;Acc:HGNC:537]	55484.4	0.56807	0.116371	0.77126	0.444354	0.219786	0.99997	-4.2632	4.98073e-32	1.79222e-28	-4.13949	2.7785e-30	1.29881e-26
ENSG00000129625	REEP5	receptor accessory protein 5 [Source:HGNC Symbol;Acc:HGNC:30077]	2698.48	0.0350878	0.852356	0.987315	-0.00773664	0.96779	0.99997	-2.23596	5.75107e-32	1.79222e-28	-2.19314	8.74035e-31	5.44757e-27
ENSG00000135392	DNAJC14	DnaJ heat shock protein family (Hsp40) member C14 [Source:HGNC Symbol;Acc:HGNC:24581]	412.565	-0.00815332	0.963055	0.999305	-0.100128	0.608201	0.99997	-2.18055	9.76677e-32	2.60884e-28	-2.08857	2.61416e-29	9.26567e-26
ENSG00000147010	SH3KBP1	SH3 domain containing kinase binding protein 1 [Source:HGNC Symbol;Acc:HGNC:13867]	1536.66	0.242342	0.314023	0.888392	-0.328746	0.180985	0.99997	-2.73622	2.62258e-29	6.12963e-26	-2.16513	5.1375e-19	4.17656e-16
ENSG00000176783	RUFY1	RUN and FYVE domain containing 1 [Source:HGNC Symbol;Acc:HGNC:19760]	1097.4	-0.0214829	0.901206	0.99068	-0.247737	0.166658	0.99997	-1.94553	2.70166e-28	5.61285e-25	-1.71928	1.4293e-22	1.90893e-19
ENSG00000231991	ANXA2P2	annexin A2 pseudogene 2 [Source:HGNC Symbol;Acc:HGNC:539]	181.529	0.479776	0.167529	0.830874	0.365201	0.399577	0.99997	-4.13955	6.81757e-27	1.27475e-23	-4.02498	8.49531e-24	1.22189e-20
ENSG00000106624	AEBP1	AE binding protein 1 [Source:HGNC Symbol;Acc:HGNC:303]	3176.5	-0.395382	0.0736546	0.681059	-1.08243	1.22716e-06	0.000557994	-2.34775	5.18854e-26	8.08461e-23	-1.6607	6.65698e-14	1.72878e-11
ENSG00000127616	SMARCA4	SWI/SNF related, matrix associated, actin dependent regulator of chromatin, subfamily a, member 4 [Source:HGNC Symbol;Acc:HGNC:11100]	1856.67	0.207423	0.318785	0.8892	-0.173193	0.412971	0.99997	-2.21434	4.96007e-26	8.08461e-23	-1.83373	2.30395e-18	1.47637e-15
ENSG00000148773	MKI67	marker of proliferation Ki-67 [Source:HGNC Symbol;Acc:HGNC:7107]	711.97	1.14052	0.125483	0.789704	-0.451622	0.617668	0.99997	-8.74172	1.92603e-25	2.77022e-22	-7.14957	2.36876e-18	1.47637e-15
ENSG00000123240	OPTN	optineurin [Source:HGNC Symbol;Acc:HGNC:17142]	3743.29	0.306394	0.067955	0.665445	-0.112439	0.506653	0.99997	-1.75251	2.56733e-25	3.42885e-22	-1.33368	2.58522e-15	1.00705e-12
ENSG00000130939	UBE4B	ubiquitination factor E4B [Source:HGNC Symbol;Acc:HGNC:12500]	1039.43	-0.124208	0.416686	0.913608	-0.0244091	0.878149	0.99997	-1.61173	5.32583e-25	6.63882e-22	-1.71153	5.8125e-28	1.35853e-24
ENSG00000100292	HMOX1	heme oxygenase 1 [Source:HGNC Symbol;Acc:HGNC:5013]	12915	0.0148838	0.961398	0.99905	0.251119	0.413107	0.99997	3.16567	6.6101e-25	7.72473e-22	2.92944	1.47784e-21	1.45435e-18
ENSG00000168140	VASN	vasorin [Source:HGNC Symbol;Acc:HGNC:18517]	3358.15	-0.0819209	0.764803	0.976054	0.0288394	0.916954	0.99997	-2.82266	1.08251e-24	1.19063e-21	-2.93342	1.61723e-26	3.35988e-23
ENSG00000166311	SMPD1	sphingomyelin phosphodiesterase 1 [Source:HGNC Symbol;Acc:HGNC:11120]	2607.86	0.0605311	0.760172	0.975518	0.299047	0.137101	0.99997	-2.00681	8.29119e-24	8.61271e-21	-2.24532	2.97326e-29	9.26567e-26
ENSG00000132463	GRSF1	G-rich RNA sequence binding factor 1 [Source:HGNC Symbol;Acc:HGNC:4610]	2702.02	0.221549	0.0596873	0.634798	0.0531187	0.656776	0.99997	-1.1763	3.07604e-23	3.02715e-20	-1.00787	2.10011e-17	1.03336e-14
ENSG00000198055	GRK6	G protein-coupled receptor kinase 6 [Source:HGNC Symbol;Acc:HGNC:4545]	495.789	0.478153	0.0731294	0.681059	-0.19738	0.480508	0.99997	-2.68856	8.20594e-23	7.67174e-20	-2.01302	1.76477e-13	4.07916e-11
ENSG00000166326	TRIM44	tripartite motif containing 44 [Source:HGNC Symbol;Acc:HGNC:19016]	2706.73	0.198894	0.483654	0.931725	-0.398548	0.164116	0.99997	-2.77001	2.80446e-22	2.49703e-19	-2.17257	2.50639e-14	7.20991e-12
ENSG00000108561	C1QBP	complement C1q binding protein [Source:HGNC Symbol;Acc:HGNC:1243]	1361.1	0.451703	0.154761	0.820845	-0.358121	0.267041	0.99997	-3.09994	3.71883e-22	3.16067e-19	-2.29011	8.05878e-13	1.65586e-10
ENSG00000060656	PTPRU	protein tyrosine phosphatase, receptor type U [Source:HGNC Symbol;Acc:HGNC:9683]	1104.83	-0.439149	0.0985125	0.742548	0.268433	0.303178	0.99997	2.55007	3.97915e-22	3.23487e-19	1.84249	2.40052e-12	4.40049e-10
ENSG00000196498	NCOR2	nuclear receptor corepressor 2 [Source:HGNC Symbol;Acc:HGNC:7673]	4695.57	0.21785	0.0619058	0.644005	0.126673	0.282126	0.99997	-1.12646	6.73887e-22	5.24153e-19	-1.03528	1.11402e-18	8.01151e-16
ENSG00000071564	TCF3	transcription factor 3 [Source:HGNC Symbol;Acc:HGNC:11633]	1112.68	0.0861463	0.699175	0.964322	-0.131325	0.565476	0.99997	-2.17044	7.00814e-22	5.24153e-19	-1.95297	5.00359e-18	2.92366e-15
ENSG00000147604	RPL7	ribosomal protein L7 [Source:HGNC Symbol;Acc:HGNC:10363]	6618.12	0.117338	0.615596	0.952398	-0.50388	0.0316718	0.845752	-2.23908	1.16375e-21	8.36915e-19	-1.61787	4.74684e-12	8.14278e-10
ENSG00000092201	SUPT16H	SPT16 homolog, facilitates chromatin remodeling subunit [Source:HGNC Symbol;Acc:HGNC:11465]	1971.88	0.00438786	0.984205	0.999767	-0.31755	0.157406	0.99997	-2.12467	1.80599e-21	1.25068e-18	-1.80274	6.19617e-16	2.63309e-13
ENSG00000197296	FITM2	fat storage inducing transmembrane protein 2 [Source:HGNC Symbol;Acc:HGNC:16135]	412.067	0.136831	0.549102	0.942188	-0.0897388	0.712306	0.99997	-2.22515	4.03101e-21	2.69185e-18	-1.99858	2.53127e-17	1.21358e-14
ENSG00000119487	MAPKAP1	mitogen-activated protein kinase associated protein 1 [Source:HGNC Symbol;Acc:HGNC:18752]	1795.16	-0.0510985	0.805861	0.977973	-0.00522841	0.980272	0.99997	-1.96912	5.81664e-21	3.75033e-18	-2.01499	7.43873e-22	8.18173e-19
ENSG00000244486	SCARF2	scavenger receptor class F member 2 [Source:HGNC Symbol;Acc:HGNC:19869]	1916.76	0.430378	0.04869	0.588816	0.411815	0.0631706	0.99997	-2.03936	1.55851e-20	9.71369e-18	-2.0208	4.84549e-20	4.31434e-17
ENSG00000171865	RNASEH1	ribonuclease H1 [Source:HGNC Symbol;Acc:HGNC:18466]	527.666	0.0619754	0.776557	0.976657	-0.0812393	0.723592	0.99997	-2.07774	1.81703e-20	1.09596e-17	-1.93453	6.10269e-18	3.3201e-15
ENSG00000185742	C11orf87	chromosome 11 open reading frame 87 [Source:HGNC Symbol;Acc:HGNC:33788]	1041.99	-0.560688	0.15527	0.820845	-1.20924	0.00277393	0.222767	-3.69659	3.31819e-20	1.93886e-17	-3.04804	1.69999e-14	4.96664e-12
ENSG00000088298	EDEM2	ER degradation enhancing alpha-mannosidase like protein 2 [Source:HGNC Symbol;Acc:HGNC:15877]	433.433	0.252742	0.250068	0.872173	-0.107373	0.643777	0.99997	-2.06372	6.60273e-20	3.74115e-17	-1.70361	4.98101e-14	1.3305e-11
ENSG00000134590	RTL8C	retrotransposon Gag like 8C [Source:HGNC Symbol;Acc:HGNC:2569]	2934.6	0.291241	0.422231	0.914238	0.182287	0.618498	0.99997	-3.31802	8.39401e-20	4.61621e-17	-3.20906	1.36368e-18	9.44375e-16
ENSG00000166272	WBP1L	WW domain binding protein 1 like [Source:HGNC Symbol;Acc:HGNC:23510]	2122.38	0.626816	0.00184291	0.099556	0.566178	0.00551897	0.323807	-1.82333	1.85608e-19	9.91573e-17	-1.76269	4.11843e-18	2.48408e-15
ENSG00000164615	CAMLG	calcium modulating ligand [Source:HGNC Symbol;Acc:HGNC:1471]	816.78	-0.105793	0.493677	0.934124	-0.134843	0.402011	0.99997	-1.4206	2.349e-19	1.22004e-16	-1.39155	1.05394e-18	7.88266e-16
ENSG00000198242	RPL23A	ribosomal protein L23a [Source:HGNC Symbol;Acc:HGNC:10317]	3198.23	-0.00579768	0.977145	0.999767	-0.368275	0.0709103	0.99997	-1.81256	4.75886e-19	2.40489e-16	-1.45008	9.18628e-13	1.84694e-10
ENSG00000108509	CAMTA2	calmodulin binding transcription activator 2 [Source:HGNC Symbol;Acc:HGNC:18807]	1265.72	0.235097	0.106182	0.756091	-0.0793751	0.594108	0.99997	-1.307	6.50134e-19	3.199e-16	-0.992526	1.63293e-11	2.42322e-09
ENSG00000028310	BRD9	bromodomain containing 9 [Source:HGNC Symbol;Acc:HGNC:25818]	563.093	0.235932	0.304447	0.885236	-0.180931	0.44879	0.99997	-2.07503	8.65272e-19	4.14843e-16	-1.65817	1.46263e-12	2.84878e-10
ENSG00000008283	CYB561	cytochrome b561 [Source:HGNC Symbol;Acc:HGNC:2571]	1538.23	0.0613632	0.81884	0.979778	0.273762	0.315248	0.99997	-2.38382	1.03007e-18	4.81507e-16	-2.59622	8.51067e-22	8.84069e-19
ENSG00000162551	ALPL	alkaline phosphatase, liver/bone/kidney [Source:HGNC Symbol;Acc:HGNC:438]	3704.78	1.5788	0.000180158	0.0188988	2.0038	2.63634e-06	0.00107643	-3.71729	1.34699e-18	5.99669e-16	-4.14228	2.28357e-22	2.81265e-19
ENSG00000130529	TRPM4	transient receptor potential cation channel subfamily M member 4 [Source:HGNC Symbol;Acc:HGNC:17993]	713.318	0.369393	0.0791045	0.697067	0.326815	0.134397	0.99997	-1.87889	1.33165e-18	5.99669e-16	-1.83631	1.4848e-17	7.71189e-15
ENSG00000139726	DENR	density regulated re-initiation and release factor [Source:HGNC Symbol;Acc:HGNC:2769]	1432.35	0.0407838	0.77874	0.976657	-0.100036	0.500159	0.99997	-1.27282	4.24289e-18	1.84497e-15	-1.132	1.23243e-14	3.90575e-12
ENSG00000105618	PRPF31	pre-mRNA processing factor 31 [Source:HGNC Symbol;Acc:HGNC:15446]	888.344	0.283142	0.316824	0.8892	-0.178201	0.537808	0.99997	-2.47951	4.47101e-18	1.89997e-15	-2.01817	1.70807e-12	3.25892e-10
ENSG00000112787	FBRSL1	fibrosin like 1 [Source:HGNC Symbol;Acc:HGNC:29308]	492.407	0.197955	0.211863	0.857286	-0.0880128	0.59914	0.99997	-1.40218	7.35444e-18	3.02394e-15	-1.11621	8.06713e-12	1.2783e-09
ENSG00000274654	AC022467.1		98.8688	-0.349619	0.324843	0.891776	-0.100843	0.725959	0.99997	2.82186	7.43938e-18	3.02394e-15	2.57308	6.47023e-16	2.68845e-13
ENSG00000099331	MYO9B	myosin IXB [Source:HGNC Symbol;Acc:HGNC:7609]	3638.24	0.126537	0.52221	0.938248	-0.165413	0.405912	0.99997	-1.70577	8.12149e-18	3.23097e-15	-1.41382	1.02349e-12	2.01444e-10
ENSG00000161217	PCYT1A	phosphate cytidylyltransferase 1, choline, alpha [Source:HGNC Symbol;Acc:HGNC:8754]	2665.77	0.151448	0.383198	0.905079	0.0313846	0.858056	0.99997	-1.49658	9.78413e-18	3.81133e-15	-1.37652	3.24598e-15	1.16718e-12
ENSG00000090530	P3H2	prolyl 3-hydroxylase 2 [Source:HGNC Symbol;Acc:HGNC:19317]	1174.76	0.315126	0.532829	0.93974	-0.721992	0.160061	0.99997	-4.35686	1.42636e-17	5.44286e-15	-3.31974	6.71339e-11	8.48155e-09
ENSG00000105058	FAM32A	family with sequence similarity 32 member A [Source:HGNC Symbol;Acc:HGNC:24563]	1534.44	0.242519	0.277156	0.877694	-0.0277752	0.902368	0.99997	-1.91603	1.50281e-17	5.6199e-15	-1.64574	2.5202e-13	5.74667e-11
ENSG00000100142	POLR2F	RNA polymerase II subunit F [Source:HGNC Symbol;Acc:HGNC:9193]	567.001	0.232988	0.397542	0.908344	-0.402901	0.156526	0.99997	-2.38715	1.71341e-17	6.28184e-15	-1.75126	3.64534e-10	3.76622e-08
ENSG00000115307	AUP1	AUP1, lipid droplet regulating VLDL assembly factor [Source:HGNC Symbol;Acc:HGNC:891]	1643.84	0.384813	0.0926676	0.731097	-0.120231	0.603747	0.99997	-1.9584	1.78124e-17	6.40494e-15	-1.45335	2.7814e-10	3.00241e-08
ENSG00000148296	SURF6	surfeit 6 [Source:HGNC Symbol;Acc:HGNC:11478]	680.552	0.190122	0.373746	0.902171	-0.176762	0.422952	0.99997	-1.83569	2.92944e-17	1.03349e-14	-1.46881	1.3369e-11	2.04897e-09
ENSG00000131236	CAP1	cyclase associated actin cytoskeleton regulatory protein 1 [Source:HGNC Symbol;Acc:HGNC:20040]	14228.9	0.237945	0.393351	0.906766	-0.072391	0.79539	0.99997	-2.34933	3.70871e-17	1.28417e-14	-2.03899	2.69095e-13	5.96378e-11
ENSG00000145244	CORIN	corin, serine peptidase [Source:HGNC Symbol;Acc:HGNC:19012]	811.067	3.25873	1.72836e-11	1.55924e-08	2.37265	3.17517e-06	0.00126461	-4.09126	4.01145e-17	1.36375e-14	-3.20517	2.67105e-10	2.90863e-08
ENSG00000087086	FTL	ferritin light chain [Source:HGNC Symbol;Acc:HGNC:3999]	199381	-0.791389	0.00799424	0.246987	-0.859108	0.00398175	0.268225	2.50663	4.42e-17	1.47581e-14	2.57435	6.21475e-18	3.3201e-15
ENSG00000011426	ANLN	anillin actin binding protein [Source:HGNC Symbol;Acc:HGNC:14082]	1218.45	1.2081	0.0484262	0.588782	-1.28456	0.0384583	0.922178	-5.17813	5.36713e-17	1.76061e-14	-2.68547	1.24942e-05	0.000281128
ENSG00000186205	2018-03-01	mitochondrial amidoxime reducing component 1 [Source:HGNC Symbol;Acc:HGNC:26189]	185.668	-0.462658	0.123067	0.784578	0.779127	0.005323	0.316016	2.42821	7.08875e-17	2.28527e-14	1.18642	4.04039e-05	0.000733469
ENSG00000164880	INTS1	integrator complex subunit 1 [Source:HGNC Symbol;Acc:HGNC:24555]	2580.19	0.252252	0.273473	0.877001	-0.12989	0.575831	0.99997	-1.92473	8.54768e-17	2.70889e-14	-1.54259	2.55417e-11	3.53762e-09
ENSG00000197728	RPS26	ribosomal protein S26 [Source:HGNC Symbol;Acc:HGNC:10414]	1733.56	0.112225	0.716942	0.967681	-0.379166	0.225418	0.99997	-2.58881	9.20712e-17	2.86924e-14	-2.09742	1.53393e-11	2.33182e-09
ENSG00000119689	DLST	dihydrolipoamide S-succinyltransferase [Source:HGNC Symbol;Acc:HGNC:2911]	2926.62	0.373868	0.0346754	0.513913	-0.0358438	0.840756	0.99997	-1.47251	1.13192e-16	3.46962e-14	-1.0628	2.2574e-09	1.85126e-07
ENSG00000143126	CELSR2	cadherin EGF LAG seven-pass G-type receptor 2 [Source:HGNC Symbol;Acc:HGNC:3231]	596.659	-0.563089	0.063395	0.648433	0.00443848	0.987991	0.99997	2.48458	1.24663e-16	3.75959e-14	1.91705	1.27755e-10	1.55115e-08
ENSG00000140632	GLYR1	glyoxylate reductase 1 homolog [Source:HGNC Symbol;Acc:HGNC:24434]	1443.06	0.0522148	0.79686	0.977745	-0.0812967	0.693369	0.99997	-1.69055	1.38033e-16	4.09672e-14	-1.55704	2.68754e-14	7.46541e-12
ENSG00000198833	UBE2J1	ubiquitin conjugating enzyme E2 J1 [Source:HGNC Symbol;Acc:HGNC:17598]	1982.06	0.188268	0.343512	0.894678	0.00335463	0.986691	0.99997	-1.64728	1.68112e-16	4.9115e-14	-1.46236	2.65024e-13	5.96378e-11
ENSG00000164161	HHIP	hedgehog interacting protein [Source:HGNC Symbol;Acc:HGNC:14866]	325.422	1.0797	0.148349	0.812725	0.614074	0.476165	0.99997	-6.51439	2.02485e-16	5.82471e-14	-6.04877	1.65561e-13	3.91855e-11
ENSG00000127220	ABHD8	abhydrolase domain containing 8 [Source:HGNC Symbol;Acc:HGNC:23759]	216.118	0.00709155	0.97234	0.999767	0.244104	0.289973	0.99997	-1.76721	2.80257e-16	7.93975e-14	-2.00422	8.13998e-20	6.91824e-17
ENSG00000146535	GNA12	G protein subunit alpha 12 [Source:HGNC Symbol;Acc:HGNC:4380]	2494.41	0.086348	0.644586	0.955773	-0.105447	0.576864	0.99997	-1.53764	2.94969e-16	8.23185e-14	-1.34585	8.34545e-13	1.69612e-10
ENSG00000141452	RMC1	regulator of MON1-CCZ1 [Source:HGNC Symbol;Acc:HGNC:24326]	426.034	0.127439	0.434065	0.919197	-0.181481	0.292726	0.99997	-1.36935	3.46555e-16	9.52923e-14	-1.06043	2.52012e-10	2.80441e-08
ENSG00000145220	LYAR	Ly1 antibody reactive [Source:HGNC Symbol;Acc:HGNC:26021]	221.965	0.229319	0.381455	0.904771	-0.212535	0.454624	0.99997	-2.22984	3.7694e-16	1.02145e-13	-1.78798	5.74264e-11	7.35452e-09
ENSG00000008853	RHOBTB2	Rho related BTB domain containing 2 [Source:HGNC Symbol;Acc:HGNC:18756]	558.451	0.265679	0.357299	0.896574	0.0196261	0.947591	0.99997	-2.38564	4.16927e-16	1.11367e-13	-2.13958	3.38205e-13	7.3532e-11
ENSG00000185386	MAPK11	mitogen-activated protein kinase 11 [Source:HGNC Symbol;Acc:HGNC:6873]	298.553	0.659009	0.0162939	0.373258	0.650513	0.0273912	0.781833	-2.28361	4.44522e-16	1.17066e-13	-2.27511	3.13067e-15	1.16718e-12
ENSG00000152291	TGOLN2	trans-golgi network protein 2 [Source:HGNC Symbol;Acc:HGNC:15450]	6281.49	-0.0739318	0.622263	0.952398	-0.0169777	0.910371	0.99997	-1.22031	4.98797e-16	1.29535e-13	-1.27727	2.07532e-17	1.03336e-14
ENSG00000184216	IRAK1	interleukin 1 receptor associated kinase 1 [Source:HGNC Symbol;Acc:HGNC:6112]	2988.9	0.462294	0.112875	0.764535	-0.512073	0.080534	0.99997	-2.36434	6.1782e-16	1.58246e-13	-1.38998	1.96607e-06	5.98723e-05
ENSG00000173852	DPY19L1	dpy-19 like C-mannosyltransferase 1 [Source:HGNC Symbol;Acc:HGNC:22205]	773.645	-0.301855	0.124942	0.788778	-0.387404	0.0562699	0.99997	-1.62045	6.36324e-16	1.60784e-13	-1.5349	1.31408e-14	4.02796e-12
ENSG00000138795	LEF1	lymphoid enhancer binding factor 1 [Source:HGNC Symbol;Acc:HGNC:6551]	123.296	0.041804	0.903293	0.991243	0.337319	0.26061	0.99997	2.58356	9.16787e-16	2.28561e-13	2.28805	1.63852e-12	3.15846e-10
ENSG00000090889	KIF4A	kinesin family member 4A [Source:HGNC Symbol;Acc:HGNC:13339]	209.441	1.19581	0.0767867	0.692039	-0.777687	0.299536	0.99997	-5.80222	9.38452e-16	2.30884e-13	-3.82872	5.61659e-08	2.97504e-06
ENSG00000163466	ARPC2	actin related protein 2/3 complex subunit 2 [Source:HGNC Symbol;Acc:HGNC:705]	9323.37	0.225258	0.402282	0.90935	-0.125515	0.641372	0.99997	-2.15273	1.28016e-15	3.10862e-13	-1.80195	2.17971e-11	3.06437e-09
ENSG00000111110	PPM1H	protein phosphatase, Mg2+/Mn2+ dependent 1H [Source:HGNC Symbol;Acc:HGNC:18583]	1195.52	-0.043511	0.837046	0.98417	0.237779	0.253396	0.99997	1.6757	1.3816e-15	3.31194e-13	1.39441	3.10368e-11	4.23596e-09
ENSG00000123064	DDX54	DEAD-box helicase 54 [Source:HGNC Symbol;Acc:HGNC:20084]	1202.23	0.368541	0.182387	0.8425	-0.435853	0.119427	0.99997	-2.22039	1.50238e-15	3.53763e-13	-1.416	3.49256e-07	1.38945e-05
ENSG00000198108	CHSY3	chondroitin sulfate synthase 3 [Source:HGNC Symbol;Acc:HGNC:24293]	574.841	-0.105649	0.567693	0.944742	0.237787	0.22136	0.99997	-1.50777	1.51359e-15	3.53763e-13	-1.85121	2.4068e-22	2.81265e-19
ENSG00000197008	ZNF138	zinc finger protein 138 [Source:HGNC Symbol;Acc:HGNC:12922]	270.117	-0.365464	0.364126	0.898484	0.208051	0.584102	0.99997	3.13183	1.59004e-15	3.67045e-13	2.55832	5.46688e-11	7.09859e-09
ENSG00000184009	ACTG1	actin gamma 1 [Source:HGNC Symbol;Acc:HGNC:144]	103675	0.29598	0.498328	0.935557	-0.116376	0.790091	0.99997	-3.47252	1.96518e-15	4.48108e-13	-3.06016	2.55516e-12	4.59388e-10
ENSG00000186847	KRT14	keratin 14 [Source:HGNC Symbol;Acc:HGNC:6416]	485.281	0.859004	0.24622	0.872173	0.959264	0.237849	0.99997	-6.06405	2.20494e-15	4.96722e-13	-6.16431	6.11811e-15	2.04279e-12
ENSG00000219507	FTH1P8	ferritin heavy chain 1 pseudogene 8 [Source:HGNC Symbol;Acc:HGNC:3995]	891.633	0.525239	0.0597267	0.634798	-0.0961731	0.723067	0.99997	2.17166	2.46428e-15	5.47362e-13	2.79307	4.60537e-24	7.17594e-21
ENSG00000182768	NGRN	neugrin, neurite outgrowth associated [Source:HGNC Symbol;Acc:HGNC:18077]	766.225	0.0299141	0.87886	0.990481	0.0862146	0.670493	0.99997	-1.57644	2.48827e-15	5.47362e-13	-1.63274	2.99753e-16	1.36702e-13
ENSG00000182985	CADM1	cell adhesion molecule 1 [Source:HGNC Symbol;Acc:HGNC:5951]	650.602	-1.77	1.13298e-09	7.57126e-07	-0.970876	0.00058427	0.0762973	2.29279	2.60892e-15	5.67228e-13	1.49366	1.31887e-07	6.13397e-06
ENSG00000106397	PLOD3	procollagen-lysine,2-oxoglutarate 5-dioxygenase 3 [Source:HGNC Symbol;Acc:HGNC:9083]	2468.99	0.275481	0.156488	0.821059	-0.111341	0.570037	0.99997	-1.54288	2.68731e-15	5.77556e-13	-1.15606	3.20442e-09	2.45559e-07
ENSG00000109472	CPE	carboxypeptidase E [Source:HGNC Symbol;Acc:HGNC:2303]	2077.56	-1.11194	0.00173717	0.0952697	-0.498298	0.157232	0.99997	2.79039	3.39739e-15	7.21868e-13	2.17675	7.00231e-10	6.64615e-08
ENSG00000211584	SLC48A1	solute carrier family 48 member 1 [Source:HGNC Symbol;Acc:HGNC:26035]	1180.87	-0.335541	0.221172	0.860381	-0.0315893	0.906996	0.99997	2.13505	4.81127e-15	1.0108e-12	1.8311	1.68872e-11	2.48627e-09
ENSG00000110514	MADD	MAP kinase activating death domain [Source:HGNC Symbol;Acc:HGNC:6766]	879.772	0.35044	0.0211039	0.41752	-0.0934393	0.548951	0.99997	-1.20339	4.95534e-15	1.0295e-12	-0.759514	8.36309e-07	2.8798e-05
ENSG00000164535	DAGLB	diacylglycerol lipase beta [Source:HGNC Symbol;Acc:HGNC:28923]	514.199	0.164665	0.382531	0.905079	-0.352133	0.0720447	0.99997	-1.50379	5.85043e-15	1.2021e-12	-0.986992	2.65126e-07	1.11401e-05
ENSG00000260912	AL158206.1		146.122	-0.295405	0.544076	0.940958	0.158842	0.714747	0.99997	3.61945	6.24692e-15	1.26962e-12	3.16521	5.302e-12	9.01243e-10
ENSG00000116273	PHF13	PHD finger protein 13 [Source:HGNC Symbol;Acc:HGNC:22983]	571.606	0.192038	0.367651	0.899352	-0.0977019	0.657849	0.99997	-1.68879	6.76875e-15	1.36088e-12	-1.39905	1.14086e-10	1.40341e-08
ENSG00000109805	NCAPG	non-SMC condensin I complex subunit G [Source:HGNC Symbol;Acc:HGNC:24304]	211.503	0.976814	0.177998	0.837586	-0.71243	0.380553	0.99997	-6.06718	6.95422e-15	1.3833e-12	-4.37793	8.66505e-09	5.95658e-07
ENSG00000123485	HJURP	Holliday junction recognition protein [Source:HGNC Symbol;Acc:HGNC:25444]	173.78	1.32933	0.0837362	0.704603	-1.06194	0.233393	0.99997	-6.62023	7.73909e-15	1.52322e-12	-4.22895	1.90904e-07	8.34001e-06
ENSG00000235437	LINC01278	long intergenic non-protein coding RNA 1278 [Source:HGNC Symbol;Acc:HGNC:28090]	813.993	-0.574589	0.0104661	0.290517	-0.0654454	0.765971	0.99997	1.72663	9.36335e-15	1.82371e-12	1.21749	3.86269e-08	2.13052e-06
ENSG00000183856	IQGAP3	IQ motif containing GTPase activating protein 3 [Source:HGNC Symbol;Acc:HGNC:20669]	265.973	1.34691	0.105308	0.755196	-2.19188	0.0159977	0.604686	-6.93819	9.59191e-15	1.84792e-12	-3.39941	5.94379e-05	0.00101495
ENSG00000197498	RPF2	ribosome production factor 2 homolog [Source:HGNC Symbol;Acc:HGNC:20870]	546.612	0.336089	0.129081	0.796245	-0.256891	0.260613	0.99997	-1.74248	9.6876e-15	1.84792e-12	-1.1495	3.17268e-07	1.29244e-05
ENSG00000111361	EIF2B1	eukaryotic translation initiation factor 2B subunit alpha [Source:HGNC Symbol;Acc:HGNC:3257]	994.63	0.0945358	0.626813	0.952977	-0.0404157	0.838895	0.99997	-1.52159	9.78413e-15	1.84792e-12	-1.38663	1.8005e-12	3.40059e-10
ENSG00000246705	H2AFJ	H2A histone family member J [Source:HGNC Symbol;Acc:HGNC:14456]	1187.32	1.28659	1.40155e-05	0.00238568	0.39444	0.188238	0.99997	-2.3009	9.94573e-15	1.85965e-12	-1.40875	2.4028e-06	7.09756e-05
ENSG00000137807	KIF23	kinesin family member 23 [Source:HGNC Symbol;Acc:HGNC:6392]	459.064	0.881761	0.0681858	0.665445	-0.610733	0.219186	0.99997	-3.79934	1.06761e-14	1.97645e-12	-2.30684	2.40875e-06	7.10392e-05
ENSG00000116830	TTF2	transcription termination factor 2 [Source:HGNC Symbol;Acc:HGNC:12398]	239.506	0.305918	0.147498	0.811681	-0.0816242	0.720457	0.99997	-1.69472	1.10899e-14	2.0157e-12	-1.30718	2.95273e-09	2.29088e-07
ENSG00000178105	DDX10	DEAD-box helicase 10 [Source:HGNC Symbol;Acc:HGNC:2735]	412.147	0.0710663	0.728849	0.969096	-0.226381	0.292544	0.99997	-1.62569	1.11037e-14	2.0157e-12	-1.32825	2.42709e-10	2.75041e-08
ENSG00000111206	FOXM1	forkhead box M1 [Source:HGNC Symbol;Acc:HGNC:3818]	538.743	1.26045	0.0561996	0.620503	0.471141	0.494623	0.99997	-5.18715	1.17079e-14	2.0849e-12	-4.39785	8.93469e-11	1.12121e-08
ENSG00000150867	PIP4K2A	phosphatidylinositol-5-phosphate 4-kinase type 2 alpha [Source:HGNC Symbol;Acc:HGNC:8997]	856.567	0.188507	0.224988	0.861469	-0.0276808	0.86256	0.99997	-1.21536	1.16963e-14	2.0849e-12	-0.999177	2.4486e-10	2.75807e-08
ENSG00000115282	TTC31	tetratricopeptide repeat domain 31 [Source:HGNC Symbol;Acc:HGNC:25759]	405.192	0.233339	0.223814	0.861469	-0.179951	0.371144	0.99997	-1.51507	1.29045e-14	2.2763e-12	-1.10178	2.07666e-08	1.22843e-06
ENSG00000135437	RDH5	retinol dehydrogenase 5 [Source:HGNC Symbol;Acc:HGNC:9940]	142.854	-0.308472	0.546125	0.941411	-0.0520727	0.931722	0.99997	-4.32472	1.30951e-14	2.28833e-12	-4.58112	3.47807e-16	1.5484e-13
ENSG00000205542	TMSB4X	thymosin beta 4, X-linked [Source:HGNC Symbol;Acc:HGNC:11881]	21435.4	-0.108556	0.655508	0.956378	-0.617203	0.011263	0.501866	-1.87308	1.42985e-14	2.47549e-12	-1.36443	2.07467e-08	1.22843e-06
ENSG00000072110	ACTN1	actinin alpha 1 [Source:HGNC Symbol;Acc:HGNC:163]	24342.3	0.272209	0.198646	0.852305	-0.189202	0.371972	0.99997	-1.6238	1.78818e-14	3.06746e-12	-1.16239	4.08887e-08	2.23549e-06
ENSG00000173442	EHBP1L1	EH domain binding protein 1 like 1 [Source:HGNC Symbol;Acc:HGNC:30682]	3820.37	0.123887	0.555107	0.943836	0.140772	0.504981	0.99997	-1.60711	2.24143e-14	3.81002e-12	-1.62399	1.25534e-14	3.91206e-12
ENSG00000107897	ACBD5	acyl-CoA binding domain containing 5 [Source:HGNC Symbol;Acc:HGNC:23338]	603.819	-0.111382	0.524056	0.938248	-0.0894776	0.62332	0.99997	-1.36203	2.44971e-14	4.12655e-12	-1.38394	8.78734e-15	2.88256e-12
ENSG00000126787	DLGAP5	DLG associated protein 5 [Source:HGNC Symbol;Acc:HGNC:16864]	205.668	0.970783	0.227355	0.862848	-2.19196	0.0150992	0.586582	-6.7399	2.59092e-14	4.32544e-12	-3.57716	1.3859e-05	0.000305225
ENSG00000129038	LOXL1	lysyl oxidase like 1 [Source:HGNC Symbol;Acc:HGNC:6665]	6625.46	-0.0191971	0.925769	0.993885	-0.178436	0.387976	0.99997	-1.57065	2.73615e-14	4.52747e-12	-1.41141	7.92861e-12	1.26709e-09
ENSG00000135002	RFK	riboflavin kinase [Source:HGNC Symbol;Acc:HGNC:30324]	876.742	0.0668339	0.624865	0.952555	-0.112149	0.426412	0.99997	-1.05522	2.97473e-14	4.87908e-12	-0.876236	2.79399e-10	3.00241e-08
ENSG00000074416	MGLL	monoglyceride lipase [Source:HGNC Symbol;Acc:HGNC:17038]	5976.88	0.781646	0.000396615	0.0334398	0.433753	0.0500505	0.99997	-1.67643	3.19108e-14	5.18842e-12	-1.32854	1.88542e-09	1.60243e-07
ENSG00000162889	MAPKAPK2	mitogen-activated protein kinase-activated protein kinase 2 [Source:HGNC Symbol;Acc:HGNC:6887]	2547.71	0.217012	0.356241	0.896574	-0.15708	0.507191	0.99997	-1.79111	3.24623e-14	5.23258e-12	-1.41702	1.93243e-09	1.63496e-07
ENSG00000138162	TACC2	transforming acidic coiled-coil containing protein 2 [Source:HGNC Symbol;Acc:HGNC:11523]	266.43	0.354305	0.106229	0.756091	0.108258	0.645313	0.99997	-1.7104	3.95795e-14	6.32527e-12	-1.46435	1.50454e-10	1.7693e-08
ENSG00000237649	KIFC1	kinesin family member C1 [Source:HGNC Symbol;Acc:HGNC:6389]	220.147	1.27174	0.118499	0.77607	-1.02533	0.259896	0.99997	-6.6273	4.57588e-14	7.25082e-12	-4.33023	3.34143e-07	1.34073e-05
ENSG00000148300	REXO4	REX4 homolog, 3'-5' exonuclease [Source:HGNC Symbol;Acc:HGNC:12820]	607.76	0.425543	0.0369137	0.52491	-0.172356	0.41091	0.99997	-1.55726	4.85639e-14	7.57283e-12	-0.959357	3.54674e-06	9.89805e-05
ENSG00000171302	CANT1	calcium activated nucleotidase 1 [Source:HGNC Symbol;Acc:HGNC:19721]	1283.59	0.0549536	0.811128	0.978555	-0.243274	0.296885	0.99997	-1.74609	4.86009e-14	7.57283e-12	-1.44786	3.97568e-10	4.0648e-08
ENSG00000177076	ACER2	alkaline ceramidase 2 [Source:HGNC Symbol;Acc:HGNC:23675]	233.194	-0.667785	0.232704	0.86493	0.111322	0.83158	0.99997	4.11351	4.94681e-14	7.64425e-12	3.3344	5.52693e-10	5.35454e-08
ENSG00000170340	B3GNT2	UDP-GlcNAc:betaGal beta-1,3-N-acetylglucosaminyltransferase 2 [Source:HGNC Symbol;Acc:HGNC:15629]	521.849	0.217846	0.274898	0.877001	-0.0915591	0.658264	0.99997	-1.52892	5.22523e-14	8.00831e-12	-1.21951	2.04286e-09	1.69766e-07
ENSG00000105443	CYTH2	cytohesin 2 [Source:HGNC Symbol;Acc:HGNC:9502]	815.029	0.180255	0.33142	0.893749	-0.136789	0.471994	0.99997	-1.404	7.83834e-14	1.18742e-11	-1.08695	7.29893e-09	5.13065e-07
ENSG00000132002	DNAJB1	DnaJ heat shock protein family (Hsp40) member B1 [Source:HGNC Symbol;Acc:HGNC:5270]	1633.01	0.182727	0.425151	0.916038	-0.00665577	0.977088	0.99997	-1.72128	7.87465e-14	1.18742e-11	-1.53189	3.02792e-11	4.16295e-09
ENSG00000115561	CHMP3	charged multivesicular body protein 3 [Source:HGNC Symbol;Acc:HGNC:29865]	1699.61	0.190756	0.315353	0.888392	0.22339	0.246119	0.99997	-1.42653	8.19147e-14	1.22531e-11	-1.45916	2.59173e-14	7.34244e-12
ENSG00000166450	PRTG	protogenin [Source:HGNC Symbol;Acc:HGNC:26373]	228.005	-0.965834	0.000739088	0.0527089	-0.838696	0.00145831	0.145156	2.09474	8.68538e-14	1.28888e-11	1.9676	2.7111e-13	5.96378e-11
ENSG00000079313	REXO1	RNA exonuclease 1 homolog [Source:HGNC Symbol;Acc:HGNC:24616]	543.697	0.269715	0.128148	0.79493	-0.205159	0.263645	0.99997	-1.34452	9.22511e-14	1.3582e-11	-0.869646	1.43667e-06	4.56076e-05
ENSG00000157578	LCA5L	LCA5L, lebercilin like [Source:HGNC Symbol;Acc:HGNC:1255]	71.2158	-0.232536	0.473058	0.92792	0.389686	0.146777	0.99997	2.22413	9.84235e-14	1.43775e-11	1.60191	6.50879e-08	3.33429e-06
ENSG00000169174	PCSK9	proprotein convertase subtilisin/kexin type 9 [Source:HGNC Symbol;Acc:HGNC:20001]	53.6844	0.536787	0.229876	0.864664	0.719008	0.267415	0.99997	-3.90293	1.2434e-13	1.80226e-11	-4.08515	3.03477e-12	5.35323e-10
ENSG00000197265	GTF2E2	general transcription factor IIE subunit 2 [Source:HGNC Symbol;Acc:HGNC:4651]	758.288	0.0807968	0.654196	0.955925	-0.218246	0.238792	0.99997	-1.35425	1.3525e-13	1.94532e-11	-1.05521	7.65078e-09	5.35784e-07
ENSG00000166851	PLK1	polo like kinase 1 [Source:HGNC Symbol;Acc:HGNC:9077]	429.362	1.72624	0.0210324	0.41752	-0.224495	0.773586	0.99997	-5.65924	1.37154e-13	1.95757e-11	-3.70851	1.20767e-06	3.87323e-05
ENSG00000137876	RSL24D1	ribosomal L24 domain containing 1 [Source:HGNC Symbol;Acc:HGNC:18479]	1085.05	0.308193	0.314878	0.888392	-0.216154	0.486641	0.99997	-2.28412	1.38196e-13	1.95757e-11	-1.75978	1.18497e-08	7.91307e-07
ENSG00000143537	ADAM15	ADAM metallopeptidase domain 15 [Source:HGNC Symbol;Acc:HGNC:193]	2196.74	0.422497	0.0573321	0.625677	0.0709558	0.751475	0.99997	-1.64844	1.45382e-13	2.04388e-11	-1.2969	6.33454e-09	4.52073e-07
ENSG00000148219	ASTN2	astrotactin 2 [Source:HGNC Symbol;Acc:HGNC:17021]	385.417	-0.961712	0.0154993	0.36366	-0.0833991	0.828288	0.99997	2.90632	1.50143e-13	2.09506e-11	2.02801	1.78604e-07	7.87629e-06
ENSG00000171848	RRM2	ribonucleotide reductase regulatory subunit M2 [Source:HGNC Symbol;Acc:HGNC:10452]	429.738	1.66042	0.109121	0.761051	0.88005	0.474645	0.99997	-8.16329	1.56838e-13	2.17226e-11	-7.38292	2.67431e-10	2.90863e-08
ENSG00000196154	S100A4	S100 calcium binding protein A4 [Source:HGNC Symbol;Acc:HGNC:10494]	2069.45	0.294568	0.39394	0.906766	0.65671	0.0597954	0.99997	-2.55456	1.72973e-13	2.37812e-11	-2.9167	4.95285e-17	2.31521e-14
ENSG00000111450	STX2	syntaxin 2 [Source:HGNC Symbol;Acc:HGNC:3403]	1125.46	0.285238	0.117161	0.773492	0.0965076	0.602878	0.99997	-1.35003	1.87201e-13	2.55496e-11	-1.1613	2.81228e-10	3.0048e-08
ENSG00000244694	PTCHD4	patched domain containing 4 [Source:HGNC Symbol;Acc:HGNC:21345]	1324.52	-0.776386	0.0289111	0.478133	0.00578223	0.986896	0.99997	2.60135	2.08631e-13	2.8268e-11	1.81918	2.59455e-07	1.09263e-05
ENSG00000163950	SLBP	stem-loop binding protein [Source:HGNC Symbol;Acc:HGNC:10904]	973.841	0.291924	0.0469484	0.579802	-0.033971	0.821302	0.99997	-1.08932	2.15722e-13	2.90185e-11	-0.76342	2.95362e-07	1.21378e-05
ENSG00000132406	TMEM128	transmembrane protein 128 [Source:HGNC Symbol;Acc:HGNC:28201]	281.395	0.100794	0.689306	0.964299	-0.0484601	0.856517	0.99997	-1.9014	2.58916e-13	3.45801e-11	-1.75215	1.71608e-11	2.50682e-09
ENSG00000090905	TNRC6A	trinucleotide repeat containing 6A [Source:HGNC Symbol;Acc:HGNC:11969]	5074.6	-0.0413931	0.881675	0.990481	0.161179	0.561012	0.99997	2.03055	2.61447e-13	3.46705e-11	1.82798	4.61067e-11	6.07115e-09
ENSG00000004487	KDM1A	lysine demethylase 1A [Source:HGNC Symbol;Acc:HGNC:29079]	1457.76	0.226765	0.166648	0.829793	-0.0846839	0.610718	0.99997	-1.20643	2.70896e-13	3.56706e-11	-0.894985	6.08942e-08	3.18045e-06
ENSG00000114541	FRMD4B	FERM domain containing 4B [Source:HGNC Symbol;Acc:HGNC:24886]	92.6591	0.716872	0.027863	0.472208	-0.0872151	0.814939	0.99997	-2.54455	2.8458e-13	3.72103e-11	-1.74047	7.43698e-07	2.64366e-05
ENSG00000152953	STK32B	serine/threonine kinase 32B [Source:HGNC Symbol;Acc:HGNC:14217]	103.88	-0.565741	0.101474	0.745591	-1.13651	0.00472369	0.298535	-2.82195	3.29936e-13	4.28413e-11	-2.25118	4.94207e-10	4.83805e-08
ENSG00000103742	IGDCC4	immunoglobulin superfamily DCC subclass member 4 [Source:HGNC Symbol;Acc:HGNC:13770]	885.476	-0.42053	0.206029	0.855509	0.396549	0.226965	0.99997	2.40376	3.61484e-13	4.6614e-11	1.58668	1.53478e-06	4.83119e-05
ENSG00000167996	FTH1	ferritin heavy chain 1 [Source:HGNC Symbol;Acc:HGNC:3976]	298986	0.635913	0.0275141	0.469396	-0.21249	0.461384	0.99997	2.09579	3.74109e-13	4.79116e-11	2.9442	1.87916e-24	3.19424e-21
ENSG00000055163	CYFIP2	cytoplasmic FMR1 interacting protein 2 [Source:HGNC Symbol;Acc:HGNC:13760]	459.886	-1.02938	0.000560937	0.0432521	-0.911014	0.00151802	0.147433	2.13509	5.31797e-13	6.76431e-11	2.01672	3.48169e-12	6.02783e-10
ENSG00000173065	FAM222B	family with sequence similarity 222 member B [Source:HGNC Symbol;Acc:HGNC:25563]	794.712	0.607793	0.00368111	0.158516	0.752233	0.000234749	0.0364079	1.48207	5.68207e-13	7.1786e-11	1.33763	1.31592e-10	1.57725e-08
ENSG00000226608	FTLP3	ferritin light chain pseudogene 3 [Source:HGNC Symbol;Acc:HGNC:4000]	393.623	-0.801464	0.0242983	0.445091	-0.823001	0.015777	0.598959	2.52874	6.072e-13	7.61975e-11	2.55028	1.59651e-13	3.87681e-11
ENSG00000006607	FARP2	FERM, ARH/RhoGEF and pleckstrin domain protein 2 [Source:HGNC Symbol;Acc:HGNC:16460]	1159.32	0.139468	0.378192	0.904583	0.255017	0.11532	0.99997	-1.14411	7.78658e-13	9.70623e-11	-1.25966	4.29001e-15	1.48546e-12
ENSG00000182013	PNMA8A	PNMA family member 8A [Source:HGNC Symbol;Acc:HGNC:25578]	221.16	-0.726234	0.0106635	0.29162	0.197453	0.464284	0.99997	1.99951	8.49443e-13	1.0381e-10	1.07582	9.07186e-05	0.00141473
ENSG00000133985	TTC9	tetratricopeptide repeat domain 9 [Source:HGNC Symbol;Acc:HGNC:20267]	200.672	-0.346046	0.0809164	0.701574	-0.352074	0.0489827	0.99997	1.36823	8.44591e-13	1.0381e-10	1.37426	1.6243e-13	3.89374e-11
ENSG00000165280	VCP	valosin containing protein [Source:HGNC Symbol;Acc:HGNC:12666]	8725.56	0.0598531	0.831474	0.98324	-0.193385	0.492474	0.99997	-2.01367	8.48402e-13	1.0381e-10	-1.76043	4.00002e-10	4.0648e-08
ENSG00000160293	VAV2	vav guanine nucleotide exchange factor 2 [Source:HGNC Symbol;Acc:HGNC:12658]	794.184	0.277982	0.103189	0.750138	0.018315	0.916662	0.99997	-1.23199	9.20966e-13	1.1182e-10	-0.972325	1.95544e-08	1.1734e-06
ENSG00000169607	CKAP2L	cytoskeleton associated protein 2 like [Source:HGNC Symbol;Acc:HGNC:26877]	141.215	0.912236	0.255147	0.872309	-2.14127	0.0192787	0.663355	-6.38582	9.5279e-13	1.14937e-10	-3.33232	5.28149e-05	0.000919491
ENSG00000138180	CEP55	centrosomal protein 55 [Source:HGNC Symbol;Acc:HGNC:1161]	242.94	0.929658	0.204172	0.853484	-1.33564	0.0853669	0.99997	-5.44806	9.76684e-13	1.17064e-10	-3.18276	1.95409e-05	0.000403285
ENSG00000136261	BZW2	basic leucine zipper and W2 domains 2 [Source:HGNC Symbol;Acc:HGNC:18808]	771.04	0.191988	0.597066	0.949149	-0.0961961	0.794824	0.99997	-2.61391	9.93931e-13	1.18373e-10	-2.32573	2.23465e-10	2.55942e-08
ENSG00000168078	PBK	PDZ binding kinase [Source:HGNC Symbol;Acc:HGNC:18282]	177.002	0.997391	0.2035	0.853484	-1.39081	0.10731	0.99997	-6.00192	1.00237e-12	1.18622e-10	-3.61373	7.687e-06	0.00018813
ENSG00000101160	CTSZ	cathepsin Z [Source:HGNC Symbol;Acc:HGNC:2547]	8665.09	0.203369	0.482706	0.931614	0.104979	0.717595	0.99997	-2.06662	1.02362e-12	1.20375e-10	-1.96823	1.14788e-11	1.78859e-09
ENSG00000119335	SET	SET nuclear proto-oncogene [Source:HGNC Symbol;Acc:HGNC:10760]	4247.91	0.126263	0.391476	0.906766	-0.266951	0.0714312	0.99997	-1.05254	1.04773e-12	1.22441e-10	-0.659323	8.02462e-06	0.000195116
ENSG00000130176	CNN1	calponin 1 [Source:HGNC Symbol;Acc:HGNC:2155]	1059.54	-0.739395	0.11709	0.773492	-1.81686	0.000145052	0.0254566	-3.3972	1.07078e-12	1.24357e-10	-2.31973	9.36261e-07	3.13731e-05
ENSG00000130147	SH3BP4	SH3 domain binding protein 4 [Source:HGNC Symbol;Acc:HGNC:10826]	4496.81	0.206407	0.0863623	0.713723	-0.498774	3.69016e-05	0.00934544	-0.858605	1.1297e-12	1.29621e-10	-0.153424	0.203116	0.418144
ENSG00000142207	URB1	URB1 ribosome biogenesis 1 homolog (S. cerevisiae) [Source:HGNC Symbol;Acc:HGNC:17344]	1487.33	0.321529	0.149593	0.814302	-0.126071	0.576127	0.99997	-1.59541	1.12997e-12	1.29621e-10	-1.14781	3.12723e-07	1.27949e-05
ENSG00000075218	GTSE1	G2 and S-phase expressed 1 [Source:HGNC Symbol;Acc:HGNC:13698]	197.965	1.24805	0.0749873	0.685408	-0.926294	0.216208	0.99997	-5.1999	1.21732e-12	1.3879e-10	-3.02555	2.55415e-05	0.00050377
ENSG00000179632	MAF1	MAF1 homolog, negative regulator of RNA polymerase III [Source:HGNC Symbol;Acc:HGNC:24966]	1875.37	0.380413	0.0917832	0.729535	-0.0200375	0.929829	0.99997	-1.60444	1.39747e-12	1.57409e-10	-1.20399	1.08915e-07	5.23519e-06
ENSG00000097021	ACOT7	acyl-CoA thioesterase 7 [Source:HGNC Symbol;Acc:HGNC:24157]	981.318	0.463259	0.286997	0.882965	0.109783	0.803538	0.99997	-3.1023	1.39617e-12	1.57409e-10	-2.74883	3.64577e-10	3.76622e-08
ENSG00000253878	AC087752.3		63.6825	-0.936095	0.0229169	0.435906	0.0460553	0.892839	0.99997	2.77056	1.41307e-12	1.58213e-10	1.78841	9.57613e-07	3.1917e-05
ENSG00000103512	NOMO1	NODAL modulator 1 [Source:HGNC Symbol;Acc:HGNC:30060]	1226.63	-0.104543	0.501437	0.936295	0.0146726	0.926436	0.99997	-1.11293	1.43061e-12	1.59224e-10	-1.23215	4.72131e-15	1.60507e-12
ENSG00000117153	KLHL12	kelch like family member 12 [Source:HGNC Symbol;Acc:HGNC:19360]	1589.29	-0.136487	0.400765	0.909223	0.0352348	0.826131	0.99997	1.14225	1.50407e-12	1.66409e-10	0.970527	1.80851e-09	1.54409e-07
ENSG00000117632	STMN1	stathmin 1 [Source:HGNC Symbol;Acc:HGNC:6510]	1264.86	0.398341	0.42855	0.916805	-0.234873	0.644108	0.99997	-3.57255	1.64677e-12	1.81125e-10	-2.93933	6.15061e-09	4.40628e-07
ENSG00000261534	AL596244.1		72.4623	0.983724	0.00683328	0.226225	1.28128	0.00596705	0.336395	-2.7476	1.67448e-12	1.83096e-10	-3.04516	7.65608e-12	1.24481e-09
ENSG00000055483	USP36	ubiquitin specific peptidase 36 [Source:HGNC Symbol;Acc:HGNC:20062]	783.106	0.369705	0.0779108	0.694451	-0.0894459	0.675996	0.99997	-1.4921	1.8114e-12	1.96916e-10	-1.03295	1.10935e-06	3.62e-05
ENSG00000225968	ELFN1	extracellular leucine rich repeat and fibronectin type III domain containing 1 [Source:HGNC Symbol;Acc:HGNC:33154]	151.466	0.268809	0.436697	0.919197	-0.123113	0.744303	0.99997	-2.54796	1.89804e-12	2.05142e-10	-2.15604	2.57012e-09	2.04494e-07
ENSG00000158545	ZC3H18	zinc finger CCCH-type containing 18 [Source:HGNC Symbol;Acc:HGNC:25091]	930.238	0.200264	0.254392	0.87218	-0.15164	0.397687	0.99997	-1.24936	1.93236e-12	2.07651e-10	-0.897456	4.30372e-07	1.65578e-05
ENSG00000243156	MICAL3	microtubule associated monooxygenase, calponin and LIM domain containing 3 [Source:HGNC Symbol;Acc:HGNC:24694]	955.69	0.0257537	0.866447	0.989102	-0.0814361	0.603903	0.99997	-1.0886	2.20272e-12	2.34014e-10	-0.981408	2.48006e-10	2.77678e-08
ENSG00000131669	NINJ1	ninjurin 1 [Source:HGNC Symbol;Acc:HGNC:7824]	1392.14	-0.00322796	0.990214	0.999767	-0.00418037	0.98718	0.99997	1.83724	2.1933e-12	2.34014e-10	1.8382	2.15578e-12	4.03087e-10
ENSG00000170312	CDK1	cyclin dependent kinase 1 [Source:HGNC Symbol;Acc:HGNC:1722]	269.794	1.06103	0.173859	0.83741	-0.612379	0.461024	0.99997	-5.6868	2.2515e-12	2.37845e-10	-4.01339	5.49877e-07	2.04e-05
ENSG00000119682	AREL1	apoptosis resistant E3 ubiquitin protein ligase 1 [Source:HGNC Symbol;Acc:HGNC:20363]	2187.14	0.130852	0.329947	0.893749	0.102363	0.44065	0.99997	0.933122	2.64663e-12	2.78015e-10	0.961611	6.30971e-13	1.31088e-10
ENSG00000214078	CPNE1	copine 1 [Source:HGNC Symbol;Acc:HGNC:2314]	1696.14	0.359052	0.155082	0.820845	0.113849	0.655119	0.99997	-1.77318	2.6734e-12	2.79259e-10	-1.52798	1.76366e-09	1.51967e-07
ENSG00000204406	MBD5	methyl-CpG binding domain protein 5 [Source:HGNC Symbol;Acc:HGNC:20444]	844.596	-0.503302	0.0218953	0.423426	-0.0146275	0.945974	0.99997	1.52383	2.90048e-12	2.99631e-10	1.03515	1.88322e-06	5.76309e-05
ENSG00000024526	DEPDC1	DEP domain containing 1 [Source:HGNC Symbol;Acc:HGNC:22949]	158.577	1.18419	0.118266	0.775802	-1.23058	0.137543	0.99997	-5.63802	2.89304e-12	2.99631e-10	-3.22324	3.64775e-05	0.000674636
ENSG00000100600	LGMN	legumain [Source:HGNC Symbol;Acc:HGNC:9472]	5986.99	0.275921	0.158195	0.822806	0.322957	0.0997938	0.99997	-1.36586	3.02631e-12	3.10911e-10	-1.41289	5.60842e-13	1.18201e-10
ENSG00000108384	RAD51C	RAD51 paralog C [Source:HGNC Symbol;Acc:HGNC:9820]	516.891	-0.436865	0.0189179	0.400628	-0.138892	0.440256	0.99997	1.2833	3.0481e-12	3.11439e-10	0.98533	6.34084e-08	3.27517e-06
ENSG00000186106	ANKRD46	ankyrin repeat domain 46 [Source:HGNC Symbol;Acc:HGNC:27229]	397.253	-0.347106	0.0517714	0.601488	-0.0121855	0.943137	0.99997	1.22387	3.06727e-12	3.11695e-10	0.888954	3.19036e-07	1.29593e-05
ENSG00000187608	ISG15	ISG15 ubiquitin-like modifier [Source:HGNC Symbol;Acc:HGNC:4053]	1544.06	2.88478	9.89988e-07	0.000262682	0.12281	0.83589	0.99997	-4.10448	3.67757e-12	3.71693e-10	-1.34251	0.0232733	0.100335
ENSG00000164619	BMPER	BMP binding endothelial regulator [Source:HGNC Symbol;Acc:HGNC:24154]	222.363	0.771383	0.18718	0.844141	-1.32393	0.0303954	0.829804	-4.1964	3.70154e-12	3.72104e-10	-2.10109	0.000392382	0.00464058
ENSG00000131737	KRT34	keratin 34 [Source:HGNC Symbol;Acc:HGNC:6452]	613.755	0.408248	0.468172	0.926739	-1.32754	0.0203706	0.68267	-3.95758	3.72787e-12	3.72747e-10	-2.22179	8.52341e-05	0.00134717
ENSG00000188372	ZP3	zona pellucida glycoprotein 3 [Source:HGNC Symbol;Acc:HGNC:13189]	130.469	-0.197797	0.507605	0.937238	-0.299406	0.256142	0.99997	1.96947	3.79156e-12	3.77099e-10	2.07108	1.30701e-13	3.25847e-11
ENSG00000259705	AC084757.3		100.124	0.413147	0.175329	0.83741	0.157847	0.540688	0.99997	1.92216	4.06835e-12	4.00441e-10	2.17746	3.64903e-14	9.88835e-12
ENSG00000075239	ACAT1	acetyl-CoA acetyltransferase 1 [Source:HGNC Symbol;Acc:HGNC:93]	934.986	-0.25854	0.178253	0.837586	-0.203002	0.30144	0.99997	-1.34901	4.06909e-12	4.00441e-10	-1.40455	4.49458e-13	9.65973e-11
ENSG00000124374	PAIP2B	poly(A) binding protein interacting protein 2B [Source:HGNC Symbol;Acc:HGNC:29200]	90.1239	-0.954129	0.0128871	0.32842	0.0280169	0.934253	0.99997	2.56638	4.60108e-12	4.50424e-10	1.58424	7.36743e-06	0.00018174
ENSG00000117298	ECE1	endothelin converting enzyme 1 [Source:HGNC Symbol;Acc:HGNC:3146]	2807.56	0.41076	0.0391218	0.536379	0.156972	0.433429	0.99997	-1.37967	4.77648e-12	4.6516e-10	-1.12588	1.78017e-08	1.08776e-06
ENSG00000131748	STARD3	StAR related lipid transfer domain containing 3 [Source:HGNC Symbol;Acc:HGNC:17579]	771.566	0.230002	0.322617	0.890331	-0.140582	0.553358	0.99997	-1.62171	4.99695e-12	4.84109e-10	-1.25113	1.00236e-07	4.85548e-06
ENSG00000171824	EXOSC10	exosome component 10 [Source:HGNC Symbol;Acc:HGNC:9138]	1200.94	0.432771	0.00347729	0.151915	0.039928	0.790898	0.99997	-1.02698	5.5018e-12	5.30271e-10	-0.634135	2.27315e-05	0.000456534
ENSG00000112658	SRF	serum response factor [Source:HGNC Symbol;Acc:HGNC:11291]	1410.18	0.0228025	0.926138	0.993885	-0.208446	0.401992	0.99997	-1.70461	5.61268e-12	5.38184e-10	-1.47336	2.54428e-09	2.03303e-07
ENSG00000232112	TMA7	translation machinery associated 7 homolog [Source:HGNC Symbol;Acc:HGNC:26932]	746.598	0.202476	0.457512	0.925025	-0.0499242	0.857443	0.99997	-1.89174	6.15993e-12	5.87644e-10	-1.63934	2.62483e-09	2.07085e-07
ENSG00000078399	HOXA9	homeobox A9 [Source:HGNC Symbol;Acc:HGNC:5109]	400.106	-0.31688	0.0862424	0.71314	0.209835	0.238589	0.99997	1.2494	6.27948e-12	5.96009e-10	0.722688	6.555e-05	0.00110094
ENSG00000229117	RPL41	ribosomal protein L41 [Source:HGNC Symbol;Acc:HGNC:10354]	916.969	0.643547	0.042394	0.56039	-0.413435	0.197236	0.99997	-2.1899	6.62893e-12	6.25998e-10	-1.13292	0.000378818	0.00450869
ENSG00000127564	PKMYT1	protein kinase, membrane associated tyrosine/threonine 1 [Source:HGNC Symbol;Acc:HGNC:29650]	143.706	1.60744	0.0427913	0.563384	0.298233	0.743465	0.99997	-5.80073	6.87671e-12	6.45735e-10	-4.49152	1.95703e-07	8.49015e-06
ENSG00000117650	NEK2	NIMA related kinase 2 [Source:HGNC Symbol;Acc:HGNC:7745]	79.3524	1.18389	0.122308	0.783265	-1.29663	0.173928	0.99997	-6.18332	6.907e-12	6.45735e-10	-3.7028	7.55207e-06	0.000185313
ENSG00000047578	KIAA0556	KIAA0556 [Source:HGNC Symbol;Acc:HGNC:29068]	623.501	0.105505	0.570476	0.945466	-0.0875631	0.647775	0.99997	-1.29431	7.04796e-12	6.55636e-10	-1.10124	5.55209e-09	4.02376e-07
ENSG00000103769	RAB11A	RAB11A, member RAS oncogene family [Source:HGNC Symbol;Acc:HGNC:9760]	2463.73	0.143071	0.422385	0.914238	0.148038	0.410587	0.99997	-1.22696	7.1248e-12	6.59503e-10	-1.23193	6.3045e-12	1.04471e-09
ENSG00000131778	CHD1L	chromodomain helicase DNA binding protein 1 like [Source:HGNC Symbol;Acc:HGNC:1916]	769.716	0.310768	0.233886	0.86493	-0.237298	0.371578	0.99997	-1.80486	7.25773e-12	6.68498e-10	-1.2568	1.80726e-06	5.57626e-05
ENSG00000072518	MARK2	microtubule affinity regulating kinase 2 [Source:HGNC Symbol;Acc:HGNC:3332]	599.905	0.267298	0.0957857	0.737603	-0.0487515	0.768712	0.99997	-1.11421	7.80464e-12	7.10569e-10	-0.798158	1.04569e-06	3.4484e-05
ENSG00000116898	MRPS15	mitochondrial ribosomal protein S15 [Source:HGNC Symbol;Acc:HGNC:14504]	902.548	0.188869	0.507728	0.937238	-0.0082995	0.977151	0.99997	-1.96563	7.8665e-12	7.10569e-10	-1.76846	7.79621e-10	7.3253e-08
ENSG00000265241	RBM8A	RNA binding motif protein 8A [Source:HGNC Symbol;Acc:HGNC:9905]	1096.94	0.0860206	0.627134	0.95305	-0.0710576	0.693549	0.99997	-1.22232	7.8396e-12	7.10569e-10	-1.06524	2.53836e-09	2.03303e-07
ENSG00000101413	RPRD1B	regulation of nuclear pre-mRNA domain containing 1B [Source:HGNC Symbol;Acc:HGNC:16209]	572.198	0.0453054	0.791121	0.977637	-0.109476	0.536829	0.99997	-1.19195	7.77738e-12	7.10569e-10	-1.03717	2.60315e-09	2.06245e-07
ENSG00000029364	SLC39A9	solute carrier family 39 member 9 [Source:HGNC Symbol;Acc:HGNC:20182]	3606.36	-0.137242	0.350843	0.894678	0.0386433	0.791641	0.99997	1.00171	8.62306e-12	7.75163e-10	0.825823	1.79783e-08	1.09498e-06
ENSG00000160949	TONSL	tonsoku like, DNA repair protein [Source:HGNC Symbol;Acc:HGNC:7801]	97.4108	0.968301	0.0473795	0.581939	-0.409526	0.448376	0.99997	-3.52572	9.09846e-12	8.10109e-10	-2.14789	2.81235e-05	0.000545616
ENSG00000214063	TSPAN4	tetraspanin 4 [Source:HGNC Symbol;Acc:HGNC:11859]	2431.47	0.314068	0.189011	0.844141	0.0199354	0.933969	0.99997	-1.63543	9.06573e-12	8.10109e-10	-1.3413	2.27054e-08	1.31847e-06
ENSG00000072952	MRVI1	murine retrovirus integration site 1 homolog [Source:HGNC Symbol;Acc:HGNC:7237]	1080.85	-0.0620108	0.886337	0.990481	0.52395	0.234896	0.99997	-2.97013	1.03126e-11	9.13865e-10	-3.55609	4.91914e-16	2.13903e-13
ENSG00000001461	NIPAL3	NIPA like domain containing 3 [Source:HGNC Symbol;Acc:HGNC:25233]	1786.03	-0.15685	0.617172	0.952398	-0.228765	0.469601	0.99997	-2.13579	1.2316e-11	1.08625e-09	-2.06388	5.65226e-11	7.28869e-09
ENSG00000166477	LEO1	LEO1 homolog, Paf1/RNA polymerase II complex component [Source:HGNC Symbol;Acc:HGNC:30401]	528.194	0.153023	0.459548	0.925025	-0.107991	0.613028	0.99997	-1.42227	1.31372e-11	1.15323e-09	-1.16125	3.35624e-08	1.89021e-06
ENSG00000164938	TP53INP1	tumor protein p53 inducible nuclear protein 1 [Source:HGNC Symbol;Acc:HGNC:18022]	3409.62	-0.565819	0.186508	0.844141	0.360412	0.398749	0.99997	2.89458	1.32788e-11	1.16022e-09	1.96834	4.15865e-06	0.000112857
ENSG00000205581	HMGN1	high mobility group nucleosome binding domain 1 [Source:HGNC Symbol;Acc:HGNC:4984]	1401.72	0.0128938	0.966902	0.999767	-0.245629	0.43369	0.99997	-2.10601	1.55912e-11	1.35592e-09	-1.84749	3.24194e-09	2.4742e-07
ENSG00000151322	NPAS3	neuronal PAS domain protein 3 [Source:HGNC Symbol;Acc:HGNC:19311]	48.4311	-1.33997	0.00411245	0.170186	-0.325099	0.369805	0.99997	2.99544	1.65299e-11	1.43091e-09	1.98057	3.64157e-07	1.43348e-05
ENSG00000152240	HAUS1	HAUS augmin like complex subunit 1 [Source:HGNC Symbol;Acc:HGNC:25174]	219.816	0.256403	0.330651	0.893749	0.0580489	0.836675	0.99997	-1.82942	1.68403e-11	1.45106e-09	-1.63107	2.52153e-09	2.03222e-07
ENSG00000115306	SPTBN1	spectrin beta, non-erythrocytic 1 [Source:HGNC Symbol;Acc:HGNC:11275]	14801.4	0.291508	0.156866	0.821101	-0.00459681	0.982209	0.99997	-1.38312	1.89683e-11	1.62692e-09	-1.08702	1.32206e-07	6.13397e-06
ENSG00000104643	MTMR9	myotubularin related protein 9 [Source:HGNC Symbol;Acc:HGNC:14596]	746.569	0.270451	0.108041	0.7603	0.230543	0.183213	0.99997	-1.1416	1.93363e-11	1.65092e-09	-1.10169	1.3064e-10	1.57594e-08
ENSG00000267106	ZNF561-AS1	ZNF561 antisense RNA 1 (head to head) [Source:HGNC Symbol;Acc:HGNC:27613]	312.754	-0.409577	0.113388	0.764941	-0.0188553	0.93942	0.99997	1.70581	2.05979e-11	1.75063e-09	1.31508	1.88216e-07	8.25722e-06
ENSG00000198752	CDC42BPB	CDC42 binding protein kinase beta [Source:HGNC Symbol;Acc:HGNC:1738]	4885.58	0.0611459	0.740914	0.971302	-0.153004	0.409792	0.99997	-1.24046	2.1603e-11	1.82775e-09	-1.02631	3.03273e-08	1.71836e-06
ENSG00000037965	HOXC8	homeobox C8 [Source:HGNC Symbol;Acc:HGNC:5129]	868.326	0.0274396	0.839548	0.984186	0.117412	0.374073	0.99997	0.89291	2.33556e-11	1.96713e-09	0.802938	2.09132e-09	1.73024e-07
ENSG00000072501	SMC1A	structural maintenance of chromosomes 1A [Source:HGNC Symbol;Acc:HGNC:11111]	1372.39	0.241802	0.152218	0.816352	-0.168984	0.323191	0.99997	-1.13479	2.43089e-11	2.03824e-09	-0.724007	2.05476e-05	0.000419431
ENSG00000088325	TPX2	TPX2, microtubule nucleation factor [Source:HGNC Symbol;Acc:HGNC:1249]	1160.16	1.07967	0.0299736	0.479908	-0.210635	0.674463	0.99997	-3.3335	2.48015e-11	2.07026e-09	-2.04319	4.30367e-05	0.000773007
ENSG00000162302	RPS6KA4	ribosomal protein S6 kinase A4 [Source:HGNC Symbol;Acc:HGNC:10433]	876.438	0.247872	0.477279	0.929435	-0.0900957	0.798953	0.99997	-2.34065	2.65706e-11	2.20807e-09	-2.00268	1.1938e-08	7.94365e-07
ENSG00000148680	HTR7	5-hydroxytryptamine receptor 7 [Source:HGNC Symbol;Acc:HGNC:5302]	168.182	1.0722	0.00718812	0.230539	-0.553155	0.185739	0.99997	-2.72786	2.6907e-11	2.22614e-09	-1.1025	0.00684551	0.0415172
ENSG00000106511	MEOX2	mesenchyme homeobox 2 [Source:HGNC Symbol;Acc:HGNC:7014]	199.424	-0.0696059	0.901796	0.990872	0.470016	0.447647	0.99997	-3.90715	2.75948e-11	2.27299e-09	-4.44677	9.93384e-14	2.54442e-11
ENSG00000101447	FAM83D	family with sequence similarity 83 member D [Source:HGNC Symbol;Acc:HGNC:16122]	154.975	1.21186	0.14138	0.807782	0.428455	0.650366	0.99997	-5.81546	3.05436e-11	2.50484e-09	-5.03205	2.09995e-08	1.23474e-06
ENSG00000185010	F8	coagulation factor VIII [Source:HGNC Symbol;Acc:HGNC:3546]	478.866	-0.308025	0.146934	0.811681	0.529952	0.0107161	0.487098	1.39361	3.20707e-11	2.6186e-09	0.555635	0.00817301	0.0471664
ENSG00000185920	PTCH1	patched 1 [Source:HGNC Symbol;Acc:HGNC:9585]	303.467	-0.144915	0.494983	0.934124	0.336577	0.0978804	0.99997	1.37795	3.26553e-11	2.65473e-09	0.896461	1.64731e-05	0.000350814
ENSG00000180891	CUEDC1	CUE domain containing 1 [Source:HGNC Symbol;Acc:HGNC:31350]	1812.11	0.432924	0.0197371	0.410672	0.134705	0.472447	0.99997	-1.2357	3.3373e-11	2.70134e-09	-0.937486	5.22326e-07	1.95329e-05
ENSG00000189057	FAM111B	family with sequence similarity 111 member B [Source:HGNC Symbol;Acc:HGNC:24200]	64.0314	0.757684	0.273257	0.877001	1.94627	0.0927569	0.99997	-5.317	3.41067e-11	2.74882e-09	-6.50558	1.95811e-09	1.64722e-07
ENSG00000188026	RILPL1	Rab interacting lysosomal protein like 1 [Source:HGNC Symbol;Acc:HGNC:26814]	737.004	0.00594596	0.965621	0.999767	-0.231695	0.103233	0.99997	-0.928979	3.58785e-11	2.87921e-09	-0.691338	7.68707e-07	2.70683e-05
ENSG00000197046	SIGLEC15	sialic acid binding Ig like lectin 15 [Source:HGNC Symbol;Acc:HGNC:27596]	108.336	-0.708333	0.33508	0.893749	-2.58443	0.00467666	0.297981	-5.88521	3.97954e-11	3.15359e-09	-4.00912	1.43896e-07	6.57838e-06
ENSG00000156970	BUB1B	BUB1 mitotic checkpoint serine/threonine kinase B [Source:HGNC Symbol;Acc:HGNC:1149]	157.163	1.25231	0.0865006	0.713966	-1.3418	0.0848008	0.99997	-5.05103	3.98036e-11	3.15359e-09	-2.45691	0.000974135	0.00944729
ENSG00000180422	LINC00304	long intergenic non-protein coding RNA 304 [Source:HGNC Symbol;Acc:HGNC:26713]	41.4834	-0.648071	0.25829	0.873017	-0.0686206	0.87201	0.99997	3.45162	3.95013e-11	3.15359e-09	2.87217	3.66043e-09	2.73771e-07
ENSG00000167775	CD320	CD320 molecule [Source:HGNC Symbol;Acc:HGNC:16692]	582.897	0.500485	0.0805684	0.701574	-0.0854638	0.769943	0.99997	-1.90559	4.36337e-11	3.44246e-09	-1.31964	5.18298e-06	0.000135162
ENSG00000204592	HLA-E	major histocompatibility complex, class I, E [Source:HGNC Symbol;Acc:HGNC:4962]	5442.43	0.324585	0.164463	0.827863	-0.0609919	0.794437	0.99997	-1.53936	4.54028e-11	3.56698e-09	-1.15378	8.02468e-07	2.79936e-05
ENSG00000227252	AC105760.2		41.7323	-0.575547	0.174329	0.83741	0.38253	0.255152	0.99997	2.57382	4.72293e-11	3.69495e-09	1.61574	1.51702e-05	0.000327923
ENSG00000132305	IMMT	inner membrane mitochondrial protein [Source:HGNC Symbol;Acc:HGNC:6047]	1883.59	0.188624	0.242516	0.870226	0.0824771	0.61332	0.99997	-1.06575	4.94456e-11	3.85223e-09	-0.959602	3.4895e-09	2.63091e-07
ENSG00000140691	ARMC5	armadillo repeat containing 5 [Source:HGNC Symbol;Acc:HGNC:25781]	314.867	0.497681	0.0497143	0.590366	0.163018	0.538166	0.99997	-1.69276	5.39881e-11	4.18867e-09	-1.3581	1.84875e-07	8.13361e-06
ENSG00000174371	EXO1	exonuclease 1 [Source:HGNC Symbol;Acc:HGNC:3511]	76.1434	1.02694	0.126055	0.790943	-1.54208	0.0431655	0.982494	-4.83412	6.41425e-11	4.94533e-09	-2.2651	0.00114093	0.0106925
ENSG00000181195	PENK	proenkephalin [Source:HGNC Symbol;Acc:HGNC:8831]	1598.12	-1.53378	0.0342039	0.510879	-0.515289	0.484952	0.99997	-4.78386	6.43967e-11	4.94533e-09	-5.80236	1.88147e-15	7.48504e-13
ENSG00000074842	MYDGF	myeloid derived growth factor [Source:HGNC Symbol;Acc:HGNC:16948]	4256.66	0.352288	0.300501	0.885083	-0.175995	0.605938	0.99997	-2.22579	6.45342e-11	4.94533e-09	-1.6975	6.28203e-07	2.2676e-05
ENSG00000166086	JAM3	junctional adhesion molecule 3 [Source:HGNC Symbol;Acc:HGNC:15532]	1590.96	-0.262303	0.46593	0.926447	0.129532	0.72143	0.99997	-2.36076	6.48261e-11	4.94742e-09	-2.7526	2.71498e-14	7.46541e-12
ENSG00000141469	SLC14A1	solute carrier family 14 member 1 (Kidd blood group) [Source:HGNC Symbol;Acc:HGNC:10918]	428.224	-1.00676	0.135951	0.804464	-0.830014	0.24066	0.99997	-4.54105	6.80985e-11	5.17604e-09	-4.7178	6.53655e-12	1.07211e-09
ENSG00000172889	EGFL7	EGF like domain multiple 7 [Source:HGNC Symbol;Acc:HGNC:20594]	279.513	0.11349	0.742438	0.971434	-0.830943	0.0202656	0.680292	-2.30758	6.90625e-11	5.22806e-09	-1.36314	9.66125e-05	0.00148192
ENSG00000166164	BRD7	bromodomain containing 7 [Source:HGNC Symbol;Acc:HGNC:14310]	638.035	-0.100413	0.573124	0.945925	-0.356237	0.0519523	0.99997	-1.18231	6.95155e-11	5.24113e-09	-0.926489	2.74631e-07	1.14366e-05
ENSG00000100554	ATP6V1D	ATPase H+ transporting V1 subunit D [Source:HGNC Symbol;Acc:HGNC:13527]	1691.12	-0.0632506	0.748716	0.972436	0.00498215	0.980098	0.99997	-1.291	7.91098e-11	5.94054e-09	-1.35923	7.74573e-12	1.24853e-09
ENSG00000187653	TMSB4XP8	thymosin beta 4, X-linked pseudogene 8 [Source:HGNC Symbol;Acc:HGNC:11885]	1108.57	-0.199067	0.462254	0.926305	-0.576981	0.0352485	0.879892	-1.7734	8.08468e-11	6.0467e-09	-1.39549	2.87881e-07	1.18826e-05
ENSG00000167461	RAB8A	RAB8A, member RAS oncogene family [Source:HGNC Symbol;Acc:HGNC:7007]	1332.97	0.167157	0.518816	0.938248	-0.0477924	0.85517	0.99997	-1.69163	8.24239e-11	6.14009e-09	-1.47668	1.44482e-08	9.25179e-07
ENSG00000072736	NFATC3	nuclear factor of activated T cells 3 [Source:HGNC Symbol;Acc:HGNC:7777]	1455.06	0.186014	0.26987	0.877001	0.144537	0.384821	0.99997	1.08597	8.35189e-11	6.19697e-09	1.12745	1.77476e-11	2.57244e-09
ENSG00000137944	KYAT3	kynurenine aminotransferase 3 [Source:HGNC Symbol;Acc:HGNC:33238]	735.395	-0.0390348	0.771334	0.976657	0.062329	0.654755	0.99997	-0.886993	8.5248e-11	6.30027e-09	-0.988357	5.62622e-13	1.18201e-10
ENSG00000156642	NPTN	neuroplastin [Source:HGNC Symbol;Acc:HGNC:17867]	4423.29	-0.253828	0.16358	0.827319	-0.200651	0.272992	0.99997	-1.18256	9.57481e-11	7.04842e-09	-1.23574	1.2989e-11	2.00718e-09
ENSG00000038210	PI4K2B	phosphatidylinositol 4-kinase type 2 beta [Source:HGNC Symbol;Acc:HGNC:18215]	323.981	0.276406	0.303371	0.885083	0.182313	0.516006	0.99997	-1.77131	9.64609e-11	7.07304e-09	-1.67721	1.17731e-09	1.06345e-07
ENSG00000161243	FBXO27	F-box protein 27 [Source:HGNC Symbol;Acc:HGNC:18753]	221.687	-0.678073	0.00437526	0.177344	-0.285803	0.201483	0.99997	1.51408	9.76378e-11	7.13137e-09	1.12181	8.52426e-07	2.91917e-05
ENSG00000147650	LRP12	LDL receptor related protein 12 [Source:HGNC Symbol;Acc:HGNC:31708]	1300.58	-0.234338	0.364457	0.898484	-0.436471	0.0947796	0.99997	-1.681	1.03334e-10	7.51807e-09	-1.47887	1.20786e-08	7.98038e-07
ENSG00000115318	LOXL3	lysyl oxidase like 3 [Source:HGNC Symbol;Acc:HGNC:13869]	1835.5	0.272925	0.400947	0.909223	-0.775038	0.0176445	0.634551	-2.10051	1.17292e-10	8.50049e-09	-1.05255	0.00122322	0.0113058
ENSG00000166803	PCLAF	PCNA clamp associated factor [Source:HGNC Symbol;Acc:HGNC:28961]	63.0838	0.991292	0.188986	0.844141	1.25756	0.268508	0.99997	-5.65245	1.17908e-10	8.51212e-09	-5.91872	1.46331e-08	9.33821e-07
ENSG00000143363	PRUNE1	prune exopolyphosphatase 1 [Source:HGNC Symbol;Acc:HGNC:13420]	439.26	-0.159984	0.453091	0.923416	0.0271402	0.895275	0.99997	1.35181	1.20655e-10	8.67694e-09	1.16469	2.71529e-08	1.54788e-06
ENSG00000188487	INSC	INSC, spindle orientation adaptor protein [Source:HGNC Symbol;Acc:HGNC:33116]	97.6793	2.77399	3.84953e-07	0.000124031	3.09829	2.57671e-05	0.00706195	-3.58129	1.2457e-10	8.92418e-09	-3.90559	8.3107e-08	4.11094e-06
ENSG00000143476	DTL	denticleless E3 ubiquitin protein ligase homolog [Source:HGNC Symbol;Acc:HGNC:30288]	133.632	1.24953	0.0829597	0.703858	0.320741	0.68856	0.99997	-4.856	1.25335e-10	8.94474e-09	-3.92722	3.1686e-07	1.29244e-05
ENSG00000189320	FAM180A	family with sequence similarity 180 member A [Source:HGNC Symbol;Acc:HGNC:33773]	822.019	0.478499	0.234211	0.86493	-0.223465	0.583102	0.99997	-2.6024	1.27879e-10	9.09155e-09	-1.90044	2.6466e-06	7.72015e-05
ENSG00000127399	LRRC61	leucine rich repeat containing 61 [Source:HGNC Symbol;Acc:HGNC:21704]	61.4513	-0.51634	0.178909	0.837586	0.0651464	0.840528	0.99997	2.32419	1.30015e-10	9.20841e-09	1.7427	5.81882e-07	2.14174e-05
ENSG00000086189	DIMT1	DIM1 dimethyladenosine transferase 1 homolog [Source:HGNC Symbol;Acc:HGNC:30217]	746.492	0.265482	0.373662	0.902171	0.0616494	0.839103	0.99997	-1.9328	1.3085e-10	9.23255e-09	-1.72896	9.56166e-09	6.52496e-07
ENSG00000198554	WDHD1	WD repeat and HMG-box DNA binding protein 1 [Source:HGNC Symbol;Acc:HGNC:23170]	215.827	0.202496	0.506309	0.937238	0.0695835	0.829749	0.99997	-2.01331	1.32904e-10	9.34226e-09	-1.8804	2.42616e-09	1.96383e-07
ENSG00000100422	CERK	ceramide kinase [Source:HGNC Symbol;Acc:HGNC:19256]	1383.02	0.157409	0.538593	0.940561	-0.10217	0.692682	0.99997	-1.65189	1.34577e-10	9.42439e-09	-1.39231	6.23758e-08	3.24876e-06
ENSG00000101220	C20orf27	chromosome 20 open reading frame 27 [Source:HGNC Symbol;Acc:HGNC:15873]	417.482	0.435131	0.215961	0.858739	-0.131666	0.715075	0.99997	-2.2822	1.46412e-10	1.0215e-08	-1.71541	1.47706e-06	4.6731e-05
ENSG00000115163	CENPA	centromere protein A [Source:HGNC Symbol;Acc:HGNC:1851]	67.2177	1.34227	0.112536	0.764535	-1.06715	0.333946	0.99997	-6.56711	1.47311e-10	1.02395e-08	-4.15769	9.90362e-06	0.000233221
ENSG00000165152	TMEM246	transmembrane protein 246 [Source:HGNC Symbol;Acc:HGNC:28180]	665.585	-0.301381	0.169515	0.833847	0.178867	0.406177	0.99997	1.39285	1.54104e-10	1.0672e-08	0.912601	2.63786e-05	0.00051864
ENSG00000143228	NUF2	NUF2, NDC80 kinetochore complex component [Source:HGNC Symbol;Acc:HGNC:14621]	84.6178	0.529223	0.513068	0.937238	-3.88606	0.00837031	0.415545	-9.12241	1.64545e-10	1.1353e-08	-4.70713	1.17356e-07	5.55523e-06
ENSG00000131773	KHDRBS3	KH RNA binding domain containing, signal transduction associated 3 [Source:HGNC Symbol;Acc:HGNC:18117]	64.8571	0.432538	0.24267	0.870226	-0.605337	0.155528	0.99997	-2.58369	1.67799e-10	1.15349e-08	-1.54582	8.6874e-05	0.00136731
ENSG00000161011	SQSTM1	sequestosome 1 [Source:HGNC Symbol;Acc:HGNC:11280]	48117.9	0.254716	0.394471	0.907218	-0.620411	0.0379965	0.917003	1.9097	1.70715e-10	1.16924e-08	2.78483	1.25928e-20	1.1773e-17
ENSG00000085872	CHERP	calcium homeostasis endoplasmic reticulum protein [Source:HGNC Symbol;Acc:HGNC:16930]	741.354	0.178046	0.283844	0.882071	-0.105779	0.534205	0.99997	-1.07034	1.9086e-10	1.30244e-08	-0.78651	2.9488e-06	8.46954e-05
ENSG00000159388	BTG2	BTG anti-proliferation factor 2 [Source:HGNC Symbol;Acc:HGNC:1131]	1621.01	0.00168725	0.995884	0.999767	0.0396302	0.902827	0.99997	2.07418	1.93716e-10	1.31713e-08	2.03624	4.13574e-10	4.18e-08
ENSG00000138119	MYOF	myoferlin [Source:HGNC Symbol;Acc:HGNC:3656]	19433.9	-0.2322	0.256469	0.872679	-0.37999	0.0635338	0.99997	-1.30278	1.97349e-10	1.33279e-08	-1.15499	1.67476e-08	1.03349e-06
ENSG00000187555	USP7	ubiquitin specific peptidase 7 [Source:HGNC Symbol;Acc:HGNC:12630]	2233.35	-0.0631761	0.601099	0.949467	-0.104006	0.395205	0.99997	-0.773895	1.97446e-10	1.33279e-08	-0.733066	1.63062e-09	1.41811e-07
ENSG00000080546	SESN1	sestrin 1 [Source:HGNC Symbol;Acc:HGNC:21595]	1835.41	-0.414542	0.276704	0.877583	0.107442	0.776825	0.99997	2.41795	2.02991e-10	1.3653e-08	1.89596	6.0189e-07	2.21103e-05
ENSG00000122966	CIT	citron rho-interacting serine/threonine kinase [Source:HGNC Symbol;Acc:HGNC:1985]	210.418	0.926303	0.108105	0.7603	-1.14525	0.0551942	0.99997	-3.75276	2.11622e-10	1.41825e-08	-1.68121	0.00394463	0.0275809
ENSG00000070159	PTPN3	protein tyrosine phosphatase, non-receptor type 3 [Source:HGNC Symbol;Acc:HGNC:9655]	265.031	0.300765	0.175953	0.837586	0.128522	0.584783	0.99997	-1.44546	2.16115e-10	1.44318e-08	-1.27322	3.09093e-08	1.74605e-06
ENSG00000113845	TIMMDC1	translocase of inner mitochondrial membrane domain containing 1 [Source:HGNC Symbol;Acc:HGNC:1321]	2417.41	-0.155323	0.195706	0.852305	0.0214474	0.856959	0.99997	0.75865	2.21818e-10	1.476e-08	0.58188	1.11471e-06	3.62196e-05
ENSG00000139734	DIAPH3	diaphanous related formin 3 [Source:HGNC Symbol;Acc:HGNC:15480]	626.245	0.382152	0.471757	0.92792	-1.2462	0.020528	0.686796	-3.39916	2.27018e-10	1.50524e-08	-1.7708	0.00089333	0.00883782
ENSG00000170498	KISS1	KiSS-1 metastasis suppressor [Source:HGNC Symbol;Acc:HGNC:6341]	73.8215	2.06408	0.00985838	0.281451	0.542266	0.582833	0.99997	-5.54756	2.28917e-10	1.51247e-08	-4.02575	1.24601e-05	0.000280696
ENSG00000197299	BLM	Bloom syndrome RecQ like helicase [Source:HGNC Symbol;Acc:HGNC:1058]	43.5733	0.982578	0.0673134	0.662595	-0.681316	0.296986	0.99997	-3.8478	2.61067e-10	1.71882e-08	-2.18391	0.000198815	0.00268601
ENSG00000122863	CHST3	carbohydrate sulfotransferase 3 [Source:HGNC Symbol;Acc:HGNC:1971]	3913.71	0.373931	0.016209	0.372559	0.25121	0.108144	0.99997	-0.983174	2.77834e-10	1.82279e-08	-0.860454	3.54509e-08	1.96113e-06
ENSG00000185133	INPP5J	inositol polyphosphate-5-phosphatase J [Source:HGNC Symbol;Acc:HGNC:8956]	40.5956	-0.600051	0.233122	0.86493	-0.17698	0.642892	0.99997	2.90898	2.81909e-10	1.84305e-08	2.48591	8.4533e-09	5.85407e-07
ENSG00000175745	NR2F1	nuclear receptor subfamily 2 group F member 1 [Source:HGNC Symbol;Acc:HGNC:7975]	780.033	2.51397	2.24803e-16	5.07015e-13	0.599245	0.0518003	0.99997	-1.92504	2.83546e-10	1.84729e-08	-0.0103148	0.973388	0.989028
ENSG00000074356	NCBP3	nuclear cap binding subunit 3 [Source:HGNC Symbol;Acc:HGNC:24612]	812.879	-0.072569	0.725302	0.968588	-0.218465	0.299717	0.99997	-1.31252	3.25909e-10	2.11592e-08	-1.16662	2.16964e-08	1.26775e-06
ENSG00000144580	CNOT9	CCR4-NOT transcription complex subunit 9 [Source:HGNC Symbol;Acc:HGNC:10445]	887.67	0.299621	0.22238	0.8614	-0.0239617	0.923403	0.99997	-1.55199	3.43286e-10	2.22103e-08	-1.22841	6.97246e-07	2.49753e-05
ENSG00000186222	BLOC1S4	biogenesis of lysosomal organelles complex 1 subunit 4 [Source:HGNC Symbol;Acc:HGNC:24206]	288.5	0.251224	0.251213	0.872173	-0.277204	0.225735	0.99997	-1.40561	3.6222e-10	2.33544e-08	-0.877182	8.80043e-05	0.00138046
ENSG00000198740	ZNF652	zinc finger protein 652 [Source:HGNC Symbol;Acc:HGNC:29147]	800.918	-0.264045	0.278608	0.878107	0.0976743	0.68411	0.99997	1.51603	3.79218e-10	2.43664e-08	1.15431	1.79075e-06	5.53446e-05
ENSG00000173320	STOX2	storkhead box 2 [Source:HGNC Symbol;Acc:HGNC:25450]	96.222	-2.20914	0.000277617	0.026019	-0.855946	0.109468	0.99997	3.74843	3.83048e-10	2.45282e-08	2.39523	1.09962e-05	0.000255412
ENSG00000151348	EXT2	exostosin glycosyltransferase 2 [Source:HGNC Symbol;Acc:HGNC:3513]	4058.92	-0.0968164	0.562535	0.944742	-0.0968591	0.564335	0.99997	-1.04821	4.02272e-10	2.56713e-08	-1.04817	3.99858e-10	4.0648e-08
ENSG00000072571	HMMR	hyaluronan mediated motility receptor [Source:HGNC Symbol;Acc:HGNC:5012]	118.208	0.806689	0.246908	0.872173	-0.654576	0.388594	0.99997	-4.59029	4.13532e-10	2.63001e-08	-3.12903	1.49016e-05	0.000323613
ENSG00000157064	NMNAT2	nicotinamide nucleotide adenylyltransferase 2 [Source:HGNC Symbol;Acc:HGNC:16789]	264.268	0.293646	0.466278	0.926447	-0.0965478	0.817914	0.99997	-2.56634	4.326e-10	2.74195e-08	-2.17615	1.22746e-07	5.76658e-06
ENSG00000157150	TIMP4	TIMP metallopeptidase inhibitor 4 [Source:HGNC Symbol;Acc:HGNC:11823]	487.479	2.22036	1.37655e-09	8.87039e-07	2.62662	1.14271e-13	2.85777e-10	2.1992	4.36816e-10	2.75003e-08	1.79294	1.09413e-06	3.57657e-05
ENSG00000177697	CD151	CD151 molecule (Raph blood group) [Source:HGNC Symbol;Acc:HGNC:1630]	16448.3	0.131347	0.550118	0.94223	-0.0839444	0.702777	0.99997	-1.37227	4.35861e-10	2.75003e-08	-1.15697	1.42965e-07	6.55187e-06
ENSG00000104081	BMF	Bcl2 modifying factor [Source:HGNC Symbol;Acc:HGNC:24132]	231.986	-1.49918	0.0279913	0.472321	-0.518145	0.424529	0.99997	4.20396	4.55712e-10	2.85936e-08	3.22293	9.31101e-07	3.12562e-05
ENSG00000248015	AC005329.1		25.2545	-0.78323	0.268473	0.877001	0.599571	0.214635	0.99997	3.95337	4.64428e-10	2.90431e-08	2.57057	8.10158e-06	0.000195715
ENSG00000008294	SPAG9	sperm associated antigen 9 [Source:HGNC Symbol;Acc:HGNC:14524]	4019.22	-0.243738	0.144858	0.810585	0.0334381	0.842386	0.99997	-1.04437	4.70252e-10	2.92119e-08	-1.32154	3.23547e-15	1.16718e-12
ENSG00000147799	ARHGAP39	Rho GTPase activating protein 39 [Source:HGNC Symbol;Acc:HGNC:29351]	135.372	0.00618935	0.979752	0.999767	-0.453235	0.0899211	0.99997	-1.60813	4.69745e-10	2.92119e-08	-1.1487	5.85056e-06	0.00015006
ENSG00000181649	PHLDA2	pleckstrin homology like domain family A member 2 [Source:HGNC Symbol;Acc:HGNC:12385]	928.413	0.64525	0.198814	0.852305	0.526652	0.300574	0.99997	-3.14214	4.75547e-10	2.9443e-08	-3.02354	2.35006e-09	1.91884e-07
ENSG00000134057	CCNB1	cyclin B1 [Source:HGNC Symbol;Acc:HGNC:1579]	669.481	1.14953	0.069726	0.674796	-0.731358	0.253944	0.99997	-3.96639	5.12788e-10	3.15399e-08	-2.0855	0.00105537	0.0100424
ENSG00000111247	RAD51AP1	RAD51 associated protein 1 [Source:HGNC Symbol;Acc:HGNC:16956]	90.8473	0.77936	0.157266	0.821379	-0.134802	0.825562	0.99997	-3.61599	5.12124e-10	3.15399e-08	-2.70183	3.50852e-06	9.80603e-05
ENSG00000101057	MYBL2	MYB proto-oncogene like 2 [Source:HGNC Symbol;Acc:HGNC:7548]	300.012	1.87156	0.0880934	0.717593	0.202193	0.86534	0.99997	-7.08744	5.1942e-10	3.1843e-08	-5.41806	2.50447e-06	7.3399e-05
ENSG00000137970	RPL7P9	ribosomal protein L7 pseudogene 9 [Source:HGNC Symbol;Acc:HGNC:37028]	57.2547	0.00264948	0.993097	0.999767	-0.670448	0.0686063	0.99997	-2.15476	5.30154e-10	3.23948e-08	-1.48166	7.14549e-06	0.000177292
ENSG00000100034	PPM1F	protein phosphatase, Mg2+/Mn2+ dependent 1F [Source:HGNC Symbol;Acc:HGNC:19388]	1087.43	0.143013	0.592924	0.948836	-0.084491	0.754948	0.99997	-1.67077	5.32125e-10	3.24094e-08	-1.44327	8.21355e-08	4.08449e-06
ENSG00000136448	NMT1	N-myristoyltransferase 1 [Source:HGNC Symbol;Acc:HGNC:7857]	2602.08	0.157597	0.363335	0.898484	0.0218062	0.900605	0.99997	-1.07925	5.44066e-10	3.3029e-08	-0.943455	5.9453e-08	3.11387e-06
ENSG00000121152	NCAPH	non-SMC condensin I complex subunit H [Source:HGNC Symbol;Acc:HGNC:1112]	115.477	1.5079	0.0499693	0.590366	-1.70738	0.0381233	0.917849	-5.0262	5.62305e-10	3.40258e-08	-1.81092	0.0206934	0.0926269
ENSG00000280351	AC127496.7		24.6758	0.387052	0.36414	0.898484	0.0479446	0.943737	0.99997	-3.46638	5.75551e-10	3.4715e-08	-3.12727	5.34417e-08	2.85501e-06
ENSG00000257732	AC089983.1		37.9138	-1.05738	0.0600638	0.637179	-0.514364	0.208265	0.99997	3.23436	5.9644e-10	3.56301e-08	2.69134	4.43068e-09	3.28749e-07
ENSG00000117877	CD3EAP	CD3e molecule associated protein [Source:HGNC Symbol;Acc:HGNC:24219]	369.586	0.32328	0.329587	0.893749	-0.511585	0.132413	0.99997	-2.08356	5.95159e-10	3.56301e-08	-1.2487	0.000194547	0.00263216
ENSG00000057608	GDI2	GDP dissociation inhibitor 2 [Source:HGNC Symbol;Acc:HGNC:4227]	5552.69	0.0101069	0.970478	0.999767	0.0581232	0.831887	0.99997	-1.69291	5.96172e-10	3.56301e-08	-1.74092	1.94139e-10	2.24075e-08
ENSG00000135596	MICAL1	microtubule associated monooxygenase, calponin and LIM domain containing 1 [Source:HGNC Symbol;Acc:HGNC:20619]	760.664	0.0336026	0.927658	0.994177	0.508784	0.17756	0.99997	-2.30689	6.13687e-10	3.65437e-08	-2.78207	1.11653e-13	2.82119e-11
ENSG00000167977	KCTD5	potassium channel tetramerization domain containing 5 [Source:HGNC Symbol;Acc:HGNC:21423]	1117.64	0.36251	0.198852	0.852305	-0.178768	0.530367	0.99997	-1.75385	6.16494e-10	3.65943e-08	-1.21257	1.89992e-05	0.000393407
ENSG00000163875	MEAF6	MYST/Esa1 associated factor 6 [Source:HGNC Symbol;Acc:HGNC:25674]	734.702	0.0559256	0.704142	0.964322	-0.062424	0.680371	0.99997	-0.923672	6.20466e-10	3.67135e-08	-0.805323	7.17088e-08	3.62382e-06
ENSG00000047644	WWC3	WWC family member 3 [Source:HGNC Symbol;Acc:HGNC:29237]	1252.38	0.365079	0.0504034	0.591512	-0.122554	0.516043	0.99997	-1.15908	6.39287e-10	3.77079e-08	-0.671444	0.00034887	0.00423033
ENSG00000079246	XRCC5	X-ray repair cross complementing 5 [Source:HGNC Symbol;Acc:HGNC:12833]	5963.83	0.0414016	0.824655	0.981857	-0.0616235	0.742295	0.99997	-1.1562	6.46699e-10	3.80251e-08	-1.05317	1.82698e-08	1.10912e-06
ENSG00000136531	SCN2A	sodium voltage-gated channel alpha subunit 2 [Source:HGNC Symbol;Acc:HGNC:10588]	79.5796	-1.40527	0.0010551	0.0692315	0.698524	0.0785191	0.99997	2.60618	6.5049e-10	3.81281e-08	0.502387	0.214401	0.432223
ENSG00000233621	LINC01137	long intergenic non-protein coding RNA 1137 [Source:HGNC Symbol;Acc:HGNC:49453]	158.773	0.349111	0.182056	0.842267	-0.100848	0.668497	0.99997	1.52314	6.54831e-10	3.82626e-08	1.9731	3.99838e-15	1.4106e-12
ENSG00000089351	GRAMD1A	GRAM domain containing 1A [Source:HGNC Symbol;Acc:HGNC:29305]	978.895	0.417838	0.0600699	0.637179	-0.17751	0.430047	0.99997	-1.37984	6.67373e-10	3.8874e-08	-0.784489	0.000452686	0.00518961
ENSG00000101825	MXRA5	matrix remodeling associated 5 [Source:HGNC Symbol;Acc:HGNC:7539]	4745.46	-1.69732	1.6714e-06	0.000402094	-0.274084	0.438449	0.99997	2.18073	7.51836e-10	4.36579e-08	0.757501	0.0322724	0.126505
ENSG00000154529	CNTNAP3B	contactin associated protein like 3B [Source:HGNC Symbol;Acc:HGNC:32035]	55.8312	0.37279	0.262534	0.874052	0.438645	0.289367	0.99997	-2.24744	7.57018e-10	4.38226e-08	-2.3133	1.99105e-09	1.66199e-07
ENSG00000183160	TMEM119	transmembrane protein 119 [Source:HGNC Symbol;Acc:HGNC:27884]	4638.57	-0.573816	0.0708241	0.675921	0.667624	0.035275	0.879892	1.94875	8.28004e-10	4.74909e-08	0.707307	0.0258235	0.108213
ENSG00000104969	SGTA	small glutamine rich tetratricopeptide repeat containing alpha [Source:HGNC Symbol;Acc:HGNC:10819]	1284.29	0.415478	0.126046	0.790943	-0.0874708	0.749499	0.99997	-1.6741	8.26979e-10	4.74909e-08	-1.17115	1.76916e-05	0.000371683
ENSG00000134986	NREP	neuronal regeneration related protein [Source:HGNC Symbol;Acc:HGNC:16834]	5627.12	0.219653	0.556438	0.943906	-0.494266	0.186413	0.99997	-2.29534	8.24695e-10	4.74909e-08	-1.58143	2.32143e-05	0.000463741
ENSG00000128510	CPA4	carboxypeptidase A4 [Source:HGNC Symbol;Acc:HGNC:15740]	5995.11	-1.11929	0.0720475	0.679354	-1.66126	0.00740584	0.390153	3.81344	8.57131e-10	4.90111e-08	4.3554	2.301e-12	4.25981e-10
ENSG00000227110	LMCD1-AS1	LMCD1 antisense RNA 1 (head to head) [Source:HGNC Symbol;Acc:HGNC:44477]	34.0401	-0.371242	0.4486	0.922363	0.0382237	0.916149	0.99997	2.69855	8.64611e-10	4.92881e-08	2.28908	5.87477e-08	3.08557e-06
ENSG00000074527	NTN4	netrin 4 [Source:HGNC Symbol;Acc:HGNC:13658]	5127.58	-0.969956	0.0187647	0.398896	-1.63762	7.52655e-05	0.0159598	-2.53541	8.70186e-10	4.94551e-08	-1.86774	6.07176e-06	0.000154884
ENSG00000154839	SKA1	spindle and kinetochore associated complex subunit 1 [Source:HGNC Symbol;Acc:HGNC:28109]	67.2217	1.29055	0.133855	0.802994	-2.03518	0.0470496	0.99997	-6.08517	9.24955e-10	5.24085e-08	-2.75944	0.00207959	0.0170995
ENSG00000054983	GALC	galactosylceramidase [Source:HGNC Symbol;Acc:HGNC:4115]	890.161	-0.343762	0.203941	0.853484	0.197628	0.460048	0.99997	1.64805	9.30547e-10	5.25661e-08	1.10667	3.85277e-05	0.000706052
ENSG00000135750	KCNK1	potassium two pore domain channel subfamily K member 1 [Source:HGNC Symbol;Acc:HGNC:6272]	105.928	0.0754341	0.774441	0.976657	0.104363	0.727385	0.99997	-1.7122	9.72446e-10	5.47674e-08	-1.74112	8.3955e-10	7.77124e-08
ENSG00000239900	ADSL	adenylosuccinate lyase [Source:HGNC Symbol;Acc:HGNC:291]	149.222	0.329124	0.136797	0.804464	0.0592667	0.806625	0.99997	-1.40738	9.81027e-10	5.50848e-08	-1.13753	1.11188e-06	3.62193e-05
ENSG00000164692	COL1A2	collagen type I alpha 2 chain [Source:HGNC Symbol;Acc:HGNC:2198]	797005	0.0177369	0.919329	0.993676	0.511008	0.00352363	0.252678	1.07012	9.92943e-10	5.5587e-08	0.576854	0.00098812	0.0095585
ENSG00000170624	SGCD	sarcoglycan delta [Source:HGNC Symbol;Acc:HGNC:10807]	1371.21	0.152943	0.606423	0.950377	0.10919	0.715573	0.99997	-1.81863	1.05733e-09	5.90149e-08	-1.77488	2.722e-09	2.13376e-07
ENSG00000169738	DCXR	dicarbonyl and L-xylulose reductase [Source:HGNC Symbol;Acc:HGNC:18985]	350.167	0.0968519	0.801408	0.977856	0.340371	0.394162	0.99997	-2.38445	1.07388e-09	5.976e-08	-2.62797	2.44792e-11	3.41576e-09
ENSG00000108100	CCNY	cyclin Y [Source:HGNC Symbol;Acc:HGNC:23354]	1582.97	-0.227645	0.17427	0.83741	-0.205152	0.226699	0.99997	-1.02824	1.11694e-09	6.19721e-08	-1.05073	4.46676e-10	4.41902e-08
ENSG00000206535	LNP1	leukemia NUP98 fusion partner 1 [Source:HGNC Symbol;Acc:HGNC:28014]	96.5118	-1.06341	0.000311873	0.0279957	-0.075033	0.779056	0.99997	1.76172	1.15809e-09	6.40652e-08	0.773338	0.00467273	0.031417
ENSG00000176022	B3GALT6	beta-1,3-galactosyltransferase 6 [Source:HGNC Symbol;Acc:HGNC:17978]	693.172	0.161003	0.65827	0.957373	-0.144019	0.696776	0.99997	-2.23007	1.20881e-09	6.64772e-08	-1.92504	1.53301e-07	6.8739e-06
ENSG00000136492	BRIP1	BRCA1 interacting protein C-terminal helicase 1 [Source:HGNC Symbol;Acc:HGNC:20473]	131.959	0.189783	0.69181	0.964299	-0.234615	0.649434	0.99997	-3.03211	1.20869e-09	6.64772e-08	-2.60771	1.5325e-07	6.8739e-06
ENSG00000040275	SPDL1	spindle apparatus coiled-coil protein 1 [Source:HGNC Symbol;Acc:HGNC:26010]	707.099	-0.168348	0.68443	0.963499	-0.561484	0.181482	0.99997	-2.53985	1.21646e-09	6.6702e-08	-2.14671	2.55983e-07	1.08289e-05
ENSG00000044115	CTNNA1	catenin alpha 1 [Source:HGNC Symbol;Acc:HGNC:2509]	12594.3	0.0796851	0.653794	0.955925	-0.103595	0.560378	0.99997	-1.08052	1.2207e-09	6.67387e-08	-0.89724	4.49891e-07	1.71916e-05
ENSG00000065328	MCM10	minichromosome maintenance 10 replication initiation factor [Source:HGNC Symbol;Acc:HGNC:18043]	76.3685	1.30337	0.0972517	0.739562	1.28066	0.205594	0.99997	-5.17928	1.2409e-09	6.76455e-08	-5.15658	6.95825e-08	3.52589e-06
ENSG00000100242	SUN2	Sad1 and UNC84 domain containing 2 [Source:HGNC Symbol;Acc:HGNC:14210]	2668.06	0.0139892	0.963276	0.999305	-0.177126	0.561652	0.99997	-1.84956	1.25282e-09	6.80967e-08	-1.65845	5.12688e-08	2.74678e-06
ENSG00000163710	PCOLCE2	procollagen C-endopeptidase enhancer 2 [Source:HGNC Symbol;Acc:HGNC:8739]	883.945	-0.348799	0.52425	0.938248	-0.0672579	0.903684	0.99997	-3.34404	1.36041e-09	7.37304e-08	-3.62558	4.99839e-11	6.53566e-09
ENSG00000025772	TOMM34	translocase of outer mitochondrial membrane 34 [Source:HGNC Symbol;Acc:HGNC:15746]	1014.22	0.544102	0.0832612	0.704603	-0.0797482	0.801475	0.99997	-1.91165	1.37173e-09	7.4129e-08	-1.2878	4.54241e-05	0.00080659
ENSG00000187325	TAF9B	TATA-box binding protein associated factor 9b [Source:HGNC Symbol;Acc:HGNC:17306]	711.292	-0.446319	0.109802	0.762206	0.0671003	0.807337	0.99997	1.68103	1.39053e-09	7.49284e-08	1.16761	2.44918e-05	0.000485114
ENSG00000136802	LRRC8A	leucine rich repeat containing 8 VRAC subunit A [Source:HGNC Symbol;Acc:HGNC:19027]	2343.61	0.301345	0.209104	0.855599	-0.191477	0.427139	0.99997	-1.45566	1.42849e-09	7.67528e-08	-0.96284	6.25408e-05	0.00105827
ENSG00000150627	WDR17	WD repeat domain 17 [Source:HGNC Symbol;Acc:HGNC:16661]	48.3816	-2.11189	8.32234e-05	0.0102849	-0.367478	0.404702	0.99997	3.18469	1.43912e-09	7.71019e-08	1.44028	0.00148911	0.0132651
ENSG00000145936	KCNMB1	potassium calcium-activated channel subfamily M regulatory beta subunit 1 [Source:HGNC Symbol;Acc:HGNC:6285]	108.844	-0.284973	0.645603	0.955773	0.0712243	0.919976	0.99997	-4.01521	1.44423e-09	7.71552e-08	-4.37141	5.985e-11	7.61275e-09
ENSG00000171310	CHST11	carbohydrate sulfotransferase 11 [Source:HGNC Symbol;Acc:HGNC:17422]	981.234	0.332449	0.196325	0.852305	-0.362321	0.163488	0.99997	-1.56426	1.4954e-09	7.9661e-08	-0.869489	0.000771067	0.00789131
ENSG00000177469	CAVIN1	caveolae associated protein 1 [Source:HGNC Symbol;Acc:HGNC:9688]	44364.8	0.204302	0.450706	0.922972	0.0720726	0.79024	0.99997	-1.63545	1.57071e-09	8.34351e-08	-1.50322	2.87884e-08	1.63612e-06
ENSG00000136238	RAC1	Rac family small GTPase 1 [Source:HGNC Symbol;Acc:HGNC:9801]	3696.02	0.26266	0.411738	0.913608	0.148116	0.644516	0.99997	-1.93411	1.58024e-09	8.37035e-08	-1.81957	1.37928e-08	8.86244e-07
ENSG00000181191	PJA1	praja ring finger ubiquitin ligase 1 [Source:HGNC Symbol;Acc:HGNC:16648]	625.556	0.0341491	0.879737	0.990481	-0.281658	0.221809	0.99997	-1.37836	1.59003e-09	8.39839e-08	-1.06255	3.11669e-06	8.89707e-05
ENSG00000163479	SSR2	signal sequence receptor subunit 2 [Source:HGNC Symbol;Acc:HGNC:11324]	3590.57	0.254231	0.380391	0.904587	-0.213216	0.463274	0.99997	-1.75082	1.62308e-09	8.54883e-08	-1.28337	9.79815e-06	0.000231321
ENSG00000079308	TNS1	tensin 1 [Source:HGNC Symbol;Acc:HGNC:11973]	10700.6	0.50718	0.0539258	0.612324	0.125562	0.633613	0.99997	-1.58683	1.6619e-09	8.72873e-08	-1.20521	4.71491e-06	0.000124695
ENSG00000213406	ANXA2P1	annexin A2 pseudogene 1 [Source:HGNC Symbol;Acc:HGNC:538]	16.3108	1.02969	0.0285079	0.47451	0.925852	0.401254	0.99997	-4.41084	1.6796e-09	8.79697e-08	-4.30701	5.75504e-06	0.000147813
ENSG00000108651	UTP6	UTP6, small subunit processome component [Source:HGNC Symbol;Acc:HGNC:18279]	1030.03	0.225161	0.218053	0.860035	-0.084045	0.650562	0.99997	-1.1088	1.70335e-09	8.89645e-08	-0.799593	1.43129e-05	0.000313561
ENSG00000166025	AMOTL1	angiomotin like 1 [Source:HGNC Symbol;Acc:HGNC:17811]	2894.12	0.434967	0.0701779	0.674871	-0.364257	0.130753	0.99997	-1.44833	1.76166e-09	9.17534e-08	-0.64911	0.00698047	0.0419816
ENSG00000080986	NDC80	NDC80, kinetochore complex component [Source:HGNC Symbol;Acc:HGNC:16909]	148.353	1.19178	0.088251	0.718021	-0.295156	0.690704	0.99997	-4.34247	1.77929e-09	9.24143e-08	-2.85553	7.27524e-05	0.00118972
ENSG00000135048	TMEM2	transmembrane protein 2 [Source:HGNC Symbol;Acc:HGNC:11869]	3673.4	-0.0863909	0.785973	0.976738	0.882729	0.00543072	0.319566	1.91076	1.81905e-09	9.42177e-08	0.941644	0.00305376	0.0227269
ENSG00000126709	IFI6	interferon alpha inducible protein 6 [Source:HGNC Symbol;Acc:HGNC:4054]	2672.3	3.34728	4.66052e-07	0.000142525	0.764981	0.250783	0.99997	-3.99419	1.84674e-09	9.53876e-08	-1.41189	0.0339468	0.131271
ENSG00000113368	LMNB1	lamin B1 [Source:HGNC Symbol;Acc:HGNC:6637]	242.837	1.16389	0.0962083	0.737603	-0.280875	0.698542	0.99997	-4.28368	1.88509e-09	9.71002e-08	-2.83892	6.69227e-05	0.00111427
ENSG00000204394	VARS	valyl-tRNA synthetase [Source:HGNC Symbol;Acc:HGNC:12651]	2289.6	0.468417	0.091256	0.727267	-0.0927025	0.739354	0.99997	-1.66793	1.96085e-09	1.00725e-07	-1.10681	6.87576e-05	0.00113974
ENSG00000139668	WDFY2	WD repeat and FYVE domain containing 2 [Source:HGNC Symbol;Acc:HGNC:20482]	668.042	0.463137	0.0826199	0.703858	-0.714425	0.00817597	0.408941	-1.61338	1.98047e-09	1.01454e-07	-0.43582	0.103975	0.275059
ENSG00000117724	CENPF	centromere protein F [Source:HGNC Symbol;Acc:HGNC:1857]	481.757	0.840613	0.171977	0.83741	-0.47741	0.445414	0.99997	-3.72594	1.99248e-09	1.01736e-07	-2.40792	0.000102746	0.00155889
ENSG00000258457	AL132780.2		35.5598	-0.603091	0.181791	0.84174	0.128901	0.713957	0.99997	2.49863	1.99686e-09	1.01736e-07	1.76664	6.80102e-06	0.000171382
ENSG00000088387	DOCK9	dedicator of cytokinesis 9 [Source:HGNC Symbol;Acc:HGNC:14132]	449.527	0.111543	0.644191	0.955773	0.34206	0.171733	0.99997	-1.46867	2.0165e-09	1.02458e-07	-1.69918	5.963e-12	1.00447e-09
ENSG00000182584	ACTL10	actin like 10 [Source:HGNC Symbol;Acc:HGNC:16127]	53.0234	0.619446	0.0827993	0.703858	0.322206	0.455589	0.99997	-2.32267	2.02658e-09	1.02691e-07	-2.02543	5.65816e-07	2.08848e-05
ENSG00000203644	AC083799.1		190.478	-0.0411971	0.872588	0.989677	0.0343186	0.88646	0.99997	1.49047	2.0569e-09	1.03946e-07	1.41495	1.29558e-08	8.48411e-07
ENSG00000179532	DNHD1	dynein heavy chain domain 1 [Source:HGNC Symbol;Acc:HGNC:26532]	262.878	-0.457617	0.174783	0.83741	-0.122837	0.70504	0.99997	1.99113	2.08244e-09	1.04953e-07	1.65635	4.9941e-07	1.87887e-05
ENSG00000153574	RPIA	ribose 5-phosphate isomerase A [Source:HGNC Symbol;Acc:HGNC:10297]	192.45	0.0322557	0.892842	0.990666	-0.182367	0.476575	0.99997	-1.48764	2.10343e-09	1.05725e-07	-1.27302	2.71419e-07	1.13535e-05
ENSG00000160285	LSS	lanosterol synthase [Source:HGNC Symbol;Acc:HGNC:6708]	2291.84	0.154623	0.422087	0.914238	0.221921	0.252959	0.99997	-1.15677	2.13109e-09	1.06829e-07	-1.22407	2.53473e-10	2.80441e-08
ENSG00000081307	UBA5	ubiquitin like modifier activating enzyme 5 [Source:HGNC Symbol;Acc:HGNC:23230]	887.325	-0.239779	0.273904	0.877001	-0.138706	0.534306	0.99997	-1.32297	2.27458e-09	1.13717e-07	-1.42404	1.17166e-10	1.43187e-08
ENSG00000112984	KIF20A	kinesin family member 20A [Source:HGNC Symbol;Acc:HGNC:9787]	300.632	1.34903	0.210559	0.855943	0.388288	0.738224	0.99997	-6.64941	2.33364e-09	1.16359e-07	-5.68867	4.53069e-07	1.72399e-05
ENSG00000123219	CENPK	centromere protein K [Source:HGNC Symbol;Acc:HGNC:29479]	87.1184	0.763001	0.157827	0.82194	0.275037	0.648886	0.99997	-3.38492	2.46486e-09	1.22249e-07	-2.89695	5.48984e-07	2.04e-05
ENSG00000163535	SGO2	shugoshin 2 [Source:HGNC Symbol;Acc:HGNC:30812]	190.519	0.623035	0.177888	0.837586	-0.929873	0.0522674	0.99997	-2.82323	2.46372e-09	1.22249e-07	-1.27032	0.0066713	0.040818
ENSG00000029725	RABEP1	rabaptin, RAB GTPase binding effector protein 1 [Source:HGNC Symbol;Acc:HGNC:17677]	1843.8	-0.18698	0.401794	0.909266	-0.16366	0.466782	0.99997	-1.33565	2.49481e-09	1.23407e-07	-1.35897	1.27753e-09	1.1321e-07
ENSG00000142197	DOPEY2	dopey family member 2 [Source:HGNC Symbol;Acc:HGNC:1291]	642.659	-0.203974	0.218024	0.860035	-0.137031	0.422559	0.99997	-1.00442	2.51e-09	1.23831e-07	-1.07136	1.79974e-10	2.09015e-08
ENSG00000091651	ORC6	origin recognition complex subunit 6 [Source:HGNC Symbol;Acc:HGNC:17151]	114.055	1.00263	0.0302924	0.48122	0.177637	0.721299	0.99997	-2.84496	2.5389e-09	1.24927e-07	-2.01997	3.00016e-05	0.000576075
ENSG00000146676	PURB	purine rich element binding protein B [Source:HGNC Symbol;Acc:HGNC:9702]	1683.44	-0.135068	0.423473	0.914814	-0.154026	0.366795	0.99997	-1.01098	2.61601e-09	1.28384e-07	-0.992019	4.96466e-09	3.64036e-07
ENSG00000131747	TOP2A	DNA topoisomerase II alpha [Source:HGNC Symbol;Acc:HGNC:11989]	1105.4	1.10091	0.0926892	0.731097	-1.12745	0.0869016	0.99997	-3.91298	2.63486e-09	1.2897e-07	-1.68461	0.0102302	0.0556543
ENSG00000162777	DENND2D	DENN domain containing 2D [Source:HGNC Symbol;Acc:HGNC:26192]	102.528	0.0546312	0.834765	0.98381	0.0356231	0.877107	0.99997	1.4623	2.64894e-09	1.29321e-07	1.48131	2.19192e-09	1.80549e-07
ENSG00000162267	ITIH3	inter-alpha-trypsin inhibitor heavy chain 3 [Source:HGNC Symbol;Acc:HGNC:6168]	56.2973	0.940518	0.028483	0.47451	0.795688	0.0233426	0.729712	2.21848	2.66329e-09	1.29683e-07	2.36331	8.52791e-09	5.88394e-07
ENSG00000088205	DDX18	DEAD-box helicase 18 [Source:HGNC Symbol;Acc:HGNC:2741]	1075.4	-0.0767521	0.680759	0.96238	-0.248902	0.188719	0.99997	-1.11935	2.6943e-09	1.30852e-07	-0.947196	4.55477e-07	1.72399e-05
ENSG00000186871	ERCC6L	ERCC excision repair 6 like, spindle assembly checkpoint helicase [Source:HGNC Symbol;Acc:HGNC:20794]	60.9302	0.852568	0.331648	0.893749	-3.53214	0.00138573	0.140022	-6.47819	2.71379e-09	1.31457e-07	-2.09347	0.019651	0.0895525
ENSG00000154447	SH3RF1	SH3 domain containing ring finger 1 [Source:HGNC Symbol;Acc:HGNC:17650]	1788.16	-0.0836567	0.779424	0.976657	-0.691147	0.021404	0.700867	-1.78298	2.7366e-09	1.3222e-07	-1.17549	8.5711e-05	0.00135357
ENSG00000171608	PIK3CD	phosphatidylinositol-4,5-bisphosphate 3-kinase catalytic subunit delta [Source:HGNC Symbol;Acc:HGNC:8977]	389.596	0.719091	0.00192873	0.102655	-0.426669	0.07149	0.99997	-1.39186	2.80682e-09	1.35192e-07	-0.246102	0.293801	0.52339
ENSG00000119599	DCAF4	DDB1 and CUL4 associated factor 4 [Source:HGNC Symbol;Acc:HGNC:20229]	226.738	-0.283281	0.117614	0.773926	0.115476	0.561212	0.99997	-1.12691	2.81259e-09	1.35192e-07	-1.52567	1.17105e-15	4.76007e-13
ENSG00000242960	FTH1P23	ferritin heavy chain 1 pseudogene 23 [Source:HGNC Symbol;Acc:HGNC:37641]	232.579	0.503857	0.167683	0.831182	-0.163016	0.635217	0.99997	2.0926	2.84919e-09	1.36601e-07	2.75947	1.05181e-14	3.39083e-12
ENSG00000171992	SYNPO	synaptopodin [Source:HGNC Symbol;Acc:HGNC:30672]	3261.6	-0.565677	0.0330615	0.505901	0.0353491	0.89373	0.99997	1.57448	2.87728e-09	1.37594e-07	0.97345	0.000237999	0.0031185
ENSG00000254109	RBPMS-AS1	RBPMS antisense RNA 1 [Source:HGNC Symbol;Acc:HGNC:48721]	85.4825	-0.106606	0.731755	0.969182	-0.0564305	0.835269	0.99997	1.73727	2.94332e-09	1.40394e-07	1.6871	6.70739e-09	4.75056e-07
ENSG00000116285	ERRFI1	ERBB receptor feedback inhibitor 1 [Source:HGNC Symbol;Acc:HGNC:18185]	6205.59	0.907082	0.000605026	0.0452966	0.155598	0.556965	0.99997	-1.56898	3.04855e-09	1.45043e-07	-0.8175	0.00201937	0.0167591
ENSG00000166963	MAP1A	microtubule associated protein 1A [Source:HGNC Symbol;Acc:HGNC:6835]	17327.9	-0.388998	0.00185015	0.0996486	-0.193097	0.121833	0.99997	0.739277	3.24989e-09	1.5423e-07	0.543376	1.34702e-05	0.000298772
ENSG00000071539	TRIP13	thyroid hormone receptor interactor 13 [Source:HGNC Symbol;Acc:HGNC:12307]	254.974	1.12289	0.0528656	0.60755	-0.903477	0.12829	0.99997	-3.48203	3.3585e-09	1.5898e-07	-1.45566	0.0128743	0.0656998
ENSG00000123892	RAB38	RAB38, member RAS oncogene family [Source:HGNC Symbol;Acc:HGNC:9776]	51.2293	1.18245	0.0151614	0.359619	-0.510494	0.125778	0.99997	2.27033	3.42146e-09	1.61552e-07	3.96328	8.99856e-19	7.01063e-16
ENSG00000152332	UHMK1	U2AF homology motif kinase 1 [Source:HGNC Symbol;Acc:HGNC:19683]	8095.49	0.156996	0.540052	0.940561	0.141211	0.580951	0.99997	1.51261	3.44644e-09	1.62321e-07	1.52839	2.38461e-09	1.93859e-07
ENSG00000106665	CLIP2	CAP-Gly domain containing linker protein 2 [Source:HGNC Symbol;Acc:HGNC:2586]	2095.45	0.369527	0.156666	0.821101	-0.149503	0.568595	0.99997	-1.54322	3.62011e-09	1.70072e-07	-1.02419	9.03309e-05	0.00140986
ENSG00000130755	GMFG	glia maturation factor gamma [Source:HGNC Symbol;Acc:HGNC:4374]	40.8167	0.317646	0.470438	0.92792	-0.61759	0.252053	0.99997	-2.95745	3.80083e-09	1.78115e-07	-2.02221	2.74562e-05	0.000535882
ENSG00000205403	CFI	complement factor I [Source:HGNC Symbol;Acc:HGNC:5394]	32.5574	-1.64283	0.0197595	0.410672	0.707861	0.212257	0.99997	3.98025	3.96782e-09	1.84722e-07	1.62956	0.00671783	0.0410088
ENSG00000156504	FAM122B	family with sequence similarity 122B [Source:HGNC Symbol;Acc:HGNC:30490]	345.678	0.165812	0.372394	0.902122	-0.183086	0.344583	0.99997	-1.11759	3.96435e-09	1.84722e-07	-0.768696	5.1192e-05	0.000895295
ENSG00000139192	TAPBPL	TAP binding protein like [Source:HGNC Symbol;Acc:HGNC:30683]	115.699	-0.0508095	0.885605	0.990481	-0.260378	0.500471	0.99997	-2.18708	3.97146e-09	1.84722e-07	-1.97751	8.20435e-08	4.08449e-06
ENSG00000179750	APOBEC3B	apolipoprotein B mRNA editing enzyme catalytic subunit 3B [Source:HGNC Symbol;Acc:HGNC:17352]	67.287	1.3418	0.12178	0.783005	-1.10249	0.275078	0.99997	-5.67238	4.15365e-09	1.92717e-07	-3.22809	0.000431621	0.00501011
ENSG00000214753	HNRNPUL2	heterogeneous nuclear ribonucleoprotein U like 2 [Source:HGNC Symbol;Acc:HGNC:25451]	881.814	0.224299	0.195719	0.852305	0.0649803	0.713064	0.99997	-1.02668	4.2118e-09	1.9445e-07	-0.867361	7.54548e-07	2.67714e-05
ENSG00000232677	LINC00665	long intergenic non-protein coding RNA 665 [Source:HGNC Symbol;Acc:HGNC:44323]	473.71	-0.180078	0.339711	0.894151	0.0504741	0.782936	0.99997	1.09367	4.20724e-09	1.9445e-07	0.863121	3.36768e-06	9.5119e-05
ENSG00000197191	CYSRT1	cysteine rich tail 1 [Source:HGNC Symbol;Acc:HGNC:30529]	49.3864	-0.267779	0.570061	0.945212	0.283284	0.475775	0.99997	2.57622	4.34293e-09	2.0001e-07	2.02516	2.9153e-06	8.38619e-05
ENSG00000205930	C21orf62-AS1	C21orf62 antisense RNA 1 [Source:HGNC Symbol;Acc:HGNC:1290]	36.2353	-1.32545	0.0254231	0.455521	0.345168	0.477308	0.99997	3.3278	4.45057e-09	2.04464e-07	1.65718	0.00130938	0.011942
ENSG00000221994	ZNF630	zinc finger protein 630 [Source:HGNC Symbol;Acc:HGNC:28855]	91.0618	-0.631508	0.0259632	0.458812	-0.218058	0.386176	0.99997	1.60689	4.50319e-09	2.06374e-07	1.19344	5.25921e-06	0.000136579
ENSG00000137075	RNF38	ring finger protein 38 [Source:HGNC Symbol;Acc:HGNC:18052]	1250.47	-0.0781291	0.773855	0.976657	0.0715922	0.790485	0.99997	1.58512	4.75077e-09	2.17188e-07	1.43539	1.14004e-07	5.42402e-06
ENSG00000134996	OSTF1	osteoclast stimulating factor 1 [Source:HGNC Symbol;Acc:HGNC:8510]	864.437	-0.0517607	0.865798	0.989102	0.0403431	0.896698	0.99997	-1.80342	4.98523e-09	2.27351e-07	-1.89552	8.15863e-10	7.58956e-08
ENSG00000142945	KIF2C	kinesin family member 2C [Source:HGNC Symbol;Acc:HGNC:6393]	295.778	1.61434	0.0269144	0.464261	-0.711505	0.340242	0.99997	-4.3222	5.02421e-09	2.28571e-07	-1.99636	0.00670929	0.0409956
ENSG00000135045	C9orf40	chromosome 9 open reading frame 40 [Source:HGNC Symbol;Acc:HGNC:23433]	135.685	0.516356	0.288307	0.882965	-0.714663	0.163179	0.99997	-2.93599	5.13933e-09	2.33241e-07	-1.70497	0.000596283	0.00648215
ENSG00000108953	YWHAE	tyrosine 3-monooxygenase/tryptophan 5-monooxygenase activation protein epsilon [Source:HGNC Symbol;Acc:HGNC:12851]	10308.8	0.148746	0.510582	0.937238	-0.0167071	0.941169	0.99997	-1.32126	5.20101e-09	2.35468e-07	-1.15581	3.2434e-07	1.30701e-05
ENSG00000137491	SLCO2B1	solute carrier organic anion transporter family member 2B1 [Source:HGNC Symbol;Acc:HGNC:10962]	65.46	-2.05278	0.0173648	0.384905	-2.28615	4.03323e-06	0.00149431	4.74118	5.22305e-09	2.35895e-07	4.97455	5.60278e-18	3.17457e-15
ENSG00000184979	USP18	ubiquitin specific peptidase 18 [Source:HGNC Symbol;Acc:HGNC:12616]	149.029	1.67937	0.0015429	0.088658	0.174699	0.752886	0.99997	-3.1447	5.62263e-09	2.5333e-07	-1.64002	0.00266156	0.0206326
ENSG00000205562	AL049775.1		61.6599	-0.875229	0.0118703	0.312665	-0.655995	0.0224835	0.720878	1.94027	5.87818e-09	2.63574e-07	1.72103	1.52693e-08	9.64547e-07
ENSG00000188677	PARVB	parvin beta [Source:HGNC Symbol;Acc:HGNC:14653]	1451.81	0.528318	0.00887501	0.264681	-0.0709551	0.727327	0.99997	-1.17879	5.86481e-09	2.63574e-07	-0.579518	0.00428166	0.0293094
ENSG00000185561	TLCD2	TLC domain containing 2 [Source:HGNC Symbol;Acc:HGNC:33522]	1363.85	-0.328044	0.446312	0.922363	1.04451	0.014869	0.581022	2.49828	6.14428e-09	2.74347e-07	1.12572	0.00881641	0.0499089
ENSG00000111335	OAS2	2'-5'-oligoadenylate synthetase 2 [Source:HGNC Symbol;Acc:HGNC:8087]	1069.32	3.39251	1.57075e-06	0.000382987	0.23824	0.73728	0.99997	-4.11194	6.1478e-09	2.74347e-07	-0.957676	0.17694	0.386575
ENSG00000135900	MRPL44	mitochondrial ribosomal protein L44 [Source:HGNC Symbol;Acc:HGNC:16650]	499.058	0.26096	0.235053	0.86493	-0.124586	0.580167	0.99997	-1.29083	6.45574e-09	2.87404e-07	-0.905288	4.78271e-05	0.000841271
ENSG00000142173	COL6A2	collagen type VI alpha 2 chain [Source:HGNC Symbol;Acc:HGNC:2212]	71337.7	0.0528814	0.705581	0.964322	0.0945799	0.49937	0.99997	-0.812528	6.47156e-09	2.87423e-07	-0.854226	1.04981e-09	9.57529e-08
ENSG00000143376	SNX27	sorting nexin family member 27 [Source:HGNC Symbol;Acc:HGNC:20073]	801.535	-0.249356	0.0825472	0.703858	-0.0716149	0.610555	0.99997	0.826151	6.65188e-09	2.94732e-07	0.64841	4.82381e-06	0.000126857
ENSG00000115935	WIPF1	WAS/WASL interacting protein family member 1 [Source:HGNC Symbol;Acc:HGNC:12736]	1654.62	0.424067	0.0213892	0.419786	0.600711	0.00127889	0.133265	-1.07142	6.77075e-09	2.9929e-07	-1.24807	1.93434e-11	2.76094e-09
ENSG00000074181	NOTCH3	notch 3 [Source:HGNC Symbol;Acc:HGNC:7883]	10294.6	0.118654	0.706299	0.964322	-0.426908	0.175557	0.99997	-1.82525	6.8852e-09	3.03631e-07	-1.27969	4.85358e-05	0.000852935
ENSG00000101098	RIMS4	regulating synaptic membrane exocytosis 4 [Source:HGNC Symbol;Acc:HGNC:16183]	84.8866	-1.08858	0.0268746	0.464018	0.152168	0.736698	0.99997	2.78534	7.02187e-09	3.08929e-07	1.54459	0.000872799	0.00869914
ENSG00000277161	PIGW	phosphatidylinositol glycan anchor biosynthesis class W [Source:HGNC Symbol;Acc:HGNC:23213]	205.65	0.177464	0.461463	0.926159	0.139982	0.586156	0.99997	-1.43394	7.30842e-09	3.20781e-07	-1.39645	2.45653e-08	1.4133e-06
ENSG00000054690	PLEKHH1	pleckstrin homology, MyTH4 and FERM domain containing H1 [Source:HGNC Symbol;Acc:HGNC:17733]	58.0806	-0.321729	0.4686	0.927117	0.172401	0.653459	0.99997	2.41731	7.57752e-09	3.31814e-07	1.92318	2.98515e-06	8.56077e-05
ENSG00000162441	LZIC	leucine zipper and CTNNBIP1 domain containing [Source:HGNC Symbol;Acc:HGNC:17497]	513.093	-0.286785	0.077375	0.693383	-0.226151	0.180241	0.99997	-0.960216	7.59753e-09	3.31913e-07	-1.02085	6.13168e-10	5.8795e-08
ENSG00000170458	CD14	CD14 molecule [Source:HGNC Symbol;Acc:HGNC:1628]	238.481	-0.405855	0.415804	0.913608	0.558395	0.248923	0.99997	2.84453	7.6181e-09	3.32035e-07	1.88028	0.000127451	0.00185597
ENSG00000155438	NIFK	nucleolar protein interacting with the FHA domain of MKI67 [Source:HGNC Symbol;Acc:HGNC:17838]	654.508	0.212523	0.297189	0.884594	-0.0748046	0.719273	0.99997	-1.18897	7.65703e-09	3.32956e-07	-0.901643	1.22165e-05	0.000277552
ENSG00000099957	P2RX6	purinergic receptor P2X 6 [Source:HGNC Symbol;Acc:HGNC:8538]	137.559	-1.4366	0.00626682	0.218286	-0.204502	0.680936	0.99997	2.99877	7.83931e-09	3.38521e-07	1.76667	0.000451564	0.00518946
ENSG00000082482	KCNK2	potassium two pore domain channel subfamily K member 2 [Source:HGNC Symbol;Acc:HGNC:6277]	1391.55	-0.304435	0.520549	0.938248	-0.129351	0.786508	0.99997	-2.74626	7.82573e-09	3.38521e-07	-2.92134	8.15229e-10	7.58956e-08
ENSG00000180398	MCFD2	multiple coagulation factor deficiency 2 [Source:HGNC Symbol;Acc:HGNC:18451]	10067.5	0.12848	0.604856	0.949942	-0.134708	0.587911	0.99997	-1.43407	7.83446e-09	3.38521e-07	-1.17088	2.44481e-06	7.18759e-05
ENSG00000168014	C2CD3	C2 calcium dependent domain containing 3 [Source:HGNC Symbol;Acc:HGNC:24564]	1321.54	0.146624	0.521299	0.938248	0.0228045	0.919695	0.99997	1.31134	7.92877e-09	3.41595e-07	1.43516	2.84486e-10	3.02234e-08
ENSG00000146909	NOM1	nucleolar protein with MIF4G domain 1 [Source:HGNC Symbol;Acc:HGNC:13244]	635.869	0.194364	0.106853	0.758339	-0.0911931	0.463563	0.99997	-0.704791	8.16671e-09	3.51037e-07	-0.419234	0.000635329	0.00678047
ENSG00000112559	MDFI	MyoD family inhibitor [Source:HGNC Symbol;Acc:HGNC:6967]	116.881	-1.67701	0.0119019	0.31304	0.474398	0.452454	0.99997	3.7981	8.41188e-09	3.60746e-07	1.64669	0.00998258	0.0546572
ENSG00000181396	OGFOD3	2-oxoglutarate and iron dependent oxygenase domain containing 3 [Source:HGNC Symbol;Acc:HGNC:26174]	599.977	0.227983	0.263592	0.874052	-0.11248	0.589425	0.99997	-1.18574	8.71461e-09	3.72874e-07	-0.845275	4.1832e-05	0.000754267
ENSG00000108387	2018-09-04	septin 4 [Source:HGNC Symbol;Acc:HGNC:9165]	83.5512	-1.00228	0.0348706	0.514029	1.08703	0.0153073	0.589944	2.68013	8.77449e-09	3.74579e-07	0.590814	0.19684	0.410726
ENSG00000165949	IFI27	interferon alpha inducible protein 27 [Source:HGNC Symbol;Acc:HGNC:5397]	373.307	2.77787	2.73447e-06	0.000604016	0.20913	0.727601	0.99997	-3.41806	8.8486e-09	3.75173e-07	-0.849319	0.155836	0.356868
ENSG00000108604	SMARCD2	SWI/SNF related, matrix associated, actin dependent regulator of chromatin, subfamily d, member 2 [Source:HGNC Symbol;Acc:HGNC:11107]	945.878	0.4567	0.0447916	0.571552	0.372459	0.106889	0.99997	-1.31545	8.80909e-09	3.75173e-07	-1.23121	8.56632e-08	4.2262e-06
ENSG00000188112	C6orf132	chromosome 6 open reading frame 132 [Source:HGNC Symbol;Acc:HGNC:21288]	555.128	0.34223	0.226013	0.861469	-0.100003	0.728322	0.99997	-1.64002	8.84463e-09	3.75173e-07	-1.19779	2.71433e-05	0.000530884
ENSG00000157514	TSC22D3	TSC22 domain family member 3 [Source:HGNC Symbol;Acc:HGNC:3051]	7022.36	1.41915	3.67609e-07	0.000120596	2.51345	1.96372e-19	1.3096e-15	1.60088	9.11081e-09	3.8467e-07	0.506573	0.0697209	0.212462
ENSG00000171320	ESCO2	establishment of sister chromatid cohesion N-acetyltransferase 2 [Source:HGNC Symbol;Acc:HGNC:27230]	50.7301	0.750087	0.30916	0.886164	-0.981341	0.263597	0.99997	-4.78021	9.11375e-09	3.8467e-07	-3.04878	0.00011158	0.00166686
ENSG00000125753	VASP	vasodilator stimulated phosphoprotein [Source:HGNC Symbol;Acc:HGNC:12652]	2942.83	0.428605	0.181698	0.84174	-0.0275839	0.931725	0.99997	-1.84638	9.19599e-09	3.87267e-07	-1.39019	1.53106e-05	0.000330575
ENSG00000204673	AKT1S1	AKT1 substrate 1 [Source:HGNC Symbol;Acc:HGNC:28426]	2063.96	0.0948651	0.725515	0.968588	-0.160845	0.553835	0.99997	-1.55563	9.4014e-09	3.95028e-07	-1.29992	1.60173e-06	5.0082e-05
ENSG00000159674	SPON2	spondin 2 [Source:HGNC Symbol;Acc:HGNC:11253]	358.147	-0.95732	0.0721627	0.679534	-0.519524	0.346385	0.99997	-3.12251	9.54235e-09	4.00051e-07	-3.56031	4.37306e-11	5.84054e-09
ENSG00000260910	LINC00565	long intergenic non-protein coding RNA 565 [Source:HGNC Symbol;Acc:HGNC:43709]	395.275	0.456865	0.0654317	0.655152	0.365557	0.127386	0.99997	1.39115	9.59797e-09	4.01483e-07	1.48246	1.52686e-09	1.33408e-07
ENSG00000166794	PPIB	peptidylprolyl isomerase B [Source:HGNC Symbol;Acc:HGNC:9255]	10934.1	0.291692	0.31287	0.888357	-0.146121	0.613493	0.99997	-1.6582	9.77476e-09	4.07965e-07	-1.22039	2.43854e-05	0.000483669
ENSG00000117399	CDC20	cell division cycle 20 [Source:HGNC Symbol;Acc:HGNC:1723]	386.83	1.70002	0.101589	0.745591	-1.59662	0.133051	0.99997	-6.0486	1.0353e-08	4.31137e-07	-2.75197	0.00843905	0.0482696
ENSG00000100767	PAPLN	papilin, proteoglycan like sulfated glycoprotein [Source:HGNC Symbol;Acc:HGNC:19262]	159.227	-0.844888	0.0160766	0.371885	0.199065	0.552861	0.99997	1.98214	1.04053e-08	4.32351e-07	0.93819	0.00583022	0.0369037
ENSG00000226754	AL606760.1		23.9045	-1.20528	0.0293549	0.478479	0.0614871	0.876075	0.99997	2.95377	1.04412e-08	4.32881e-07	1.687	0.000134148	0.00193991
ENSG00000119401	TRIM32	tripartite motif containing 32 [Source:HGNC Symbol;Acc:HGNC:16380]	1398.94	-0.0241803	0.851857	0.987095	-0.140084	0.271604	0.99997	0.735391	1.04675e-08	4.33012e-07	0.851295	3.36952e-11	4.56546e-09
ENSG00000162999	DUSP19	dual specificity phosphatase 19 [Source:HGNC Symbol;Acc:HGNC:18894]	115.468	-0.425968	0.123056	0.784578	0.153644	0.546889	0.99997	1.53243	1.05831e-08	4.36826e-07	0.95282	0.000304343	0.00382859
ENSG00000051341	POLQ	DNA polymerase theta [Source:HGNC Symbol;Acc:HGNC:9186]	85.3163	0.906106	0.169144	0.833367	-1.26866	0.0738032	0.99997	-3.97418	1.07016e-08	4.40006e-07	-1.79941	0.00763707	0.0448204
ENSG00000177169	ULK1	unc-51 like autophagy activating kinase 1 [Source:HGNC Symbol;Acc:HGNC:12558]	995.779	-0.112913	0.632494	0.954012	-0.293168	0.220294	0.99997	-1.36043	1.07072e-08	4.40006e-07	-1.18017	6.6695e-07	2.40282e-05
ENSG00000115539	PDCL3	phosducin like 3 [Source:HGNC Symbol;Acc:HGNC:28860]	286.354	0.189979	0.554244	0.943702	-0.247244	0.456501	0.99997	-1.86758	1.11795e-08	4.58409e-07	-1.43036	1.174e-05	0.000269012
ENSG00000175309	PHYKPL	5-phosphohydroxy-L-lysine phospho-lyase [Source:HGNC Symbol;Acc:HGNC:28249]	431.056	0.0942979	0.527169	0.938363	-0.0202068	0.896793	0.99997	-0.86903	1.12948e-08	4.62122e-07	-0.754526	7.87348e-07	2.75174e-05
ENSG00000119927	GPAM	glycerol-3-phosphate acyltransferase, mitochondrial [Source:HGNC Symbol;Acc:HGNC:24865]	1410.75	0.366645	0.193422	0.848894	1.0501	0.000179203	0.0293878	1.60188	1.14281e-08	4.66557e-07	0.918421	0.00110689	0.010416
ENSG00000134575	ACP2	acid phosphatase 2, lysosomal [Source:HGNC Symbol;Acc:HGNC:123]	723.649	0.513641	0.0351577	0.515253	0.0640348	0.795865	0.99997	-1.3983	1.19052e-08	4.84975e-07	-0.948695	0.000115756	0.00171778
ENSG00000138613	APH1B	aph-1 homolog B, gamma-secretase subunit [Source:HGNC Symbol;Acc:HGNC:24080]	1288.03	-0.214087	0.297788	0.885083	0.118327	0.561431	0.99997	1.16715	1.19705e-08	4.86573e-07	0.834735	4.51636e-05	0.000802991
ENSG00000168887	C2orf68	chromosome 2 open reading frame 68 [Source:HGNC Symbol;Acc:HGNC:34353]	816.652	-0.19961	0.332875	0.893749	-0.0426188	0.833619	0.99997	1.16666	1.20314e-08	4.87987e-07	1.00967	7.75825e-07	2.72057e-05
ENSG00000170113	NIPA1	non imprinted in Prader-Willi/Angelman syndrome 1 [Source:HGNC Symbol;Acc:HGNC:17043]	873.698	0.148698	0.415142	0.913608	0.108631	0.544397	0.99997	1.02858	1.22217e-08	4.94635e-07	1.06864	3.64564e-09	2.7376e-07
ENSG00000181027	FKRP	fukutin related protein [Source:HGNC Symbol;Acc:HGNC:17997]	651.179	0.0763385	0.825663	0.981878	-0.0798757	0.82051	0.99997	-1.98962	1.22578e-08	4.95025e-07	-1.8334	1.53688e-07	6.87477e-06
ENSG00000175414	ARL10	ADP ribosylation factor like GTPase 10 [Source:HGNC Symbol;Acc:HGNC:22042]	723.885	-0.0417058	0.865051	0.989102	-0.0372277	0.881615	0.99997	-1.40916	1.272e-08	5.12582e-07	-1.41364	1.15559e-08	7.77238e-07
ENSG00000163071	SPATA18	spermatogenesis associated 18 [Source:HGNC Symbol;Acc:HGNC:29579]	2238.12	-0.0873313	0.705282	0.964322	0.48167	0.0361982	0.890428	1.31059	1.27482e-08	5.12613e-07	0.741592	0.00129426	0.0118454
ENSG00000262468	LINC01569	long intergenic non-protein coding RNA 1569 [Source:HGNC Symbol;Acc:HGNC:51380]	29.8473	-0.587289	0.199866	0.852305	-0.241262	0.465877	0.99997	2.36604	1.30758e-08	5.24659e-07	2.02001	1.26313e-07	5.91931e-06
ENSG00000160199	PKNOX1	PBX/knotted 1 homeobox 1 [Source:HGNC Symbol;Acc:HGNC:9022]	568.654	0.11567	0.439406	0.920899	-0.166118	0.281028	0.99997	-0.863301	1.31791e-08	5.27671e-07	-0.581514	0.000128244	0.00186317
ENSG00000122550	KLHL7	kelch like family member 7 [Source:HGNC Symbol;Acc:HGNC:15646]	1459.05	-0.163066	0.437607	0.919514	-0.223612	0.291982	0.99997	-1.20045	1.33154e-08	5.3199e-07	-1.1399	6.57884e-08	3.36096e-06
ENSG00000108448	TRIM16L	tripartite motif containing 16 like [Source:HGNC Symbol;Acc:HGNC:32670]	934.631	-0.330292	0.533309	0.93974	-0.661129	0.207051	0.99997	2.99565	1.36117e-08	5.42669e-07	3.32649	2.6756e-10	2.90863e-08
ENSG00000129295	LRRC6	leucine rich repeat containing 6 [Source:HGNC Symbol;Acc:HGNC:16725]	125.446	-0.773078	0.005818	0.207157	0.259316	0.326074	0.99997	1.56293	1.39969e-08	5.56839e-07	0.530539	0.048659	0.16737
ENSG00000129195	PIMREG	PICALM interacting mitotic regulator [Source:HGNC Symbol;Acc:HGNC:25483]	193.748	1.44679	0.180136	0.838346	-0.513901	0.656911	0.99997	-6.37609	1.42017e-08	5.63787e-07	-4.41539	7.3143e-05	0.00119104
ENSG00000171262	FAM98B	family with sequence similarity 98 member B [Source:HGNC Symbol;Acc:HGNC:26773]	742.634	-0.151228	0.389556	0.906766	-0.270397	0.132389	0.99997	-1.00904	1.46335e-08	5.79699e-07	-0.889873	5.25782e-07	1.96229e-05
ENSG00000250539	KRT8P33	keratin 8 pseudogene 33 [Source:HGNC Symbol;Acc:HGNC:39867]	50.3748	-0.385782	0.334072	0.893749	-0.247838	0.449842	0.99997	2.10656	1.51276e-08	5.98005e-07	1.96861	4.00652e-08	2.19689e-06
ENSG00000023902	PLEKHO1	pleckstrin homology domain containing O1 [Source:HGNC Symbol;Acc:HGNC:24310]	822.963	0.0335255	0.90391	0.991263	-1.09387	9.62787e-05	0.0190718	-1.58377	1.535e-08	6.05515e-07	-0.456377	0.100992	0.269647
ENSG00000168092	PAFAH1B2	platelet activating factor acetylhydrolase 1b catalytic subunit 2 [Source:HGNC Symbol;Acc:HGNC:8575]	2734.69	0.134824	0.340381	0.894409	0.00515409	0.971134	0.99997	-0.801841	1.58016e-08	6.22019e-07	-0.672171	2.20345e-06	6.6005e-05
ENSG00000175063	UBE2C	ubiquitin conjugating enzyme E2 C [Source:HGNC Symbol;Acc:HGNC:15937]	227.035	1.37754	0.189861	0.845072	-0.614381	0.57912	0.99997	-6.12999	1.58557e-08	6.22836e-07	-4.13808	0.000117681	0.00174082
ENSG00000159335	PTMS	parathymosin [Source:HGNC Symbol;Acc:HGNC:9629]	4139.6	0.323165	0.321916	0.889856	0.043305	0.894656	0.99997	-1.84562	1.59574e-08	6.25516e-07	-1.56576	1.64457e-06	5.1336e-05
ENSG00000099385	BCL7C	BCL tumor suppressor 7C [Source:HGNC Symbol;Acc:HGNC:1006]	785.768	0.162351	0.650542	0.955925	-0.338452	0.350342	0.99997	-2.03723	1.60869e-08	6.28779e-07	-1.53643	1.994e-05	0.000410162
ENSG00000162614	NEXN	nexilin F-actin binding protein [Source:HGNC Symbol;Acc:HGNC:29557]	2060.96	-0.0414457	0.878337	0.990481	0.0118398	0.965334	0.99997	-1.53409	1.61079e-08	6.28779e-07	-1.58738	5.09414e-09	3.72071e-07
ENSG00000100354	TNRC6B	trinucleotide repeat containing 6B [Source:HGNC Symbol;Acc:HGNC:29190]	1981.25	-0.134175	0.612824	0.952398	0.0519236	0.843913	0.99997	1.49359	1.6261e-08	6.33432e-07	1.30749	7.61148e-07	2.68987e-05
ENSG00000080845	DLGAP4	DLG associated protein 4 [Source:HGNC Symbol;Acc:HGNC:24476]	3072.59	0.0246107	0.897425	0.990666	-0.201694	0.293005	0.99997	-1.08031	1.65602e-08	6.43748e-07	-0.854005	8.05789e-06	0.000195379
ENSG00000087008	ACOX3	acyl-CoA oxidase 3, pristanoyl [Source:HGNC Symbol;Acc:HGNC:121]	445.243	0.253379	0.454063	0.923936	0.0333666	0.923188	0.99997	-1.92917	1.68238e-08	6.52637e-07	-1.70915	6.07903e-07	2.22448e-05
ENSG00000245025	AC107959.1		145.857	-0.682562	0.123576	0.785651	0.149293	0.723449	0.99997	2.4566	1.71073e-08	6.62263e-07	1.62475	0.000156355	0.00219765
ENSG00000235162	C12orf75	chromosome 12 open reading frame 75 [Source:HGNC Symbol;Acc:HGNC:35164]	3099.02	0.290485	0.361159	0.897461	-0.242023	0.448088	0.99997	-1.79541	1.74541e-08	6.74292e-07	-1.2629	7.35718e-05	0.00119104
ENSG00000160013	PTGIR	prostaglandin I2 receptor [Source:HGNC Symbol;Acc:HGNC:9602]	137.32	0.266003	0.467852	0.926715	-0.207234	0.595328	0.99997	-2.13342	1.78035e-08	6.86372e-07	-1.66018	1.13255e-05	0.00026176
ENSG00000232098	AC012313.1		227.368	-0.0345821	0.888972	0.990666	0.195257	0.408261	0.99997	1.36003	1.81785e-08	6.99387e-07	1.13019	3.10542e-06	8.87847e-05
ENSG00000135185	TMEM243	transmembrane protein 243 [Source:HGNC Symbol;Acc:HGNC:21707]	283.48	0.20502	0.448387	0.922363	0.148981	0.59734	0.99997	-1.54899	1.85878e-08	7.12202e-07	-1.49295	7.21165e-08	3.6346e-06
ENSG00000138834	MAPK8IP3	mitogen-activated protein kinase 8 interacting protein 3 [Source:HGNC Symbol;Acc:HGNC:6884]	1320.51	0.0934406	0.50941	0.937238	0.0503555	0.726315	0.99997	-0.802005	1.85733e-08	7.12202e-07	-0.75892	1.09414e-07	5.24569e-06
ENSG00000109861	CTSC	cathepsin C [Source:HGNC Symbol;Acc:HGNC:2528]	493.128	1.18772	0.00245461	0.122786	-0.690242	0.0813608	0.99997	-2.21637	1.88854e-08	7.22126e-07	-0.338407	0.390333	0.618145
ENSG00000111331	OAS3	2'-5'-oligoadenylate synthetase 3 [Source:HGNC Symbol;Acc:HGNC:8088]	869.242	3.60645	5.7628e-07	0.000170456	0.126386	0.861636	0.99997	-4.05744	1.92805e-08	7.3573e-07	-0.57737	0.425432	0.651162
ENSG00000095585	BLNK	B cell linker [Source:HGNC Symbol;Acc:HGNC:14211]	21.3257	-1.71467	0.0090222	0.266865	-0.351254	0.390125	0.99997	3.46846	1.93821e-08	7.37922e-07	2.10504	6.2215e-06	0.000158272
ENSG00000100162	CENPM	centromere protein M [Source:HGNC Symbol;Acc:HGNC:18352]	70.7812	1.55762	0.0700783	0.674871	-0.0922256	0.925415	0.99997	-5.18586	1.94169e-08	7.37922e-07	-3.53601	0.00013441	0.00194219
ENSG00000176108	CHMP6	charged multivesicular body protein 6 [Source:HGNC Symbol;Acc:HGNC:25675]	715.185	0.144552	0.69972	0.964322	-0.109561	0.772926	0.99997	-2.11814	1.96722e-08	7.46106e-07	-1.86402	7.76974e-07	2.72057e-05
ENSG00000132694	ARHGEF11	Rho guanine nucleotide exchange factor 11 [Source:HGNC Symbol;Acc:HGNC:14580]	1191.93	0.0116279	0.944558	0.996265	-0.166138	0.327049	0.99997	-0.945559	1.97717e-08	7.48365e-07	-0.767793	5.06581e-06	0.000132476
ENSG00000085832	EPS15	epidermal growth factor receptor pathway substrate 15 [Source:HGNC Symbol;Acc:HGNC:3419]	2972.15	-0.250676	0.156824	0.821101	0.145791	0.408379	0.99997	0.991877	1.99529e-08	7.53696e-07	0.59541	0.000750965	0.00771938
ENSG00000149596	JPH2	junctophilin 2 [Source:HGNC Symbol;Acc:HGNC:14202]	255.236	-0.269961	0.480312	0.930236	-0.148228	0.710111	0.99997	-2.19388	2.03761e-08	7.68128e-07	-2.31561	2.9718e-09	2.29614e-07
ENSG00000164182	NDUFAF2	NADH:ubiquinone oxidoreductase complex assembly factor 2 [Source:HGNC Symbol;Acc:HGNC:28086]	411.5	0.5354	0.0258461	0.45869	-0.117316	0.633299	0.99997	-1.36047	2.06993e-08	7.78745e-07	-0.707755	0.00365427	0.0260098
ENSG00000107281	NPDC1	neural proliferation, differentiation and control 1 [Source:HGNC Symbol;Acc:HGNC:7899]	1371.74	0.306039	0.162021	0.825944	0.276183	0.211741	0.99997	-1.23027	2.14212e-08	8.04284e-07	-1.20041	5.09584e-08	2.73799e-06
ENSG00000159871	LYPD5	LY6/PLAUR domain containing 5 [Source:HGNC Symbol;Acc:HGNC:26397]	87.88	-0.0860706	0.813642	0.97895	-0.0763209	0.81491	0.99997	1.93982	2.22653e-08	8.34302e-07	1.93007	2.30754e-08	1.3358e-06
ENSG00000167700	MFSD3	major facilitator superfamily domain containing 3 [Source:HGNC Symbol;Acc:HGNC:25157]	328.049	0.272076	0.380763	0.904587	-0.11919	0.709115	0.99997	-1.75997	2.2775e-08	8.51695e-07	-1.36871	1.40195e-05	0.00030795
ENSG00000257605	AC073611.1		107.81	0.503872	0.348301	0.894678	-0.6737	0.238673	0.99997	-3.11891	2.32502e-08	8.67729e-07	-1.94134	0.000427721	0.00498288
ENSG00000152253	SPC25	SPC25, NDC80 kinetochore complex component [Source:HGNC Symbol;Acc:HGNC:24031]	49.5309	1.19113	0.188856	0.844141	0.367182	0.765099	0.99997	-5.88138	2.3348e-08	8.67915e-07	-5.05743	4.80615e-06	0.000126704
ENSG00000140750	ARHGAP17	Rho GTPase activating protein 17 [Source:HGNC Symbol;Acc:HGNC:18239]	1761.87	0.0990676	0.563444	0.944742	-0.115879	0.502966	0.99997	-0.961943	2.33239e-08	8.67915e-07	-0.746997	1.44643e-05	0.000315951
ENSG00000129810	SGO1	shugoshin 1 [Source:HGNC Symbol;Acc:HGNC:25088]	36.6351	1.20213	0.142522	0.808585	-2.17076	0.0366987	0.897593	-5.59787	2.34687e-08	8.7067e-07	-2.22499	0.0100334	0.0548714
ENSG00000105327	BBC3	BCL2 binding component 3 [Source:HGNC Symbol;Acc:HGNC:17868]	717.57	-0.274814	0.406848	0.913203	-0.250871	0.442521	0.99997	1.83745	2.42168e-08	8.96644e-07	1.8135	3.42907e-08	1.90824e-06
ENSG00000134058	CDK7	cyclin dependent kinase 7 [Source:HGNC Symbol;Acc:HGNC:1778]	639.808	0.0644152	0.736022	0.969616	-0.0384379	0.844222	0.99997	-1.07683	2.51282e-08	9.28553e-07	-0.973978	4.79732e-07	1.81213e-05
ENSG00000162836	ACP6	acid phosphatase 6, lysophosphatidic [Source:HGNC Symbol;Acc:HGNC:29609]	208.608	-0.117168	0.576255	0.946487	0.403211	0.0438047	0.989634	1.13793	2.52018e-08	9.29436e-07	0.617552	0.00266096	0.0206326
ENSG00000221886	ZBED8	zinc finger BED-type containing 8 [Source:HGNC Symbol;Acc:HGNC:30804]	207.669	-0.500591	0.10729	0.759509	0.153213	0.60833	0.99997	1.70627	2.53601e-08	9.31638e-07	1.05247	0.000527649	0.00589949
ENSG00000213362	FTH1P12	ferritin heavy chain 1 pseudogene 12 [Source:HGNC Symbol;Acc:HGNC:3982]	34.6487	0.393535	0.417363	0.913608	-0.0943053	0.789237	0.99997	2.30118	2.53612e-08	9.31638e-07	2.78902	1.45193e-10	1.72918e-08
ENSG00000100077	GRK3	G protein-coupled receptor kinase 3 [Source:HGNC Symbol;Acc:HGNC:290]	377.326	-0.630803	0.0282054	0.472965	-0.750455	0.00699817	0.379437	1.58565	2.60407e-08	9.54724e-07	1.7053	1.27387e-09	1.1321e-07
ENSG00000261175	LINC02188	long intergenic non-protein coding RNA 2188 [Source:HGNC Symbol;Acc:HGNC:53050]	20.7746	-0.935816	0.225112	0.861469	0.461697	0.38419	0.99997	3.89134	2.64811e-08	9.68971e-07	2.49382	6.15522e-05	0.00104628
ENSG00000154473	BUB3	BUB3, mitotic checkpoint protein [Source:HGNC Symbol;Acc:HGNC:1151]	2202.38	0.461638	0.0190295	0.401578	0.00243159	0.990198	0.99997	-1.09616	2.74908e-08	1.00395e-06	-0.636956	0.00126167	0.0115891
ENSG00000160932	LY6E	lymphocyte antigen 6 family member E [Source:HGNC Symbol;Acc:HGNC:6727]	3415.43	0.887113	0.00717611	0.230539	-0.104751	0.751388	0.99997	-1.83409	2.79442e-08	1.01852e-06	-0.842223	0.0107914	0.0579153
ENSG00000083444	PLOD1	procollagen-lysine,2-oxoglutarate 5-dioxygenase 1 [Source:HGNC Symbol;Acc:HGNC:9081]	8667.4	0.0314983	0.905861	0.991406	-0.102072	0.701927	0.99997	-1.48008	2.80354e-08	1.01985e-06	-1.34651	4.3685e-07	1.67725e-05
ENSG00000135486	HNRNPA1	heterogeneous nuclear ribonucleoprotein A1 [Source:HGNC Symbol;Acc:HGNC:5031]	4763.86	0.245403	0.329427	0.893749	-0.325177	0.197174	0.99997	-1.39824	2.84683e-08	1.03359e-06	-0.827656	0.00101578	0.00976002
ENSG00000175538	KCNE3	potassium voltage-gated channel subfamily E regulatory subunit 3 [Source:HGNC Symbol;Acc:HGNC:6243]	108.378	-1.95957	0.00709974	0.229983	-0.290755	0.667656	0.99997	3.99277	2.85946e-08	1.03617e-06	2.32396	0.000706582	0.00739322
ENSG00000120727	PAIP2	poly(A) binding protein interacting protein 2 [Source:HGNC Symbol;Acc:HGNC:17970]	1966.96	-0.030311	0.856043	0.987935	-0.0255468	0.877497	0.99997	0.923168	2.89387e-08	1.04661e-06	0.918404	3.41474e-08	1.90593e-06
ENSG00000170271	FAXDC2	fatty acid hydroxylase domain containing 2 [Source:HGNC Symbol;Acc:HGNC:1334]	483.914	-0.934952	0.0362318	0.521732	0.334581	0.447947	0.99997	2.46421	3.00396e-08	1.08016e-06	1.19467	0.00695565	0.0419378
ENSG00000213347	MXD3	MAX dimerization protein 3 [Source:HGNC Symbol;Acc:HGNC:14008]	83.956	0.790776	0.143059	0.808585	-0.024516	0.9668	0.99997	-3.12138	3.00185e-08	1.08016e-06	-2.30609	4.72131e-05	0.000833608
ENSG00000214357	NEURL1B	neuralized E3 ubiquitin protein ligase 1B [Source:HGNC Symbol;Acc:HGNC:35422]	92.5523	0.686466	0.271401	0.877001	-0.475404	0.480045	0.99997	-3.61386	2.99644e-08	1.08016e-06	-2.45199	0.000147576	0.0020952
ENSG00000133169	BEX1	brain expressed X-linked 1 [Source:HGNC Symbol;Acc:HGNC:1036]	56.0405	1.05751	0.10952	0.761791	-0.824856	0.263688	0.99997	-3.93165	3.01266e-08	1.0812e-06	-2.04929	0.00302826	0.0226314
ENSG00000093009	CDC45	cell division cycle 45 [Source:HGNC Symbol;Acc:HGNC:1739]	79.9782	1.61525	0.0496558	0.590366	0.558814	0.55033	0.99997	-4.79472	3.11338e-08	1.11308e-06	-3.73828	2.99266e-05	0.000575687
ENSG00000086504	MRPL28	mitochondrial ribosomal protein L28 [Source:HGNC Symbol;Acc:HGNC:14484]	952.85	0.210567	0.581215	0.947672	-0.260182	0.499271	0.99997	-2.12283	3.10833e-08	1.11308e-06	-1.65208	1.63289e-05	0.000348536
ENSG00000118193	KIF14	kinesin family member 14 [Source:HGNC Symbol;Acc:HGNC:19181]	107.304	1.09634	0.173296	0.83741	-1.68324	0.0484333	0.99997	-4.65746	3.13746e-08	1.11741e-06	-1.87788	0.0215115	0.095381
ENSG00000149658	YTHDF1	YTH N6-methyladenosine RNA binding protein 1 [Source:HGNC Symbol;Acc:HGNC:15867]	1077.5	0.113049	0.417891	0.913608	-0.0514205	0.717291	0.99997	-0.778475	3.13745e-08	1.11741e-06	-0.614006	1.31303e-05	0.000292622
ENSG00000187479	C11orf96	chromosome 11 open reading frame 96 [Source:HGNC Symbol;Acc:HGNC:38675]	265.439	0.540009	0.489392	0.93403	-0.207839	0.797187	0.99997	-4.40178	3.15119e-08	1.12017e-06	-3.65393	4.2548e-06	0.000114634
ENSG00000165288	BRWD3	bromodomain and WD repeat domain containing 3 [Source:HGNC Symbol;Acc:HGNC:17342]	948.148	-0.388896	0.160853	0.825918	-0.402771	0.141651	0.99997	1.52597	3.27472e-08	1.16187e-06	1.53985	2.21957e-08	1.29288e-06
ENSG00000068489	PRR11	proline rich 11 [Source:HGNC Symbol;Acc:HGNC:25619]	311.174	0.989799	0.0955592	0.737603	-0.838035	0.165569	0.99997	-3.31738	3.28983e-08	1.16502e-06	-1.48955	0.0127233	0.0652316
ENSG00000104365	IKBKB	inhibitor of nuclear factor kappa B kinase subunit beta [Source:HGNC Symbol;Acc:HGNC:5960]	913.895	0.419982	0.00318098	0.142065	0.125425	0.387039	0.99997	-0.790501	3.33549e-08	1.17896e-06	-0.495944	0.000586286	0.00640313
ENSG00000138160	KIF11	kinesin family member 11 [Source:HGNC Symbol;Acc:HGNC:6388]	307.672	0.813624	0.171852	0.83741	-0.309498	0.611079	0.99997	-3.32638	3.35267e-08	1.1828e-06	-2.20326	0.000251064	0.00323975
ENSG00000197956	S100A6	S100 calcium binding protein A6 [Source:HGNC Symbol;Acc:HGNC:10496]	15586.2	0.300988	0.356187	0.896574	0.0561123	0.863516	0.99997	-1.80046	3.43612e-08	1.20995e-06	-1.55558	1.87131e-06	5.73602e-05
ENSG00000149782	PLCB3	phospholipase C beta 3 [Source:HGNC Symbol;Acc:HGNC:9056]	994.179	0.0262329	0.933799	0.994547	0.0124462	0.968903	0.99997	-1.75145	3.44488e-08	1.21076e-06	-1.73766	4.47964e-08	2.43489e-06
ENSG00000205363	C15orf59	chromosome 15 open reading frame 59 [Source:HGNC Symbol;Acc:HGNC:33753]	472.027	-0.756122	0.00048712	0.0396743	-0.068672	0.746563	0.99997	1.1899	3.54634e-08	1.24408e-06	0.502454	0.0185625	0.085558
ENSG00000095970	TREM2	triggering receptor expressed on myeloid cells 2 [Source:HGNC Symbol;Acc:HGNC:17761]	23.1732	-1.79081	0.0603701	0.637684	-0.393985	0.45129	0.99997	4.8564	3.56219e-08	1.2473e-06	3.45957	5.72051e-08	3.01302e-06
ENSG00000147654	EBAG9	estrogen receptor binding site associated, antigen, 9 [Source:HGNC Symbol;Acc:HGNC:3123]	404.68	-0.276376	0.237253	0.866141	0.101328	0.656794	0.99997	1.27419	3.61449e-08	1.26325e-06	0.896489	0.000101327	0.00154033
ENSG00000161999	JMJD8	jumonji domain containing 8 [Source:HGNC Symbol;Acc:HGNC:14148]	1362.54	0.0289839	0.877359	0.990377	-0.117646	0.535508	0.99997	-1.04012	3.64228e-08	1.27059e-06	-0.893492	2.22694e-06	6.65164e-05
ENSG00000101412	E2F1	E2F transcription factor 1 [Source:HGNC Symbol;Acc:HGNC:3113]	152.829	1.1668	0.0544708	0.613545	0.205738	0.746478	0.99997	-3.40837	3.69295e-08	1.28586e-06	-2.44731	8.8572e-05	0.00138693
ENSG00000247081	BAALC-AS1	BAALC antisense RNA 1 [Source:HGNC Symbol;Acc:HGNC:50461]	80.1305	-0.280876	0.417813	0.913608	0.178944	0.567168	0.99997	1.82529	3.74803e-08	1.30261e-06	1.36547	3.23195e-05	0.000611032
ENSG00000140682	TGFB1I1	transforming growth factor beta 1 induced transcript 1 [Source:HGNC Symbol;Acc:HGNC:11767]	2740.66	0.17758	0.47573	0.928714	0.1223	0.624879	0.99997	-1.37198	3.81029e-08	1.32146e-06	-1.3167	1.33331e-07	6.15562e-06
ENSG00000102699	PARP4	poly(ADP-ribose) polymerase family member 4 [Source:HGNC Symbol;Acc:HGNC:271]	1713.53	-0.0979523	0.594802	0.949149	-0.0642585	0.729667	0.99997	-1.01774	3.81638e-08	1.32146e-06	-1.05143	1.33005e-08	8.6132e-07
ENSG00000167371	PRRT2	proline rich transmembrane protein 2 [Source:HGNC Symbol;Acc:HGNC:30500]	34.7749	-0.970896	0.0349663	0.514178	0.416235	0.281777	0.99997	2.4111	3.99942e-08	1.38228e-06	1.02397	0.0126682	0.0650384
ENSG00000267296	CEBPA-AS1	CEBPA antisense RNA 1 (head to head) [Source:HGNC Symbol;Acc:HGNC:25710]	45.2732	-0.898665	0.0612982	0.64244	-0.0955727	0.814374	0.99997	2.51908	4.08e-08	1.40752e-06	1.71598	6.79244e-05	0.00112893
ENSG00000161509	GRIN2C	glutamate ionotropic receptor NMDA type subunit 2C [Source:HGNC Symbol;Acc:HGNC:4587]	21.1595	-0.0279153	0.981486	0.999767	0.671407	0.306852	0.99997	5.31237	4.11274e-08	1.41621e-06	4.61305	1.98059e-06	6.02163e-05
ENSG00000229116	AL137026.1		32.5527	-0.910208	0.0711594	0.675921	-0.252423	0.518553	0.99997	2.59458	4.13208e-08	1.42025e-06	1.9368	6.17194e-06	0.000157225
ENSG00000166451	CENPN	centromere protein N [Source:HGNC Symbol;Acc:HGNC:30873]	335.26	0.869094	0.0235707	0.440944	-0.330629	0.397733	0.99997	-2.12431	4.15095e-08	1.42151e-06	-0.924591	0.0170362	0.0803791
ENSG00000130723	PRRC2B	proline rich coiled-coil 2B [Source:HGNC Symbol;Acc:HGNC:28121]	5156.14	-0.0309672	0.871484	0.989378	-0.0571191	0.766088	0.99997	-1.0514	4.1495e-08	1.42151e-06	-1.02525	8.90166e-08	4.36859e-06
ENSG00000105011	ASF1B	anti-silencing function 1B histone chaperone [Source:HGNC Symbol;Acc:HGNC:20996]	138.682	1.3832	0.0826208	0.703858	-0.859288	0.302545	0.99997	-4.49248	4.25982e-08	1.45613e-06	-2.24998	0.00552749	0.0354649
ENSG00000164142	FAM160A1	family with sequence similarity 160 member A1 [Source:HGNC Symbol;Acc:HGNC:34237]	39.6799	-1.1529	0.0317056	0.493347	0.343528	0.456185	0.99997	2.83171	4.26833e-08	1.45637e-06	1.33528	0.00572356	0.0363763
ENSG00000103064	SLC7A6	solute carrier family 7 member 6 [Source:HGNC Symbol;Acc:HGNC:11064]	3350.74	0.529049	0.0234114	0.440944	0.354922	0.1268	0.99997	1.27416	4.38247e-08	1.49259e-06	1.44828	5.21609e-10	5.07972e-08
ENSG00000069974	RAB27A	RAB27A, member RAS oncogene family [Source:HGNC Symbol;Acc:HGNC:9766]	220.193	-0.131395	0.772071	0.976657	-0.0414251	0.930328	0.99997	-2.5372	4.47106e-08	1.52e-06	-2.62717	1.48377e-08	9.4046e-07
ENSG00000084112	SSH1	slingshot protein phosphatase 1 [Source:HGNC Symbol;Acc:HGNC:30579]	3982.98	-0.0175406	0.913397	0.992599	-0.25616	0.113664	0.99997	-0.882818	4.73042e-08	1.60525e-06	-0.644198	6.68215e-05	0.00111357
ENSG00000171208	NETO2	neuropilin and tolloid like 2 [Source:HGNC Symbol;Acc:HGNC:14644]	220.439	1.25927	0.00242497	0.122441	0.0117874	0.977955	0.99997	-2.28984	4.80755e-08	1.62323e-06	-1.04235	0.0135955	0.0684654
ENSG00000137054	POLR1E	RNA polymerase I subunit E [Source:HGNC Symbol;Acc:HGNC:17631]	396.122	0.165781	0.540203	0.940561	-0.527468	0.0566405	0.99997	-1.49762	4.81638e-08	1.62323e-06	-0.804371	0.0032182	0.0236034
ENSG00000233117	LINC00702	long intergenic non-protein coding RNA 702 [Source:HGNC Symbol;Acc:HGNC:44676]	44.9614	0.269221	0.550704	0.94223	-0.162782	0.762511	0.99997	-2.71552	4.81812e-08	1.62323e-06	-2.28352	4.1805e-06	0.000113286
ENSG00000162852	CNST	consortin, connexin sorting protein [Source:HGNC Symbol;Acc:HGNC:26486]	1004.5	0.00124508	0.993264	0.999767	-0.170101	0.257087	0.99997	-0.812661	4.80308e-08	1.62323e-06	-0.641315	1.61166e-05	0.000345187
ENSG00000177030	DEAF1	DEAF1, transcription factor [Source:HGNC Symbol;Acc:HGNC:14677]	696.316	0.382292	0.0455262	0.572869	-0.0895373	0.64513	0.99997	-1.0504	4.88528e-08	1.64289e-06	-0.578575	0.00272746	0.0209873
ENSG00000110104	CCDC86	coiled-coil domain containing 86 [Source:HGNC Symbol;Acc:HGNC:28359]	493.127	0.630007	0.0588015	0.631898	-0.327077	0.3334	0.99997	-1.83099	4.95555e-08	1.66354e-06	-0.873902	0.00924934	0.0517023
ENSG00000071127	WDR1	WD repeat domain 1 [Source:HGNC Symbol;Acc:HGNC:12754]	20855.8	0.291485	0.328832	0.893663	-0.214781	0.472014	0.99997	-1.62799	4.96462e-08	1.66359e-06	-1.12173	0.000171978	0.00236793
ENSG00000143256	PFDN2	prefoldin subunit 2 [Source:HGNC Symbol;Acc:HGNC:8867]	781.185	0.216888	0.309838	0.886662	-0.387697	0.0732085	0.99997	-1.17278	5.03421e-08	1.68389e-06	-0.568195	0.00816195	0.0471316
ENSG00000160294	MCM3AP	minichromosome maintenance complex component 3 associated protein [Source:HGNC Symbol;Acc:HGNC:6946]	2487.96	0.232228	0.173204	0.83741	0.0453063	0.791727	0.99997	-0.931557	5.04621e-08	1.68489e-06	-0.744635	1.35533e-05	0.000299904
ENSG00000105171	POP4	POP4 homolog, ribonuclease P/MRP subunit [Source:HGNC Symbol;Acc:HGNC:30081]	631.498	0.153275	0.488746	0.93403	-0.204565	0.364218	0.99997	-1.21776	5.07687e-08	1.69211e-06	-0.859917	0.000118238	0.00174768
ENSG00000164808	SPIDR	scaffolding protein involved in DNA repair [Source:HGNC Symbol;Acc:HGNC:28971]	613.248	-0.0368447	0.864869	0.989102	-0.139126	0.529448	0.99997	-1.19275	5.13315e-08	1.70782e-06	-1.09047	6.21729e-07	2.26169e-05
ENSG00000158402	CDC25C	cell division cycle 25C [Source:HGNC Symbol;Acc:HGNC:1727]	40.318	1.29057	0.139872	0.805385	-1.23692	0.253763	0.99997	-5.57261	5.16897e-08	1.71668e-06	-3.04512	0.00126043	0.0115868
ENSG00000104320	NBN	nibrin [Source:HGNC Symbol;Acc:HGNC:7652]	861.754	0.0205563	0.942678	0.996265	0.183904	0.52593	0.99997	-1.56609	5.19891e-08	1.72357e-06	-1.72944	1.96454e-09	1.64722e-07
ENSG00000137804	NUSAP1	nucleolar and spindle associated protein 1 [Source:HGNC Symbol;Acc:HGNC:18538]	238.436	1.06975	0.103757	0.752148	-0.609209	0.365837	0.99997	-3.62692	5.36901e-08	1.77681e-06	-1.94797	0.00337018	0.0244478
ENSG00000113391	FAM172A	family with sequence similarity 172 member A [Source:HGNC Symbol;Acc:HGNC:25365]	471.335	-0.56281	0.0664483	0.659476	0.144558	0.647536	0.99997	-1.69234	5.41214e-08	1.78792e-06	-2.39971	1.36187e-14	4.05223e-12
ENSG00000134690	CDCA8	cell division cycle associated 8 [Source:HGNC Symbol;Acc:HGNC:14629]	205.005	1.39327	0.0548688	0.613942	-0.0968262	0.897263	0.99997	-4.0079	5.45024e-08	1.79733e-06	-2.5178	0.00065117	0.00692581
ENSG00000066926	FECH	ferrochelatase [Source:HGNC Symbol;Acc:HGNC:3647]	648.284	0.0565313	0.732048	0.969182	-0.222111	0.188592	0.99997	-0.908759	5.46548e-08	1.79918e-06	-0.630117	0.000159304	0.0022242
ENSG00000213563	C8orf82	chromosome 8 open reading frame 82 [Source:HGNC Symbol;Acc:HGNC:33826]	497.522	0.238095	0.329981	0.893749	-0.289307	0.245831	0.99997	-1.34241	5.492e-08	1.80473e-06	-0.815013	0.000954814	0.00930877
ENSG00000226711	FAM66C	family with sequence similarity 66 member C [Source:HGNC Symbol;Acc:HGNC:21644]	97.5821	-0.817961	0.00904271	0.267034	-0.18667	0.51577	0.99997	1.66496	5.66382e-08	1.85177e-06	1.03367	0.000445224	0.0051325
ENSG00000157077	ZFYVE9	zinc finger FYVE-type containing 9 [Source:HGNC Symbol;Acc:HGNC:6775]	1853.99	-0.317271	0.11747	0.77389	0.10188	0.613173	0.99997	1.09769	5.66485e-08	1.85177e-06	0.678537	0.00078221	0.00797914
ENSG00000138463	DIRC2	disrupted in renal carcinoma 2 [Source:HGNC Symbol;Acc:HGNC:16628]	757.338	-0.246983	0.164689	0.828002	-0.149857	0.390365	0.99997	0.958071	5.65777e-08	1.85177e-06	0.860945	9.67279e-07	3.21818e-05
ENSG00000249641	HOXC13-AS	HOXC13 antisense RNA [Source:HGNC Symbol;Acc:HGNC:43753]	56.8194	-0.0617428	0.921743	0.993676	0.905608	0.106828	0.99997	3.22588	5.75616e-08	1.87834e-06	2.25852	0.000156673	0.00219765
ENSG00000067057	PFKP	phosphofructokinase, platelet [Source:HGNC Symbol;Acc:HGNC:8878]	2775.57	0.718497	0.0986831	0.742754	-0.66574	0.126781	0.99997	-2.35819	6.19206e-08	2.01706e-06	-0.973952	0.0253191	0.10677
ENSG00000174564	IL20RB	interleukin 20 receptor subunit beta [Source:HGNC Symbol;Acc:HGNC:6004]	134.009	0.372973	0.270895	0.877001	0.356315	0.257862	0.99997	1.75319	6.24575e-08	2.03101e-06	1.76984	8.26098e-08	4.09718e-06
ENSG00000169750	RAC3	Rac family small GTPase 3 [Source:HGNC Symbol;Acc:HGNC:9803]	85.8601	1.09338	0.0172261	0.383608	0.090202	0.855254	0.99997	-2.56218	6.2962e-08	2.04386e-06	-1.559	0.00117843	0.0109896
ENSG00000115290	GRB14	growth factor receptor bound protein 14 [Source:HGNC Symbol;Acc:HGNC:4565]	88.3729	0.717318	0.18595	0.844141	0.366663	0.537584	0.99997	-3.04814	6.32958e-08	2.05114e-06	-2.69749	2.68842e-06	7.82993e-05
ENSG00000094880	CDC23	cell division cycle 23 [Source:HGNC Symbol;Acc:HGNC:1724]	1449.95	0.0682116	0.667725	0.95934	0.00915498	0.95352	0.99997	0.853592	6.4386e-08	2.08285e-06	0.912649	7.77408e-09	5.40876e-07
ENSG00000129474	AJUBA	ajuba LIM protein [Source:HGNC Symbol;Acc:HGNC:20250]	3379.13	0.029368	0.897876	0.990666	-0.0918191	0.68709	0.99997	1.23429	6.49362e-08	2.09703e-06	1.35547	2.94204e-09	2.29088e-07
ENSG00000011478	QPCTL	glutaminyl-peptide cyclotransferase like [Source:HGNC Symbol;Acc:HGNC:25952]	352.993	0.285998	0.262574	0.874052	-0.188847	0.471673	0.99997	-1.39807	6.59674e-08	2.12665e-06	-0.923223	0.000362362	0.00434045
ENSG00000186185	KIF18B	kinesin family member 18B [Source:HGNC Symbol;Acc:HGNC:27102]	95.7558	1.24298	0.280944	0.879192	-0.56054	0.67919	0.99997	-6.86897	7.04724e-08	2.26797e-06	-5.06544	4.51784e-05	0.000802991
ENSG00000145214	DGKQ	diacylglycerol kinase theta [Source:HGNC Symbol;Acc:HGNC:2856]	511.268	0.22659	0.257672	0.872679	-0.0186631	0.927556	0.99997	-1.09079	7.1103e-08	2.28434e-06	-0.845541	3.12456e-05	0.000595522
ENSG00000166446	CDYL2	chromodomain Y like 2 [Source:HGNC Symbol;Acc:HGNC:23030]	330.567	0.214958	0.341573	0.894678	0.115627	0.622369	0.99997	-1.23716	7.18584e-08	2.30465e-06	-1.13783	8.59175e-07	2.93154e-05
ENSG00000136770	DNAJC1	DnaJ heat shock protein family (Hsp40) member C1 [Source:HGNC Symbol;Acc:HGNC:20090]	1037.45	0.0943155	0.661298	0.957802	0.0512923	0.81408	0.99997	-1.16628	7.20938e-08	2.30824e-06	-1.12325	2.22025e-07	9.52162e-06
ENSG00000154229	PRKCA	protein kinase C alpha [Source:HGNC Symbol;Acc:HGNC:9393]	1674.8	-0.343661	0.0713645	0.675921	-0.476636	0.013174	0.544573	-1.03238	7.28504e-08	2.32847e-06	-0.8994	2.52413e-06	7.38594e-05
ENSG00000169679	BUB1	BUB1 mitotic checkpoint serine/threonine kinase [Source:HGNC Symbol;Acc:HGNC:1148]	256.258	1.16257	0.0880642	0.717593	-1.72301	0.0130082	0.540414	-3.71906	7.36487e-08	2.34964e-06	-0.833482	0.22327	0.442986
ENSG00000125503	PPP1R12C	protein phosphatase 1 regulatory subunit 12C [Source:HGNC Symbol;Acc:HGNC:14947]	1765.06	0.294073	0.204334	0.853484	-0.165182	0.478449	0.99997	-1.25038	7.37638e-08	2.34964e-06	-0.791129	0.000663312	0.00703096
ENSG00000188993	LRRC66	leucine rich repeat containing 66 [Source:HGNC Symbol;Acc:HGNC:34299]	79.527	-0.970668	0.0337541	0.508921	0.451333	0.290184	0.99997	2.4106	7.42099e-08	2.35982e-06	0.988594	0.0234789	0.101061
ENSG00000247708	STX18-AS1	STX18 antisense RNA 1 (head to head) [Source:HGNC Symbol;Acc:HGNC:48877]	65.2894	-0.545109	0.169645	0.834034	0.220234	0.537466	0.99997	2.0545	7.46545e-08	2.36666e-06	1.28916	0.000550834	0.00609799
ENSG00000176658	MYO1D	myosin ID [Source:HGNC Symbol;Acc:HGNC:7598]	3461.76	0.193353	0.512883	0.937238	0.107402	0.71708	0.99997	-1.5917	7.46781e-08	2.36666e-06	-1.50575	3.63754e-07	1.43348e-05
ENSG00000143753	DEGS1	delta 4-desaturase, sphingolipid 1 [Source:HGNC Symbol;Acc:HGNC:13709]	5139.9	0.0734704	0.719634	0.967726	0.18349	0.371446	0.99997	-1.10187	7.58741e-08	2.4005e-06	-1.21189	3.41473e-09	2.59533e-07
ENSG00000111319	SCNN1A	sodium channel epithelial 1 alpha subunit [Source:HGNC Symbol;Acc:HGNC:10599]	146.085	1.36637	0.010378	0.289414	3.38877	5.23909e-11	6.99754e-08	2.7388	7.68454e-08	2.41895e-06	0.716404	0.184206	0.394895
ENSG00000224616	RTCA-AS1	RTCA antisense RNA 1 [Source:HGNC Symbol;Acc:HGNC:50573]	29.2527	-0.814114	0.0963688	0.737603	0.458083	0.251822	0.99997	2.47454	7.67332e-08	2.41895e-06	1.20234	0.00549847	0.0354423
ENSG00000076984	MAP2K7	mitogen-activated protein kinase kinase 7 [Source:HGNC Symbol;Acc:HGNC:6847]	833.345	0.200782	0.208462	0.855599	-0.189479	0.243053	0.99997	-0.865096	7.66706e-08	2.41895e-06	-0.474836	0.00318418	0.0234216
ENSG00000266472	MRPS21	mitochondrial ribosomal protein S21 [Source:HGNC Symbol;Acc:HGNC:14046]	1126.02	0.0892325	0.69566	0.964322	-0.147002	0.523637	0.99997	-1.23229	7.72049e-08	2.42618e-06	-0.996056	1.39853e-05	0.000307643
ENSG00000136295	TTYH3	tweety family member 3 [Source:HGNC Symbol;Acc:HGNC:22222]	5148.01	-0.292437	0.0838325	0.704603	-0.104532	0.53551	0.99997	0.907943	7.74308e-08	2.4292e-06	0.720039	2.00965e-05	0.000412474
ENSG00000111237	VPS29	VPS29, retromer complex component [Source:HGNC Symbol;Acc:HGNC:14340]	1625.41	0.187059	0.272981	0.877001	0.28954	0.093384	0.99997	-0.919903	7.87494e-08	2.46643e-06	-1.02238	2.7274e-09	2.13376e-07
ENSG00000187778	MCRS1	microspherule protein 1 [Source:HGNC Symbol;Acc:HGNC:6960]	896.592	0.357134	0.184737	0.843228	-0.0841747	0.757077	0.99997	-1.45196	8.04445e-08	2.5153e-06	-1.01065	0.000190147	0.00258721
ENSG00000198382	UVRAG	UV radiation resistance associated [Source:HGNC Symbol;Acc:HGNC:12640]	513.522	0.0574071	0.764183	0.976054	-0.0498383	0.800047	0.99997	-1.04032	8.17221e-08	2.55098e-06	-0.933074	1.54898e-06	4.8677e-05
ENSG00000170088	TMEM192	transmembrane protein 192 [Source:HGNC Symbol;Acc:HGNC:26775]	441.216	-0.170424	0.521983	0.938248	-0.0845886	0.75716	0.99997	-1.44779	8.22872e-08	2.56434e-06	-1.53363	1.30852e-08	8.52499e-07
ENSG00000149292	TTC12	tetratricopeptide repeat domain 12 [Source:HGNC Symbol;Acc:HGNC:23700]	330.788	-0.160138	0.441646	0.921974	0.17241	0.392262	0.99997	1.09844	8.26151e-08	2.57028e-06	0.76589	0.000184596	0.00252677
ENSG00000099953	MMP11	matrix metallopeptidase 11 [Source:HGNC Symbol;Acc:HGNC:7157]	686.037	-1.0192	0.116563	0.771799	0.775149	0.229154	0.99997	3.47086	8.43945e-08	2.61732e-06	1.67651	0.00947335	0.0524838
ENSG00000185024	BRF1	BRF1, RNA polymerase III transcription initiation factor subunit [Source:HGNC Symbol;Acc:HGNC:11551]	563.389	0.0851647	0.638912	0.954778	0.162802	0.383826	0.99997	-0.98433	8.44071e-08	2.61732e-06	-1.06197	9.02784e-09	6.18325e-07
ENSG00000166819	PLIN1	perilipin 1 [Source:HGNC Symbol;Acc:HGNC:9076]	30.6161	-1.22429	0.018078	0.391729	0.194361	0.645927	0.99997	2.65447	8.57925e-08	2.65588e-06	1.23583	0.0058924	0.0371582
ENSG00000230943	LINC02541	long intergenic non-protein coding RNA 2541 [Source:HGNC Symbol;Acc:HGNC:53574]	27.9878	-1.07951	0.0346317	0.513866	-0.0151869	0.969559	0.99997	2.58463	8.6497e-08	2.67326e-06	1.52031	0.000428565	0.00498766
ENSG00000143164	DCAF6	DDB1 and CUL4 associated factor 6 [Source:HGNC Symbol;Acc:HGNC:30002]	4427.84	-0.159851	0.369082	0.899352	0.0762464	0.667467	0.99997	0.950598	8.87e-08	2.73682e-06	0.7145	5.80455e-05	0.000994807
ENSG00000171456	ASXL1	additional sex combs like 1, transcriptional regulator [Source:HGNC Symbol;Acc:HGNC:18318]	2028.42	0.249237	0.0442605	0.567148	-0.10332	0.408269	0.99997	-0.664462	9.079e-08	2.79669e-06	-0.311905	0.0122442	0.063542
ENSG00000103035	PSMD7	proteasome 26S subunit, non-ATPase 7 [Source:HGNC Symbol;Acc:HGNC:9565]	2053.48	0.295065	0.0490593	0.590366	-0.0551275	0.71507	0.99997	-0.803413	9.13138e-08	2.8082e-06	-0.453221	0.00261346	0.0203611
ENSG00000008130	NADK	NAD kinase [Source:HGNC Symbol;Acc:HGNC:29831]	1390.1	0.278105	0.0963665	0.737603	0.163482	0.333958	0.99997	-0.897128	9.20233e-08	2.82537e-06	-0.782505	3.42953e-06	9.64029e-05
ENSG00000121486	TRMT1L	tRNA methyltransferase 1 like [Source:HGNC Symbol;Acc:HGNC:16782]	642.529	-0.256467	0.183501	0.843118	0.232535	0.2207	0.99997	1.02219	9.30486e-08	2.85217e-06	0.533186	0.0053133	0.0346641
ENSG00000164109	MAD2L1	mitotic arrest deficient 2 like 1 [Source:HGNC Symbol;Acc:HGNC:6763]	262.04	1.04161	0.0779261	0.694451	-0.772446	0.19968	0.99997	-3.19072	9.42769e-08	2.88509e-06	-1.37666	0.0207757	0.0928452
ENSG00000185339	TCN2	transcobalamin 2 [Source:HGNC Symbol;Acc:HGNC:11653]	327.77	-0.165299	0.532574	0.93974	0.535018	0.0388019	0.926014	1.39572	9.51561e-08	2.90724e-06	0.695402	0.00800913	0.046551
ENSG00000145555	MYO10	myosin X [Source:HGNC Symbol;Acc:HGNC:7593]	3169.37	-0.131327	0.547821	0.941892	-0.0464751	0.832305	0.99997	-1.16844	9.53659e-08	2.90889e-06	-1.25329	1.04618e-08	7.0875e-07
ENSG00000225921	NOL7	nucleolar protein 7 [Source:HGNC Symbol;Acc:HGNC:21040]	1158.83	0.10365	0.618378	0.952398	-0.189515	0.367396	0.99997	-1.11569	9.66019e-08	2.9418e-06	-0.822528	8.38212e-05	0.00132934
ENSG00000196814	MVB12B	multivesicular body subunit 12B [Source:HGNC Symbol;Acc:HGNC:23368]	393.238	-0.317022	0.120985	0.781572	-0.0499053	0.801622	0.99997	1.07773	9.79754e-08	2.97877e-06	0.810613	5.4761e-05	0.000947199
ENSG00000174010	KLHL15	kelch like family member 15 [Source:HGNC Symbol;Acc:HGNC:29347]	531.354	0.109902	0.704155	0.964322	0.313334	0.270612	0.99997	1.52695	9.88497e-08	3.00047e-06	1.32352	4.09846e-06	0.000111547
ENSG00000117602	RCAN3	RCAN family member 3 [Source:HGNC Symbol;Acc:HGNC:3042]	193.556	0.351288	0.203892	0.853484	0.415495	0.15691	0.99997	-1.50501	9.90472e-08	3.0016e-06	-1.56921	4.96451e-08	2.68285e-06
ENSG00000250159	AC106791.1		66.122	-0.180202	0.603297	0.949942	-0.0846702	0.778733	0.99997	1.74098	9.97489e-08	3.01797e-06	1.64545	3.46679e-07	1.38213e-05
ENSG00000156049	GNA14	G protein subunit alpha 14 [Source:HGNC Symbol;Acc:HGNC:4382]	123.075	-0.836572	0.0203995	0.413873	-0.544303	0.168475	0.99997	-2.04034	1.01417e-07	3.06349e-06	-2.33261	4.23344e-10	4.23299e-08
ENSG00000128050	PAICS	phosphoribosylaminoimidazole carboxylase and phosphoribosylaminoimidazolesuccinocarboxamide synthase [Source:HGNC Symbol;Acc:HGNC:8587]	1906.3	0.277977	0.199094	0.852305	-0.0788436	0.717296	0.99997	-1.15449	1.04364e-07	3.14742e-06	-0.797666	0.000239799	0.00313769
ENSG00000179862	CITED4	Cbp/p300 interacting transactivator with Glu/Asp rich carboxy-terminal domain 4 [Source:HGNC Symbol;Acc:HGNC:18696]	179.445	1.8302	2.67145e-07	9.26942e-05	-0.150814	0.677304	0.99997	-1.893	1.06648e-07	3.21113e-06	0.0880131	0.807884	0.911252
ENSG00000179262	RAD23A	RAD23 homolog A, nucleotide excision repair protein [Source:HGNC Symbol;Acc:HGNC:9812]	1860.49	0.322521	0.230193	0.864664	-0.176306	0.513952	0.99997	-1.43196	1.06916e-07	3.21402e-06	-0.933137	0.000534635	0.0059539
ENSG00000171488	LRRC8C	leucine rich repeat containing 8 VRAC subunit C [Source:HGNC Symbol;Acc:HGNC:25075]	122.793	0.477048	0.120309	0.779997	0.563163	0.0931489	0.99997	-1.68034	1.07222e-07	3.21803e-06	-1.76645	6.48471e-08	3.33107e-06
ENSG00000080573	COL5A3	collagen type V alpha 3 chain [Source:HGNC Symbol;Acc:HGNC:14864]	1572.69	0.676019	0.184908	0.843228	0.457255	0.372387	0.99997	-2.71458	1.07634e-07	3.22522e-06	-2.49582	1.06983e-06	3.50943e-05
ENSG00000146066	HIGD2A	HIG1 hypoxia inducible domain family member 2A [Source:HGNC Symbol;Acc:HGNC:28311]	696.407	0.316617	0.359749	0.897461	-0.0810932	0.816707	0.99997	-1.84539	1.11125e-07	3.32451e-06	-1.44768	3.16551e-05	0.0006009
ENSG00000165480	SKA3	spindle and kinetochore associated complex subunit 3 [Source:HGNC Symbol;Acc:HGNC:20262]	76.0105	1.29796	0.0590954	0.633512	-0.600831	0.415792	0.99997	-3.80363	1.12456e-07	3.35896e-06	-1.90483	0.00729657	0.043314
ENSG00000174151	CYB561D1	cytochrome b561 family member D1 [Source:HGNC Symbol;Acc:HGNC:26804]	403.878	0.139693	0.538366	0.940561	-0.00181987	0.993793	0.99997	-1.22097	1.13405e-07	3.3819e-06	-1.07945	2.91175e-06	8.38619e-05
ENSG00000102760	RGCC	regulator of cell cycle [Source:HGNC Symbol;Acc:HGNC:20369]	162.793	4.07162	3.44263e-21	2.07051e-17	2.88046	5.74278e-10	6.04714e-07	-2.17918	1.14992e-07	3.42376e-06	-0.988016	0.0405691	0.147954
ENSG00000119686	FLVCR2	feline leukemia virus subgroup C cellular receptor family member 2 [Source:HGNC Symbol;Acc:HGNC:20105]	110.517	0.98523	0.109115	0.761051	1.46672	0.0103869	0.479933	3.09349	1.15506e-07	3.43358e-06	2.61199	1.54028e-05	0.000331799
ENSG00000196083	IL1RAP	interleukin 1 receptor accessory protein [Source:HGNC Symbol;Acc:HGNC:5995]	990.452	-0.291316	0.350372	0.894678	-0.631722	0.0405058	0.948407	1.64498	1.17769e-07	3.48978e-06	1.98539	1.46349e-10	1.73192e-08
ENSG00000182511	FES	FES proto-oncogene, tyrosine kinase [Source:HGNC Symbol;Acc:HGNC:3657]	147.9	0.0102936	0.975572	0.999767	0.457862	0.208258	0.99997	-1.8379	1.17591e-07	3.48978e-06	-2.28546	1.02129e-10	1.27307e-08
ENSG00000167674	HDGFL2	HDGF like 2 [Source:HGNC Symbol;Acc:HGNC:14680]	1337.51	0.174114	0.493112	0.934124	-0.0825121	0.747273	0.99997	-1.35028	1.19026e-07	3.52145e-06	-1.09365	1.80936e-05	0.000377162
ENSG00000127586	CHTF18	chromosome transmission fidelity factor 18 [Source:HGNC Symbol;Acc:HGNC:18435]	124.675	0.754025	0.0790789	0.697067	-0.0620983	0.890856	0.99997	-2.32923	1.19513e-07	3.52758e-06	-1.51311	0.000623382	0.00667965
ENSG00000118900	UBN1	ubinuclein 1 [Source:HGNC Symbol;Acc:HGNC:12506]	1364.61	0.163208	0.363434	0.898484	-0.0705033	0.697547	0.99997	-0.955201	1.19611e-07	3.52758e-06	-0.721489	6.45158e-05	0.00108775
ENSG00000178301	AQP11	aquaporin 11 [Source:HGNC Symbol;Acc:HGNC:19940]	55.6826	-0.244159	0.517139	0.938215	-0.667409	0.0295475	0.817007	1.85111	1.2005e-07	3.52941e-06	2.27436	1.57776e-11	2.37411e-09
ENSG00000108106	UBE2S	ubiquitin conjugating enzyme E2 S [Source:HGNC Symbol;Acc:HGNC:17895]	742.416	0.945182	0.0402482	0.543155	-0.296992	0.522375	0.99997	-2.44828	1.19955e-07	3.52941e-06	-1.20611	0.00912424	0.0512174
ENSG00000130669	PAK4	p21 (RAC1) activated kinase 4 [Source:HGNC Symbol;Acc:HGNC:16059]	822.032	0.301176	0.309261	0.886164	0.00612208	0.983698	0.99997	-1.57592	1.2032e-07	3.53178e-06	-1.28086	1.73286e-05	0.000366112
ENSG00000179820	MYADM	myeloid associated differentiation marker [Source:HGNC Symbol;Acc:HGNC:7544]	4724.34	0.284898	0.309292	0.886164	0.506719	0.0713132	0.99997	-1.4837	1.22208e-07	3.58157e-06	-1.70552	1.23557e-09	1.11071e-07
ENSG00000175764	TTLL11	tubulin tyrosine ligase like 11 [Source:HGNC Symbol;Acc:HGNC:18113]	168.109	0.464268	0.0554765	0.617342	0.30359	0.241426	0.99997	-1.31228	1.22626e-07	3.5882e-06	-1.1516	5.66579e-06	0.000145721
ENSG00000198074	AKR1B10	aldo-keto reductase family 1 member B10 [Source:HGNC Symbol;Acc:HGNC:382]	86.6037	-1.77982	0.000106562	0.012818	-1.18224	0.00394081	0.267135	2.40437	1.22849e-07	3.58911e-06	1.80679	1.3583e-05	0.000300206
ENSG00000089127	OAS1	2'-5'-oligoadenylate synthetase 1 [Source:HGNC Symbol;Acc:HGNC:8086]	252.718	5.71127	4.93803e-06	0.0010482	0.212343	0.870137	0.99997	-6.68638	1.24276e-07	3.62512e-06	-1.18745	0.355448	0.585465
ENSG00000134569	LRP4	LDL receptor related protein 4 [Source:HGNC Symbol;Acc:HGNC:6696]	221	0.109689	0.694666	0.964299	0.103738	0.697155	0.99997	1.43983	1.2503e-07	3.64145e-06	1.44578	1.28492e-07	5.99138e-06
ENSG00000177700	POLR2L	RNA polymerase II subunit L [Source:HGNC Symbol;Acc:HGNC:9199]	3856.15	0.40595	0.257929	0.872679	0.0250476	0.944469	0.99997	-1.89847	1.25272e-07	3.64282e-06	-1.51757	2.39861e-05	0.000476612
ENSG00000104723	TUSC3	tumor suppressor candidate 3 [Source:HGNC Symbol;Acc:HGNC:30242]	2984.13	-0.352668	0.062113	0.644005	-0.29251	0.123787	0.99997	-1.00216	1.26718e-07	3.67915e-06	-1.06232	2.0466e-08	1.2187e-06
ENSG00000064999	ANKS1A	ankyrin repeat and sterile alpha motif domain containing 1A [Source:HGNC Symbol;Acc:HGNC:20961]	569.3	0.0347208	0.809479	0.978555	-0.0374888	0.801033	0.99997	-0.772718	1.27285e-07	3.68988e-06	-0.700509	1.74891e-06	5.43208e-05
ENSG00000260193	AL138781.1		22.4808	-0.561505	0.30043	0.885083	-0.0253236	0.947648	0.99997	2.57787	1.28313e-07	3.71393e-06	2.04169	6.34306e-06	0.000160926
ENSG00000136848	DAB2IP	DAB2 interacting protein [Source:HGNC Symbol;Acc:HGNC:17294]	1827.18	0.102451	0.666276	0.959022	0.0498247	0.834967	0.99997	-1.25797	1.29582e-07	3.74487e-06	-1.20535	4.30162e-07	1.65578e-05
ENSG00000138413	IDH1	isocitrate dehydrogenase (NADP(+)) 1, cytosolic [Source:HGNC Symbol;Acc:HGNC:5382]	2736.5	-0.541995	0.0299551	0.479908	-0.0542959	0.827304	0.99997	1.31535	1.33805e-07	3.855e-06	0.827654	0.000893838	0.00883818
ENSG00000197461	PDGFA	platelet derived growth factor subunit A [Source:HGNC Symbol;Acc:HGNC:8799]	1623.62	0.187698	0.428457	0.916805	-0.154746	0.510323	0.99997	1.24439	1.33611e-07	3.855e-06	1.58683	1.8214e-11	2.61974e-09
ENSG00000182117	NOP10	NOP10 ribonucleoprotein [Source:HGNC Symbol;Acc:HGNC:14378]	1439.77	0.363223	0.244744	0.871929	-0.160713	0.608826	0.99997	-1.65029	1.36143e-07	3.91632e-06	-1.12636	0.000322517	0.00398837
ENSG00000035499	DEPDC1B	DEP domain containing 1B [Source:HGNC Symbol;Acc:HGNC:24902]	35.1287	1.15282	0.133995	0.803212	-1.46173	0.108561	0.99997	-4.60678	1.37633e-07	3.94913e-06	-1.99223	0.0139744	0.069902
ENSG00000176208	ATAD5	ATPase family, AAA domain containing 5 [Source:HGNC Symbol;Acc:HGNC:25752]	42.9712	0.54791	0.16975	0.834158	-0.144436	0.757504	0.99997	-2.2843	1.37706e-07	3.94913e-06	-1.59196	0.000260722	0.0033505
ENSG00000231638	LUARIS	lncRNA upregulator of antiviral response interferon signaling [Source:HGNC Symbol;Acc:HGNC:40992]	33.9846	-0.248078	0.656251	0.956378	-0.382766	0.369908	0.99997	2.65376	1.39217e-07	3.98633e-06	2.78845	1.16766e-08	7.8254e-07
ENSG00000150760	DOCK1	dedicator of cytokinesis 1 [Source:HGNC Symbol;Acc:HGNC:2987]	2058.15	-0.12285	0.688231	0.964299	-0.209002	0.496934	0.99997	-1.61618	1.4034e-07	4.01236e-06	-1.53003	6.15664e-07	2.24399e-05
ENSG00000122547	EEPD1	endonuclease/exonuclease/phosphatase family domain containing 1 [Source:HGNC Symbol;Acc:HGNC:22223]	106.476	0.269769	0.419727	0.913939	0.158327	0.664006	0.99997	-1.82895	1.40845e-07	4.02063e-06	-1.71751	1.06543e-06	3.50112e-05
ENSG00000240184	PCDHGC3	protocadherin gamma subfamily C, 3 [Source:HGNC Symbol;Acc:HGNC:8716]	966.349	-0.325406	0.122332	0.783265	-0.706052	0.000928144	0.107961	-1.11909	1.41255e-07	4.02621e-06	-0.738447	0.000472188	0.00537042
ENSG00000087245	MMP2	matrix metallopeptidase 2 [Source:HGNC Symbol;Acc:HGNC:7166]	48372.7	-0.94299	4.9489e-08	2.34982e-05	-0.88567	3.00181e-07	0.000162317	0.909611	1.43997e-07	4.09809e-06	0.852292	8.21088e-07	2.8326e-05
ENSG00000128191	DGCR8	DGCR8, microprocessor complex subunit [Source:HGNC Symbol;Acc:HGNC:2847]	898.162	0.146018	0.336787	0.893749	-0.188464	0.222566	0.99997	-0.806163	1.44641e-07	4.11017e-06	-0.47168	0.00208584	0.0171358
ENSG00000130518	IQCN	IQ motif containing N [Source:HGNC Symbol;Acc:HGNC:29350]	92.5682	-1.26497	0.00322519	0.14333	0.287657	0.478063	0.99997	2.23025	1.47088e-07	4.17336e-06	0.677617	0.0991091	0.266256
ENSG00000277476	AC005332.6		51.7116	-0.384962	0.2613	0.873763	-0.0122515	0.966498	0.99997	1.69695	1.48738e-07	4.2138e-06	1.32424	2.3845e-05	0.000474313
ENSG00000179085	DPM3	dolichyl-phosphate mannosyltransferase subunit 3 [Source:HGNC Symbol;Acc:HGNC:3007]	197.969	0.468487	0.177644	0.837586	0.100752	0.780931	0.99997	-1.85855	1.49423e-07	4.22679e-06	-1.49081	2.84281e-05	0.000549689
ENSG00000236753	MKLN1-AS	MKLN1 antisense RNA [Source:HGNC Symbol;Acc:HGNC:40374]	126.382	-0.136571	0.683328	0.963263	0.140271	0.654614	0.99997	1.70507	1.49978e-07	4.23608e-06	1.42823	1.04792e-05	0.000244926
ENSG00000113657	DPYSL3	dihydropyrimidinase like 3 [Source:HGNC Symbol;Acc:HGNC:3015]	3352.42	-0.707616	0.00876384	0.262668	-0.442761	0.102318	0.99997	-1.42117	1.51361e-07	4.26871e-06	-1.68602	4.46271e-10	4.41902e-08
ENSG00000117906	RCN2	reticulocalbin 2 [Source:HGNC Symbol;Acc:HGNC:9935]	2108.15	-0.318078	0.249438	0.872173	-0.0546324	0.844101	0.99997	-1.4524	1.58191e-07	4.45461e-06	-1.71584	5.82345e-10	5.61272e-08
ENSG00000144815	NXPE3	neurexophilin and PC-esterase domain family member 3 [Source:HGNC Symbol;Acc:HGNC:28238]	1975.51	-0.23612	0.335579	0.893749	-0.0135438	0.95573	0.99997	1.28251	1.59008e-07	4.47088e-06	1.05993	1.45882e-05	0.000318284
ENSG00000005469	CROT	carnitine O-octanoyltransferase [Source:HGNC Symbol;Acc:HGNC:2366]	799.266	-0.403317	0.0963073	0.737603	0.223474	0.351969	0.99997	1.26555	1.6053e-07	4.5069e-06	0.638763	0.00806527	0.0468046
ENSG00000168710	AHCYL1	adenosylhomocysteinase like 1 [Source:HGNC Symbol;Acc:HGNC:344]	7796.63	0.0329937	0.868629	0.989157	0.112784	0.571198	0.99997	1.04373	1.63312e-07	4.57812e-06	0.963942	1.32649e-06	4.22535e-05
ENSG00000054118	THRAP3	thyroid hormone receptor associated protein 3 [Source:HGNC Symbol;Acc:HGNC:22964]	3051.31	0.21839	0.102386	0.747007	-0.0283114	0.833235	0.99997	-0.701696	1.63919e-07	4.58447e-06	-0.454995	0.000695037	0.00729282
ENSG00000254837	AP001372.2		144.396	-0.491597	0.230283	0.864664	0.23844	0.54289	0.99997	2.10817	1.64029e-07	4.58447e-06	1.37813	0.000556693	0.00614465
ENSG00000157456	CCNB2	cyclin B2 [Source:HGNC Symbol;Acc:HGNC:1580]	198.612	1.04961	0.126648	0.79193	-1.08791	0.122334	0.99997	-3.65671	1.65027e-07	4.60443e-06	-1.51919	0.028335	0.115401
ENSG00000278845	MRPL45	mitochondrial ribosomal protein L45 [Source:HGNC Symbol;Acc:HGNC:16651]	630.79	0.125105	0.458274	0.925025	-0.219808	0.202007	0.99997	-0.892943	1.65235e-07	4.60443e-06	-0.548031	0.00129889	0.0118819
ENSG00000088930	XRN2	5'-3' exoribonuclease 2 [Source:HGNC Symbol;Acc:HGNC:12836]	2538.39	0.0623266	0.718412	0.967726	-0.116766	0.501814	0.99997	-0.907233	1.66325e-07	4.62788e-06	-0.728141	2.66502e-05	0.000523431
ENSG00000087269	NOP14	NOP14 nucleolar protein [Source:HGNC Symbol;Acc:HGNC:16821]	1112.65	0.493992	0.0198757	0.411589	-0.0968466	0.650832	0.99997	-1.11311	1.70407e-07	4.72739e-06	-0.522267	0.0143181	0.0709946
ENSG00000104756	KCTD9	potassium channel tetramerization domain containing 9 [Source:HGNC Symbol;Acc:HGNC:22401]	1496.77	0.375745	0.0820231	0.703858	0.16133	0.458864	0.99997	-1.13313	1.70186e-07	4.72739e-06	-0.918718	2.33385e-05	0.000465228
ENSG00000130638	ATXN10	ataxin 10 [Source:HGNC Symbol;Acc:HGNC:10549]	2327.67	0.0102762	0.958618	0.998461	-0.16779	0.399524	0.99997	-1.03854	1.70989e-07	4.73651e-06	-0.860477	1.4691e-05	0.000319781
ENSG00000151893	CACUL1	CDK2 associated cullin domain 1 [Source:HGNC Symbol;Acc:HGNC:23727]	1929.44	0.0828743	0.56297	0.944742	0.352112	0.0133448	0.547623	0.745144	1.72979e-07	4.78457e-06	0.475907	0.000874484	0.00871129
ENSG00000167513	CDT1	chromatin licensing and DNA replication factor 1 [Source:HGNC Symbol;Acc:HGNC:24576]	153.827	1.40246	0.0170518	0.38123	0.520787	0.396645	0.99997	-3.1186	1.73957e-07	4.80451e-06	-2.23693	0.000221602	0.00293658
ENSG00000248890	HHIP-AS1	HHIP antisense RNA 1 [Source:HGNC Symbol;Acc:HGNC:44182]	57.1614	1.04243	0.125707	0.790639	1.02991	0.202328	0.99997	-3.75719	1.79723e-07	4.951e-06	-3.74467	1.27648e-06	4.07394e-05
ENSG00000123144	TRIR	telomerase RNA component interacting RNase [Source:HGNC Symbol;Acc:HGNC:28424]	2077.41	0.292184	0.314754	0.888392	-0.087772	0.763652	0.99997	-1.51999	1.79791e-07	4.951e-06	-1.14004	9.09845e-05	0.00141769
ENSG00000143578	CREB3L4	cAMP responsive element binding protein 3 like 4 [Source:HGNC Symbol;Acc:HGNC:18854]	106.077	-0.0305662	0.917642	0.993606	0.354272	0.195302	0.99997	1.48044	1.80057e-07	4.95104e-06	1.09561	0.000127079	0.00185201
ENSG00000257800	FNBP1P1	formin binding protein 1 pseudogene 1 [Source:HGNC Symbol;Acc:HGNC:44528]	42.3678	-0.549568	0.232665	0.86493	-0.0329879	0.932362	0.99997	2.26568	1.8591e-07	5.10446e-06	1.7491	2.77887e-05	0.00054068
ENSG00000164024	METAP1	methionyl aminopeptidase 1 [Source:HGNC Symbol;Acc:HGNC:15789]	999.902	0.00942847	0.961246	0.99904	-0.237893	0.2261	0.99997	-1.01698	1.95061e-07	5.34787e-06	-0.769654	8.02113e-05	0.00128627
ENSG00000261351	AC116913.1		19.1891	-1.50352	0.00531842	0.198298	0.184055	0.636606	0.99997	2.67085	1.99537e-07	5.46257e-06	0.983272	0.0201059	0.0908789
ENSG00000091831	ESR1	estrogen receptor 1 [Source:HGNC Symbol;Acc:HGNC:3467]	76.6593	-0.787647	0.0775656	0.694064	-0.457988	0.255191	0.99997	2.25237	2.00987e-07	5.48221e-06	1.92272	3.89504e-06	0.00010726
ENSG00000170265	ZNF282	zinc finger protein 282 [Source:HGNC Symbol;Acc:HGNC:13076]	762.726	0.269842	0.156311	0.821059	-0.0910066	0.637865	0.99997	-0.996479	2.01134e-07	5.48221e-06	-0.635631	0.000932147	0.00914227
ENSG00000175634	RPS6KB2	ribosomal protein S6 kinase B2 [Source:HGNC Symbol;Acc:HGNC:10437]	902.983	0.400845	0.272544	0.877001	0.0181583	0.960705	0.99997	-1.90661	2.01036e-07	5.48221e-06	-1.52392	3.30918e-05	0.00062374
ENSG00000114473	IQCG	IQ motif containing G [Source:HGNC Symbol;Acc:HGNC:25251]	201.432	-0.752488	0.00666009	0.224613	0.420518	0.118769	0.99997	1.42806	2.03942e-07	5.53455e-06	0.255055	0.348554	0.579364
ENSG00000178772	CPN2	carboxypeptidase N subunit 2 [Source:HGNC Symbol;Acc:HGNC:2313]	54.7395	-0.839929	0.035477	0.516402	0.168308	0.637047	0.99997	2.00973	2.03636e-07	5.53455e-06	1.00149	0.00685097	0.0415245
ENSG00000158195	WASF2	WAS protein family member 2 [Source:HGNC Symbol;Acc:HGNC:12733]	4009.75	0.0984099	0.625589	0.952739	-0.0104527	0.958803	0.99997	-1.04952	2.03802e-07	5.53455e-06	-0.940653	3.22984e-06	9.16412e-05
ENSG00000174514	MFSD4A	major facilitator superfamily domain containing 4A [Source:HGNC Symbol;Acc:HGNC:25433]	18.4836	-1.09963	0.0737294	0.681059	0.241857	0.580216	0.99997	2.95716	2.05602e-07	5.57151e-06	1.61568	0.00110337	0.0104038
ENSG00000136026	CKAP4	cytoskeleton associated protein 4 [Source:HGNC Symbol;Acc:HGNC:16991]	14559.5	0.186661	0.438736	0.920022	-0.146347	0.544075	0.99997	-1.25245	2.06108e-07	5.57224e-06	-0.91944	0.000137421	0.00197958
ENSG00000183963	SMTN	smoothelin [Source:HGNC Symbol;Acc:HGNC:11126]	2648.71	0.16096	0.728025	0.968916	-0.316854	0.494779	0.99997	-2.40743	2.06225e-07	5.57224e-06	-1.92961	3.12964e-05	0.000595522
ENSG00000214022	REPIN1	replication initiator 1 [Source:HGNC Symbol;Acc:HGNC:17922]	1201.61	-0.0939643	0.729636	0.969182	-0.117092	0.669552	0.99997	-1.41833	2.08013e-07	5.61244e-06	-1.39521	3.23669e-07	1.30701e-05
ENSG00000138172	CALHM2	calcium homeostasis modulator family member 2 [Source:HGNC Symbol;Acc:HGNC:23493]	989.379	0.149555	0.535708	0.94045	-0.0342129	0.888578	0.99997	-1.25902	2.1432e-07	5.77429e-06	-1.07525	9.59738e-06	0.000227154
ENSG00000140459	CYP11A1	cytochrome P450 family 11 subfamily A member 1 [Source:HGNC Symbol;Acc:HGNC:2590]	124.704	-0.637026	0.0281649	0.472901	0.115868	0.672199	0.99997	1.47761	2.15534e-07	5.79865e-06	0.72472	0.00946731	0.0524667
ENSG00000146083	RNF44	ring finger protein 44 [Source:HGNC Symbol;Acc:HGNC:19180]	797.188	-0.10998	0.694554	0.964299	-0.254906	0.356271	0.99997	1.44204	2.21512e-07	5.9509e-06	1.58697	1.14508e-08	7.72952e-07
ENSG00000131408	NR1H2	nuclear receptor subfamily 1 group H member 2 [Source:HGNC Symbol;Acc:HGNC:7965]	1651.98	0.205311	0.357664	0.896574	-0.168049	0.454412	0.99997	-1.15967	2.2303e-07	5.98309e-06	-0.786313	0.000445791	0.00513264
ENSG00000133519	ZDHHC8P1	zinc finger DHHC-type containing 8 pseudogene 1 [Source:HGNC Symbol;Acc:HGNC:26461]	24.4649	-0.214887	0.742151	0.971391	1.21092	0.0231555	0.727967	3.07751	2.25401e-07	6.03802e-06	1.6517	0.00574169	0.0364544
ENSG00000176788	BASP1	brain abundant membrane attached signal protein 1 [Source:HGNC Symbol;Acc:HGNC:957]	4642.28	0.111476	0.649732	0.955925	-0.567641	0.0209903	0.696439	-1.27145	2.29838e-07	6.14808e-06	-0.592333	0.0158882	0.0764483
ENSG00000114739	ACVR2B	activin A receptor type 2B [Source:HGNC Symbol;Acc:HGNC:174]	229.171	-0.750972	0.0443835	0.567951	-0.114588	0.751803	0.99997	1.91439	2.30873e-07	6.16694e-06	1.278	0.00047674	0.00540575
ENSG00000189376	C8orf76	chromosome 8 open reading frame 76 [Source:HGNC Symbol;Acc:HGNC:25924]	56.1814	0.103992	0.675135	0.960912	-0.121447	0.682163	0.99997	-1.4141	2.31315e-07	6.16995e-06	-1.18866	1.37932e-05	0.000304134
ENSG00000110719	TCIRG1	T cell immune regulator 1, ATPase H+ transporting V0 subunit a3 [Source:HGNC Symbol;Acc:HGNC:11647]	1495.52	0.221146	0.23441	0.86493	0.0129861	0.944826	0.99997	-0.965283	2.33221e-07	6.21192e-06	-0.757123	5.12336e-05	0.000895295
ENSG00000143033	MTF2	metal response element binding transcription factor 2 [Source:HGNC Symbol;Acc:HGNC:29535]	499.445	-0.102136	0.693434	0.964299	-0.0719136	0.776868	0.99997	1.32647	2.34245e-07	6.23031e-06	1.29625	4.24698e-07	1.6407e-05
ENSG00000019582	CD74	CD74 molecule [Source:HGNC Symbol;Acc:HGNC:1697]	199.264	-0.764182	0.00384191	0.162722	-0.457451	0.0690372	0.99997	1.35217	2.35323e-07	6.24124e-06	1.04544	3.98306e-05	0.000724467
ENSG00000141002	TCF25	transcription factor 25 [Source:HGNC Symbol;Acc:HGNC:29181]	2089.34	0.329648	0.174514	0.83741	0.133619	0.584031	0.99997	-1.25753	2.35111e-07	6.24124e-06	-1.0615	1.31026e-05	0.000292354
ENSG00000259370	AC103740.1		41.3204	0.630645	0.136677	0.804464	0.0951474	0.772897	0.99997	1.88789	2.36773e-07	6.27079e-06	2.42339	7.30768e-10	6.90096e-08
ENSG00000039650	PNKP	polynucleotide kinase 3'-phosphatase [Source:HGNC Symbol;Acc:HGNC:9154]	470.287	0.254443	0.365282	0.898484	-0.198029	0.489134	0.99997	-1.46543	2.39928e-07	6.34537e-06	-1.01296	0.00035569	0.00428524
ENSG00000142920	AZIN2	antizyme inhibitor 2 [Source:HGNC Symbol;Acc:HGNC:29957]	191.631	-0.674516	0.00174524	0.0954222	-0.507503	0.0121135	0.527896	1.09987	2.40556e-07	6.35299e-06	0.932854	5.31585e-06	0.000137667
ENSG00000222041	CYTOR	cytoskeleton regulator RNA [Source:HGNC Symbol;Acc:HGNC:28717]	830.648	-0.0594336	0.80463	0.977856	-0.786704	0.00119724	0.129477	-1.24881	2.52381e-07	6.6465e-06	-0.521542	0.0303986	0.121167
ENSG00000163472	TMEM79	transmembrane protein 79 [Source:HGNC Symbol;Acc:HGNC:28196]	99.8548	0.156857	0.557489	0.943906	0.0190298	0.936481	0.99997	1.29818	2.52153e-07	6.6465e-06	1.43601	1.83867e-08	1.1126e-06
ENSG00000168439	STIP1	stress induced phosphoprotein 1 [Source:HGNC Symbol;Acc:HGNC:11387]	2634.46	0.326702	0.305404	0.886086	-0.14871	0.641857	0.99997	-1.64571	2.53408e-07	6.66417e-06	-1.17029	0.000246742	0.00320388
ENSG00000144560	VGLL4	vestigial like family member 4 [Source:HGNC Symbol;Acc:HGNC:28966]	2246.18	-0.014539	0.940341	0.99586	-0.151723	0.431916	0.99997	0.998305	2.54258e-07	6.67713e-06	1.13549	4.52329e-09	3.34295e-07
ENSG00000177096	FAM109B	family with sequence similarity 109 member B [Source:HGNC Symbol;Acc:HGNC:27161]	1073.54	0.401732	0.0571478	0.62492	0.0969948	0.649509	0.99997	-1.09166	2.62018e-07	6.86329e-06	-0.78692	0.000214687	0.00287552
ENSG00000072210	ALDH3A2	aldehyde dehydrogenase 3 family member A2 [Source:HGNC Symbol;Acc:HGNC:403]	2029.52	-0.129991	0.478073	0.929435	-0.0934167	0.607843	0.99997	0.940698	2.62081e-07	6.86329e-06	0.904123	7.35356e-07	2.61899e-05
ENSG00000103175	WFDC1	WAP four-disulfide core domain 1 [Source:HGNC Symbol;Acc:HGNC:15466]	311.151	0.361066	0.4972	0.934985	0.762131	0.165039	0.99997	-2.76713	2.63864e-07	6.90032e-06	-3.1682	5.51676e-09	4.01371e-07
ENSG00000177084	POLE	DNA polymerase epsilon, catalytic subunit [Source:HGNC Symbol;Acc:HGNC:9177]	486.764	0.608568	0.0361035	0.521132	0.0545052	0.853523	0.99997	-1.5013	2.79017e-07	7.28641e-06	-0.947233	0.00124337	0.0114632
ENSG00000168237	GLYCTK	glycerate kinase [Source:HGNC Symbol;Acc:HGNC:24247]	77.7394	0.616384	0.111094	0.764535	-0.0553186	0.895578	0.99997	-2.06826	2.82257e-07	7.35337e-06	-1.39656	0.000587437	0.00640834
ENSG00000130313	PGLS	6-phosphogluconolactonase [Source:HGNC Symbol;Acc:HGNC:8903]	1389.16	0.312236	0.161185	0.825944	0.00247867	0.991195	0.99997	-1.14808	2.82368e-07	7.35337e-06	-0.838319	0.000180568	0.00247709
ENSG00000166411	IDH3A	isocitrate dehydrogenase 3 (NAD(+)) alpha [Source:HGNC Symbol;Acc:HGNC:5384]	968.584	0.209419	0.339604	0.894151	0.0294861	0.894325	0.99997	-1.1317	2.84525e-07	7.39924e-06	-0.951772	1.63228e-05	0.000348536
ENSG00000013810	TACC3	transforming acidic coiled-coil containing protein 3 [Source:HGNC Symbol;Acc:HGNC:11524]	587.351	1.37863	0.0303313	0.48122	-0.342637	0.593437	0.99997	-3.27968	2.8829e-07	7.48674e-06	-1.55842	0.0147635	0.0724155
ENSG00000164983	TMEM65	transmembrane protein 65 [Source:HGNC Symbol;Acc:HGNC:25203]	359.259	-0.025662	0.871204	0.989378	-0.334431	0.0422093	0.974687	-0.831548	2.95277e-07	7.65754e-06	-0.522779	0.0011462	0.0107212
ENSG00000170961	HAS2	hyaluronan synthase 2 [Source:HGNC Symbol;Acc:HGNC:4819]	1330.44	-0.640986	0.258859	0.873389	1.49003	0.00973971	0.461759	-2.91913	3.01222e-07	7.79011e-06	-5.05014	1.45048e-18	9.68607e-16
ENSG00000136114	THSD1	thrombospondin type 1 domain containing 1 [Source:HGNC Symbol;Acc:HGNC:17754]	795.592	-0.853533	0.0235269	0.440944	-0.297934	0.425055	0.99997	1.92595	3.00911e-07	7.79011e-06	1.37036	0.000252348	0.00325407
ENSG00000096063	SRPK1	SRSF protein kinase 1 [Source:HGNC Symbol;Acc:HGNC:11305]	1245.03	0.308904	0.202237	0.85296	-0.0616501	0.800657	0.99997	-1.24443	3.07159e-07	7.93269e-06	-0.873873	0.000328557	0.00404933
ENSG00000070610	GBA2	glucosylceramidase beta 2 [Source:HGNC Symbol;Acc:HGNC:18986]	1081.73	0.207679	0.160142	0.824224	0.178524	0.220219	0.99997	0.749205	3.07644e-07	7.93425e-06	0.778361	1.21875e-07	5.74009e-06
ENSG00000185278	ZBTB37	zinc finger and BTB domain containing 37 [Source:HGNC Symbol;Acc:HGNC:28365]	480.072	-0.440834	0.125723	0.790639	0.171982	0.544167	0.99997	1.46452	3.09355e-07	7.95815e-06	0.851706	0.00283326	0.0216142
ENSG00000177548	RABEP2	rabaptin, RAB GTPase binding effector protein 2 [Source:HGNC Symbol;Acc:HGNC:24817]	500.281	0.296548	0.343649	0.894678	0.118306	0.710667	0.99997	-1.61511	3.09422e-07	7.95815e-06	-1.43687	5.62781e-06	0.000144943
ENSG00000054392	HHAT	hedgehog acyltransferase [Source:HGNC Symbol;Acc:HGNC:18270]	424.024	-0.512924	0.0218223	0.422608	-0.462792	0.033369	0.859345	1.1359	3.1026e-07	7.95944e-06	1.08576	7.31178e-07	2.61407e-05
ENSG00000076382	SPAG5	sperm associated antigen 5 [Source:HGNC Symbol;Acc:HGNC:13452]	255.295	1.26051	0.0533535	0.610049	-0.0502628	0.939913	0.99997	-3.37197	3.10695e-07	7.95944e-06	-2.0612	0.00179866	0.0154481
ENSG00000166913	YWHAB	tyrosine 3-monooxygenase/tryptophan 5-monooxygenase activation protein beta [Source:HGNC Symbol;Acc:HGNC:12849]	7546.47	0.256106	0.15663	0.821101	0.144465	0.425164	0.99997	-0.925783	3.10749e-07	7.95944e-06	-0.814142	6.87645e-06	0.000172354
ENSG00000163827	LRRC2	leucine rich repeat containing 2 [Source:HGNC Symbol;Acc:HGNC:14676]	390.152	0.0698944	0.8687	0.989157	-0.689773	0.108651	0.99997	-2.18637	3.12516e-07	7.99374e-06	-1.4267	0.000797426	0.00811223
ENSG00000121621	KIF18A	kinesin family member 18A [Source:HGNC Symbol;Acc:HGNC:29441]	114.792	0.490785	0.380386	0.904587	-1.88438	0.00121717	0.130924	-2.96101	3.13112e-07	7.99805e-06	-0.585845	0.298338	0.528685
ENSG00000139354	GAS2L3	growth arrest specific 2 like 3 [Source:HGNC Symbol;Acc:HGNC:27475]	104.382	0.493394	0.278087	0.877694	-0.0748262	0.877349	0.99997	-2.40064	3.13773e-07	8.00399e-06	-1.83242	9.96467e-05	0.00151849
ENSG00000188783	PRELP	proline and arginine rich end leucine rich repeat protein [Source:HGNC Symbol;Acc:HGNC:9357]	1901.53	1.94146	0.000351234	0.0309138	1.32452	0.0152022	0.588512	-2.77914	3.17196e-07	8.08029e-06	-2.16219	7.32557e-05	0.00119104
ENSG00000111665	CDCA3	cell division cycle associated 3 [Source:HGNC Symbol;Acc:HGNC:14624]	125.213	1.01049	0.153167	0.818	0.210647	0.778058	0.99997	-3.70458	3.18523e-07	8.10305e-06	-2.90474	7.023e-05	0.00115493
ENSG00000103381	CPPED1	calcineurin like phosphoesterase domain containing 1 [Source:HGNC Symbol;Acc:HGNC:25632]	1706.1	0.713651	0.00647645	0.221754	0.523139	0.0473175	0.99997	-1.34082	3.26186e-07	8.28672e-06	-1.15031	1.25498e-05	0.000281906
ENSG00000131470	PSMC3IP	PSMC3 interacting protein [Source:HGNC Symbol;Acc:HGNC:17928]	206.216	0.704782	0.0431765	0.566158	0.134777	0.708911	0.99997	-1.80449	3.27461e-07	8.30781e-06	-1.23448	0.000531559	0.00593024
ENSG00000174136	RGMB	repulsive guidance molecule BMP co-receptor b [Source:HGNC Symbol;Acc:HGNC:26896]	3126.8	-0.775072	0.0652903	0.655137	-0.738483	0.0799187	0.99997	-2.15081	3.30879e-07	8.38317e-06	-2.1874	2.02318e-07	8.73658e-06
ENSG00000139645	ANKRD52	ankyrin repeat domain 52 [Source:HGNC Symbol;Acc:HGNC:26614]	3488.69	0.371774	0.123212	0.785001	-0.0766145	0.751397	0.99997	-1.23223	3.34378e-07	8.46034e-06	-0.783844	0.00117455	0.010959
ENSG00000197748	CFAP43	cilia and flagella associated protein 43 [Source:HGNC Symbol;Acc:HGNC:26684]	21.1852	-0.91722	0.0941943	0.734463	0.281313	0.499709	0.99997	2.59788	3.49722e-07	8.83663e-06	1.39934	0.00248744	0.0196073
ENSG00000167695	FAM57A	family with sequence similarity 57 member A [Source:HGNC Symbol;Acc:HGNC:29646]	878.899	0.341082	0.148651	0.813008	-0.152843	0.521902	0.99997	-1.20857	3.5345e-07	8.91877e-06	-0.714646	0.00262067	0.0203918
ENSG00000257727	CNPY2	canopy FGF signaling regulator 2 [Source:HGNC Symbol;Acc:HGNC:13529]	258.987	-0.0109056	0.969288	0.999767	-0.18814	0.522176	0.99997	-1.47155	3.53975e-07	8.91998e-06	-1.29432	7.1588e-06	0.000177292
ENSG00000203760	CENPW	centromere protein W [Source:HGNC Symbol;Acc:HGNC:21488]	108.383	0.926886	0.122293	0.783265	-1.23752	0.0474011	0.99997	-3.14092	3.56515e-07	8.9719e-06	-0.976513	0.107801	0.28176
ENSG00000176390	CRLF3	cytokine receptor like factor 3 [Source:HGNC Symbol;Acc:HGNC:17177]	349.258	0.0341373	0.861307	0.988912	-0.404346	0.0449662	0.995792	-1.01383	3.62951e-07	9.12158e-06	-0.57535	0.00363392	0.0259043
ENSG00000196678	ERI2	ERI1 exoribonuclease family member 2 [Source:HGNC Symbol;Acc:HGNC:30541]	492.233	-0.271225	0.253254	0.872173	0.124689	0.592811	0.99997	1.19726	3.70778e-07	9.30578e-06	0.801349	0.000651677	0.00692727
ENSG00000196689	TRPV1	transient receptor potential cation channel subfamily V member 1 [Source:HGNC Symbol;Acc:HGNC:12716]	56.058	-0.475065	0.0938418	0.733935	0.184189	0.458106	0.99997	1.37437	3.73983e-07	9.37364e-06	0.71512	0.00643247	0.039616
ENSG00000159110	IFNAR2	interferon alpha and beta receptor subunit 2 [Source:HGNC Symbol;Acc:HGNC:5433]	217.606	0.409805	0.0274226	0.469396	0.231042	0.182429	0.99997	0.898381	3.8688e-07	9.68392e-06	1.07714	3.42842e-09	2.59533e-07
ENSG00000137812	KNL1	kinetochore scaffold 1 [Source:HGNC Symbol;Acc:HGNC:24054]	200.826	0.990091	0.147738	0.811846	-0.535693	0.445258	0.99997	-3.52093	3.9156e-07	9.77489e-06	-1.99515	0.00392667	0.0275167
ENSG00000132128	LRRC41	leucine rich repeat containing 41 [Source:HGNC Symbol;Acc:HGNC:16917]	2897.42	0.255669	0.24553	0.871972	0.0847644	0.701379	0.99997	-1.11873	3.91419e-07	9.77489e-06	-0.947829	1.74841e-05	0.000368566
ENSG00000169020	ATP5ME	ATP synthase membrane subunit e [Source:HGNC Symbol;Acc:HGNC:846]	835.771	0.367109	0.228736	0.863797	-0.0834769	0.786354	0.99997	-1.554	3.93262e-07	9.80429e-06	-1.10341	0.000319773	0.00396438
ENSG00000273311	DGCR11	DiGeorge syndrome critical region gene 11 (non-protein coding) [Source:HGNC Symbol;Acc:HGNC:17226]	43.7795	0.106061	0.777838	0.976657	-0.413282	0.350571	0.99997	-2.10584	3.99483e-07	9.94612e-06	-1.5865	9.28287e-05	0.00143985
ENSG00000135446	CDK4	cyclin dependent kinase 4 [Source:HGNC Symbol;Acc:HGNC:1773]	1382.81	0.138425	0.642367	0.955508	-0.433021	0.14861	0.99997	-1.51443	4.11197e-07	1.02242e-05	-0.942987	0.00159913	0.0140444
ENSG00000163584	RPL22L1	ribosomal protein L22 like 1 [Source:HGNC Symbol;Acc:HGNC:27610]	635.105	0.830225	0.0988861	0.742799	-0.325694	0.520847	0.99997	-2.55812	4.11971e-07	1.02298e-05	-1.4022	0.00550608	0.0354423
ENSG00000147457	CHMP7	charged multivesicular body protein 7 [Source:HGNC Symbol;Acc:HGNC:28439]	1230.54	0.157039	0.434624	0.919197	-0.259249	0.20106	0.99997	-1.02213	4.1609e-07	1.03184e-05	-0.605847	0.00268353	0.0207771
ENSG00000172775	FAM192A	family with sequence similarity 192 member A [Source:HGNC Symbol;Acc:HGNC:29856]	762.861	0.151093	0.586142	0.948004	0.0222542	0.936913	0.99997	-1.41289	4.17517e-07	1.034e-05	-1.28406	4.35023e-06	0.000117037
ENSG00000204789	ZNF204P	zinc finger protein 204, pseudogene [Source:HGNC Symbol;Acc:HGNC:12995]	112.128	-1.38792	0.0109413	0.296864	0.29209	0.576227	0.99997	2.73433	4.19521e-07	1.03759e-05	1.05432	0.0457775	0.160741
ENSG00000165406	2018-03-08	membrane associated ring-CH-type finger 8 [Source:HGNC Symbol;Acc:HGNC:23356]	1335.93	-0.221364	0.174039	0.83741	0.030072	0.852169	0.99997	0.820579	4.22057e-07	1.04249e-05	0.569142	0.000443162	0.00511496
ENSG00000170629	DPY19L2P2	DPY19L2 pseudogene 2 [Source:HGNC Symbol;Acc:HGNC:21764]	45.9426	-0.587998	0.286481	0.882965	0.405286	0.408001	0.99997	2.66891	4.30352e-07	1.06157e-05	1.67563	0.00114602	0.0107212
ENSG00000133731	IMPA1	inositol monophosphatase 1 [Source:HGNC Symbol;Acc:HGNC:6050]	534.413	0.117255	0.543091	0.940561	0.00364583	0.985282	0.99997	-0.985175	4.36174e-07	1.07452e-05	-0.871566	8.25665e-06	0.000198691
ENSG00000051128	HOMER3	homer scaffolding protein 3 [Source:HGNC Symbol;Acc:HGNC:17514]	601.424	0.14672	0.620161	0.952398	-0.330693	0.270442	0.99997	-1.50579	4.4585e-07	1.09691e-05	-1.02837	0.000554814	0.00613478
ENSG00000157601	MX1	MX dynamin like GTPase 1 [Source:HGNC Symbol;Acc:HGNC:7532]	1162.99	5.25236	4.71462e-05	0.00668611	0.203768	0.875499	0.99997	-6.52878	4.5214e-07	1.11092e-05	-1.48018	0.253893	0.479767
ENSG00000134668	SPOCD1	SPOC domain containing 1 [Source:HGNC Symbol;Acc:HGNC:26338]	2029.53	0.419109	0.37983	0.904587	-0.501761	0.294441	0.99997	-2.41041	4.59143e-07	1.12665e-05	-1.48954	0.00182428	0.0155758
ENSG00000146918	NCAPG2	non-SMC condensin II complex subunit G2 [Source:HGNC Symbol;Acc:HGNC:21904]	499.663	0.784705	0.0514452	0.599337	-0.420481	0.301683	0.99997	-2.04133	4.66797e-07	1.14393e-05	-0.836143	0.0389349	0.143591
ENSG00000161888	SPC24	SPC24, NDC80 kinetochore complex component [Source:HGNC Symbol;Acc:HGNC:26913]	87.4736	1.0205	0.178985	0.837586	-0.51426	0.525037	0.99997	-3.96819	4.72014e-07	1.1552e-05	-2.43343	0.00184643	0.0157144
ENSG00000197785	ATAD3A	ATPase family, AAA domain containing 3A [Source:HGNC Symbol;Acc:HGNC:25567]	1021.91	0.581301	0.189191	0.844504	-0.0116939	0.979062	0.99997	-2.23641	4.73308e-07	1.15685e-05	-1.64341	0.000216523	0.00288976
ENSG00000061273	HDAC7	histone deacetylase 7 [Source:HGNC Symbol;Acc:HGNC:14067]	2406.6	0.388776	0.0546114	0.613545	0.147987	0.466621	0.99997	-1.0201	4.79358e-07	1.17011e-05	-0.779314	0.000122962	0.00180299
ENSG00000135451	TROAP	trophinin associated protein [Source:HGNC Symbol;Acc:HGNC:12327]	82.1226	1.54681	0.216002	0.858739	-1.70727	0.230064	0.99997	-6.95893	4.80743e-07	1.17196e-05	-3.70485	0.00420657	0.0289408
ENSG00000118473	SGIP1	SH3 domain GRB2 like endophilin interacting protein 1 [Source:HGNC Symbol;Acc:HGNC:25412]	231.243	0.106605	0.848469	0.986209	-0.392584	0.494048	0.99997	-2.85203	4.90931e-07	1.19524e-05	-2.35284	3.12967e-05	0.000595522
ENSG00000117395	EBNA1BP2	EBNA1 binding protein 2 [Source:HGNC Symbol;Acc:HGNC:15531]	1097.22	0.266771	0.436932	0.919197	-0.311177	0.367652	0.99997	-1.7314	4.96372e-07	1.20691e-05	-1.15346	0.000805137	0.00816845
ENSG00000169967	MAP3K2	mitogen-activated protein kinase kinase kinase 2 [Source:HGNC Symbol;Acc:HGNC:6854]	3217.4	-0.162706	0.528463	0.93881	0.199554	0.438265	0.99997	1.29587	4.98513e-07	1.21054e-05	0.933607	0.000292652	0.0037174
ENSG00000149150	SLC43A1	solute carrier family 43 member 1 [Source:HGNC Symbol;Acc:HGNC:9225]	102.847	0.86261	0.00708092	0.229945	-0.00410959	0.990366	0.99997	-1.64748	4.99824e-07	1.21215e-05	-0.780764	0.0191127	0.087569
ENSG00000105887	MTPN	myotrophin [Source:HGNC Symbol;Acc:HGNC:15667]	6474.06	-0.161347	0.610271	0.951469	-0.212896	0.501868	0.99997	-1.59148	5.07559e-07	1.22932e-05	-1.53993	1.16568e-06	3.76442e-05
ENSG00000109674	NEIL3	nei like DNA glycosylase 3 [Source:HGNC Symbol;Acc:HGNC:24573]	52.2061	0.569416	0.555379	0.943836	-3.4986	0.00167651	0.158217	-5.54123	5.16035e-07	1.24823e-05	-1.47321	0.131409	0.318812
ENSG00000158435	CNOT11	CCR4-NOT transcription complex subunit 11 [Source:HGNC Symbol;Acc:HGNC:25217]	1330.04	0.11616	0.510227	0.937238	0.0030742	0.985942	0.99997	0.879859	5.2005e-07	1.25632e-05	0.992944	1.55263e-08	9.7094e-07
ENSG00000196220	SRGAP3	SLIT-ROBO Rho GTPase activating protein 3 [Source:HGNC Symbol;Acc:HGNC:19744]	51.5442	-1.4656	0.00351007	0.152976	-0.0281498	0.950252	0.99997	2.47429	5.22873e-07	1.26151e-05	1.03684	0.024492	0.104251
ENSG00000100258	LMF2	lipase maturation factor 2 [Source:HGNC Symbol;Acc:HGNC:25096]	3270.27	0.258164	0.350616	0.894678	0.313299	0.258916	0.99997	-1.389	5.28286e-07	1.27293e-05	-1.44413	1.88567e-07	8.25722e-06
ENSG00000152767	FARP1	FERM, ARH/RhoGEF and pleckstrin domain protein 1 [Source:HGNC Symbol;Acc:HGNC:3591]	3853.81	-0.183381	0.338481	0.893873	-0.103237	0.591419	0.99997	-0.961994	5.42012e-07	1.30432e-05	-1.04214	5.64281e-08	2.98049e-06
ENSG00000028137	TNFRSF1B	TNF receptor superfamily member 1B [Source:HGNC Symbol;Acc:HGNC:11917]	58.5231	1.00557	0.0763185	0.690233	-0.664989	0.278102	0.99997	-2.97742	5.44999e-07	1.3082e-05	-1.30686	0.0259901	0.108661
ENSG00000180098	TRNAU1AP	tRNA selenocysteine 1 associated protein 1 [Source:HGNC Symbol;Acc:HGNC:30813]	330.914	0.22407	0.387727	0.905913	-0.306907	0.248802	0.99997	-1.3178	5.45024e-07	1.3082e-05	-0.786826	0.00272587	0.0209873
ENSG00000181666	HKR1	HKR1, GLI-Kruppel zinc finger family member [Source:HGNC Symbol;Acc:HGNC:4928]	561.672	-0.246125	0.188963	0.844141	0.0827844	0.652645	0.99997	0.930791	5.49717e-07	1.31777e-05	0.601882	0.00117207	0.0109413
ENSG00000131174	COX7B	cytochrome c oxidase subunit 7B [Source:HGNC Symbol;Acc:HGNC:2291]	1040.71	0.172394	0.49102	0.93403	-0.253706	0.315059	0.99997	-1.25891	5.56391e-07	1.33206e-05	-0.832812	0.000922441	0.00907779
ENSG00000111602	TIMELESS	timeless circadian regulator [Source:HGNC Symbol;Acc:HGNC:11813]	446.828	0.656862	0.102355	0.747007	-0.368882	0.364924	0.99997	-2.02523	5.61421e-07	1.34239e-05	-0.999484	0.0134884	0.0680902
ENSG00000132386	SERPINF1	serpin family F member 1 [Source:HGNC Symbol;Acc:HGNC:8824]	3687.72	-0.345875	0.416514	0.913608	0.725173	0.0880469	0.99997	2.12854	5.63329e-07	1.34523e-05	1.05749	0.012924	0.0659174
ENSG00000224376	AC017104.1		27.203	-0.987784	0.0705055	0.674871	-0.419284	0.313718	0.99997	2.5667	5.6413e-07	1.34542e-05	1.9982	1.19626e-05	0.000272777
ENSG00000110237	ARHGEF17	Rho guanine nucleotide exchange factor 17 [Source:HGNC Symbol;Acc:HGNC:21726]	4445.86	-0.0010777	0.995996	0.999767	0.275637	0.200798	0.99997	-1.07555	5.67494e-07	1.35172e-05	-1.35226	3.29084e-10	3.43755e-08
ENSG00000169093	ASMTL	acetylserotonin O-methyltransferase like [Source:HGNC Symbol;Acc:HGNC:751]	491.653	0.162112	0.587766	0.948004	-0.240478	0.42908	0.99997	-1.50846	5.75099e-07	1.36809e-05	-1.10587	0.000244058	0.00318007
ENSG00000116128	BCL9	B cell CLL/lymphoma 9 [Source:HGNC Symbol;Acc:HGNC:1008]	460.273	-0.618258	0.0141127	0.345087	-0.00595632	0.980817	0.99997	1.25282	5.79682e-07	1.37549e-05	0.640523	0.0100868	0.0550505
ENSG00000147536	GINS4	GINS complex subunit 4 [Source:HGNC Symbol;Acc:HGNC:28226]	137.932	1.01481	0.0265065	0.46185	-0.0955724	0.840557	0.99997	-2.32451	5.79247e-07	1.37549e-05	-1.21412	0.00940591	0.0522687
ENSG00000002586	CD99	CD99 molecule (Xg blood group) [Source:HGNC Symbol;Acc:HGNC:7082]	10744.2	-0.158984	0.419803	0.913939	-0.172838	0.381058	0.99997	-0.98493	5.89961e-07	1.39811e-05	-0.971075	8.43907e-07	2.90062e-05
ENSG00000182903	ZNF721	zinc finger protein 721 [Source:HGNC Symbol;Acc:HGNC:29425]	429.729	-0.454668	0.17266	0.83741	0.268035	0.414652	0.99997	1.65413	6.00812e-07	1.42202e-05	0.93143	0.00483873	0.0323586
ENSG00000167900	TK1	thymidine kinase 1 [Source:HGNC Symbol;Acc:HGNC:11830]	697.365	1.28198	0.236654	0.86493	-0.157594	0.885731	0.99997	-5.4399	6.0237e-07	1.42391e-05	-4.00033	0.000242246	0.00316434
ENSG00000103266	STUB1	STIP1 homology and U-box containing protein 1 [Source:HGNC Symbol;Acc:HGNC:11427]	2187.43	0.308415	0.363128	0.898484	0.0371325	0.913133	0.99997	-1.69258	6.27035e-07	1.48034e-05	-1.4213	2.88542e-05	0.000556661
ENSG00000186417	GLDN	gliomedin [Source:HGNC Symbol;Acc:HGNC:29514]	228.155	2.88758	1.50661e-06	0.000377553	3.71642	5.24632e-11	6.99754e-08	2.79195	6.28601e-07	1.48217e-05	1.96311	0.00119129	0.0110875
ENSG00000060069	CTDP1	CTD phosphatase subunit 1 [Source:HGNC Symbol;Acc:HGNC:2498]	637.951	0.193181	0.274535	0.877001	-0.00768261	0.966052	0.99997	-0.888402	6.3582e-07	1.4973e-05	-0.687538	0.000121816	0.00178997
ENSG00000137310	TCF19	transcription factor 19 [Source:HGNC Symbol;Acc:HGNC:11629]	370.911	0.793742	0.160035	0.824074	0.357253	0.534637	0.99997	-2.83314	6.37857e-07	1.50021e-05	-2.39665	2.73387e-05	0.000534148
ENSG00000136003	ISCU	iron-sulfur cluster assembly enzyme [Source:HGNC Symbol;Acc:HGNC:29882]	4446.57	-0.239863	0.25506	0.872309	-0.0657002	0.75467	0.99997	1.04804	6.42985e-07	1.51037e-05	0.873872	3.29257e-05	0.000621236
ENSG00000184661	CDCA2	cell division cycle associated 2 [Source:HGNC Symbol;Acc:HGNC:14623]	122.813	0.816563	0.237558	0.866141	-1.23589	0.0847947	0.99997	-3.5312	6.44901e-07	1.51297e-05	-1.47875	0.034426	0.132557
ENSG00000242578	AC073288.2		13.4687	0.313278	0.697618	0.964322	0.740965	0.136997	0.99997	3.20297	6.51379e-07	1.52625e-05	2.77529	6.62406e-05	0.00110878
ENSG00000181894	ZNF329	zinc finger protein 329 [Source:HGNC Symbol;Acc:HGNC:14209]	543.682	-0.0887128	0.66855	0.959388	0.0614857	0.762121	0.99997	1.02071	6.5325e-07	1.52872e-05	0.870511	2.20773e-05	0.000446271
ENSG00000003393	ALS2	ALS2, alsin Rho guanine nucleotide exchange factor [Source:HGNC Symbol;Acc:HGNC:443]	2290.65	-0.161999	0.384746	0.905079	-0.0163726	0.929643	0.99997	0.924625	6.61234e-07	1.54547e-05	0.778998	2.77418e-05	0.00054068
ENSG00000151065	DCP1B	decapping mRNA 1B [Source:HGNC Symbol;Acc:HGNC:24451]	503.241	-0.208452	0.330714	0.893749	0.0456083	0.828158	0.99997	1.05584	6.68119e-07	1.55961e-05	0.801784	0.00015576	0.00219143
ENSG00000169903	TM4SF4	transmembrane 4 L six family member 4 [Source:HGNC Symbol;Acc:HGNC:11856]	38.3302	-0.791113	0.29445	0.884063	-1.88342	0.0586213	0.99997	-4.73095	6.70595e-07	1.56344e-05	-3.63864	6.94265e-06	0.00017378
ENSG00000155660	PDIA4	protein disulfide isomerase family A member 4 [Source:HGNC Symbol;Acc:HGNC:30167]	2564.13	-0.117715	0.694546	0.964299	-0.309936	0.302869	0.99997	-1.49236	6.75046e-07	1.5699e-05	-1.30014	1.4863e-05	0.00032315
ENSG00000116690	PRG4	proteoglycan 4 [Source:HGNC Symbol;Acc:HGNC:9364]	130.259	0.204688	0.744697	0.971664	-0.0341522	0.958971	0.99997	-3.20963	6.74628e-07	1.5699e-05	-2.97079	4.38726e-06	0.000117864
ENSG00000072786	STK10	serine/threonine kinase 10 [Source:HGNC Symbol;Acc:HGNC:11388]	1403.68	0.444947	0.125432	0.78966	-0.193066	0.508343	0.99997	-1.445	6.90168e-07	1.60308e-05	-0.80699	0.0055797	0.0356846
ENSG00000099341	PSMD8	proteasome 26S subunit, non-ATPase 8 [Source:HGNC Symbol;Acc:HGNC:9566]	3737.39	0.39573	0.226805	0.862788	-0.100976	0.758245	0.99997	-1.62648	6.94168e-07	1.61037e-05	-1.12978	0.000567114	0.00624125
ENSG00000261061	AC092718.4		78.8848	0.755615	0.0926742	0.731097	0.0362585	0.940366	0.99997	-2.30678	6.95071e-07	1.61046e-05	-1.58743	0.000729361	0.0075366
ENSG00000279117	AP001972.5		67.7559	0.313895	0.34597	0.894678	0.449619	0.238868	0.99997	-1.74074	7.13263e-07	1.65043e-05	-1.87646	2.77541e-07	1.15066e-05
ENSG00000141052	MYOCD	myocardin [Source:HGNC Symbol;Acc:HGNC:16067]	107.143	0.517261	0.512602	0.937238	-1.62509	0.0497727	0.99997	-4.06223	7.14085e-07	1.65043e-05	-1.91988	0.0162938	0.0777991
ENSG00000228672	PROB1	proline rich basic protein 1 [Source:HGNC Symbol;Acc:HGNC:41906]	117.148	1.00828	0.0021402	0.110646	-0.163769	0.633221	0.99997	-1.6546	7.2328e-07	1.66962e-05	-0.482559	0.153184	0.352635
ENSG00000014138	POLA2	DNA polymerase alpha 2, accessory subunit [Source:HGNC Symbol;Acc:HGNC:30073]	308.422	0.579468	0.148328	0.812725	-0.132449	0.746066	0.99997	-2.00516	7.2471e-07	1.66965e-05	-1.29324	0.00141595	0.0127225
ENSG00000167315	ACAA2	acetyl-CoA acyltransferase 2 [Source:HGNC Symbol;Acc:HGNC:83]	1540.18	-0.119222	0.585706	0.947956	-0.0920497	0.676385	0.99997	-1.08834	7.25082e-07	1.66965e-05	-1.11551	3.77739e-07	1.48071e-05
ENSG00000158470	B4GALT5	beta-1,4-galactosyltransferase 5 [Source:HGNC Symbol;Acc:HGNC:928]	2362.28	-0.231753	0.368912	0.899352	0.251895	0.327195	0.99997	1.27555	7.30542e-07	1.68016e-05	0.791899	0.00210238	0.0172338
ENSG00000157399	ARSE	arylsulfatase E (chondrodysplasia punctata 1) [Source:HGNC Symbol;Acc:HGNC:719]	37.3825	-0.46622	0.346876	0.894678	0.289891	0.495338	0.99997	2.31568	7.31892e-07	1.68119e-05	1.55957	0.000623274	0.00667965
ENSG00000204217	BMPR2	bone morphogenetic protein receptor type 2 [Source:HGNC Symbol;Acc:HGNC:1078]	2296.27	-0.248979	0.460282	0.925334	-0.0982902	0.771603	0.99997	-1.67311	7.38203e-07	1.69361e-05	-1.8238	6.74195e-08	3.4349e-06
ENSG00000152782	PANK1	pantothenate kinase 1 [Source:HGNC Symbol;Acc:HGNC:8598]	197.399	0.293856	0.158482	0.823075	0.223398	0.253609	0.99997	0.990386	7.40637e-07	1.69503e-05	1.06084	2.04012e-07	8.78943e-06
ENSG00000172346	CSDC2	cold shock domain containing C2 [Source:HGNC Symbol;Acc:HGNC:30359]	48.2368	-0.507454	0.215173	0.857527	-0.401623	0.24579	0.99997	1.91993	7.40004e-07	1.69503e-05	1.8141	9.48939e-07	3.16844e-05
ENSG00000108179	PPIF	peptidylprolyl isomerase F [Source:HGNC Symbol;Acc:HGNC:9259]	1144.42	0.926567	0.0195569	0.409074	-0.457183	0.251254	0.99997	-1.96794	7.47317e-07	1.70823e-05	-0.584192	0.141825	0.335209
ENSG00000258311	AC009779.3		34.3377	-0.799397	0.0981908	0.741923	0.0106878	0.987075	0.99997	-2.86028	7.4919e-07	1.71042e-05	-3.67037	2.24487e-10	2.55942e-08
ENSG00000085511	MAP3K4	mitogen-activated protein kinase kinase kinase 4 [Source:HGNC Symbol;Acc:HGNC:6856]	1102.36	0.0882277	0.739633	0.970872	0.250141	0.342147	0.99997	1.30712	7.54428e-07	1.71818e-05	1.14521	1.50066e-05	0.000325138
ENSG00000213281	NRAS	NRAS proto-oncogene, GTPase [Source:HGNC Symbol;Acc:HGNC:7989]	3377.44	0.0246644	0.911187	0.992209	0.0600388	0.785318	0.99997	1.09197	7.54224e-07	1.71818e-05	1.0566	1.70577e-06	5.3069e-05
ENSG00000105696	TMEM59L	transmembrane protein 59 like [Source:HGNC Symbol;Acc:HGNC:13237]	788.601	0.486568	0.251779	0.872173	1.17579	0.00526619	0.313573	2.08859	7.55783e-07	1.71918e-05	1.39937	0.000957816	0.00932288
ENSG00000186409	CCDC30	coiled-coil domain containing 30 [Source:HGNC Symbol;Acc:HGNC:26103]	65.6678	-0.88784	0.0156475	0.365326	0.213356	0.527538	0.99997	1.7754	7.74115e-07	1.75874e-05	0.6742	0.0515358	0.174158
ENSG00000148339	SLC25A25	solute carrier family 25 member 25 [Source:HGNC Symbol;Acc:HGNC:20663]	390.474	0.479954	0.0531089	0.608454	-0.0752107	0.766671	0.99997	-1.23619	7.91476e-07	1.79501e-05	-0.681024	0.00672465	0.0410165
ENSG00000215717	TMEM167B	transmembrane protein 167B [Source:HGNC Symbol;Acc:HGNC:30187]	1502.18	-0.137464	0.339216	0.893929	-0.0100479	0.945041	0.99997	-0.71493	7.91999e-07	1.79501e-05	-0.842345	5.97669e-09	4.29816e-07
ENSG00000172986	GXYLT2	glucoside xylosyltransferase 2 [Source:HGNC Symbol;Acc:HGNC:33383]	1145.19	-0.44328	0.192754	0.848467	-0.173108	0.608652	0.99997	1.67586	7.9619e-07	1.80117e-05	1.40569	3.36508e-05	0.000632394
ENSG00000178999	AURKB	aurora kinase B [Source:HGNC Symbol;Acc:HGNC:11390]	109.901	1.53888	0.225224	0.861469	-0.383019	0.785993	0.99997	-6.65652	7.96643e-07	1.80117e-05	-4.73462	0.00038943	0.00461762
ENSG00000128595	CALU	calumenin [Source:HGNC Symbol;Acc:HGNC:1458]	32667	-0.058249	0.751701	0.972907	0.191536	0.298409	0.99997	-0.908551	8.05603e-07	1.81922e-05	-1.15834	3.17522e-10	3.3354e-08
ENSG00000137936	BCAR3	BCAR3, NSP family adaptor protein [Source:HGNC Symbol;Acc:HGNC:973]	1415.44	0.729192	0.000489278	0.0396743	-0.0657293	0.75457	0.99997	-1.03305	8.12598e-07	1.83281e-05	-0.238125	0.256719	0.483
ENSG00000230043	TMSB4XP6	thymosin beta 4, X-linked pseudogene 6 [Source:HGNC Symbol;Acc:HGNC:11888]	59.1868	-0.0518839	0.87562	0.990065	-0.453209	0.229504	0.99997	-1.77289	8.16874e-07	1.84023e-05	-1.37156	9.12341e-05	0.0014204
ENSG00000224699	LAMTOR5-AS1	LAMTOR5 antisense RNA 1 [Source:HGNC Symbol;Acc:HGNC:40823]	39.3945	-0.517889	0.276916	0.877694	-0.150765	0.706554	0.99997	2.21387	8.19224e-07	1.8433e-05	1.84675	1.81779e-05	0.000378496
ENSG00000177565	TBL1XR1	transducin beta like 1 X-linked receptor 1 [Source:HGNC Symbol;Acc:HGNC:29529]	5785.21	-0.415677	0.170107	0.83459	0.33874	0.263081	0.99997	1.49324	8.20583e-07	1.84414e-05	0.738819	0.0146953	0.0721566
ENSG00000261573	AL157402.2		25.6434	-0.654487	0.368067	0.899352	-0.971264	0.570393	0.99997	-6.80341	8.27389e-07	1.8572e-05	-6.48664	1.93498e-07	8.41403e-06
ENSG00000163166	IWS1	IWS1, SUPT6H interacting protein [Source:HGNC Symbol;Acc:HGNC:25467]	1246.7	0.0265285	0.882496	0.990481	-0.165667	0.361055	0.99997	-0.889364	8.32137e-07	1.86562e-05	-0.697168	0.000111144	0.00166253
ENSG00000186019	AC021092.1		196.089	-0.424027	0.207514	0.855599	-0.226916	0.482473	0.99997	1.63313	8.35251e-07	1.87036e-05	1.43602	1.20917e-05	0.000275384
ENSG00000089737	DDX24	DEAD-box helicase 24 [Source:HGNC Symbol;Acc:HGNC:13266]	3471.38	0.108742	0.650167	0.955925	-0.152314	0.526462	0.99997	-1.18276	8.4067e-07	1.88025e-05	-0.921701	0.000123725	0.0018116
ENSG00000062038	CDH3	cadherin 3 [Source:HGNC Symbol;Acc:HGNC:1762]	68.7832	-0.714922	0.218447	0.860035	-0.160677	0.809668	0.99997	-3.09119	8.54041e-07	1.90787e-05	-3.64544	4.88449e-09	3.59568e-07
ENSG00000213186	TRIM59	tripartite motif containing 59 [Source:HGNC Symbol;Acc:HGNC:30834]	200.417	0.121105	0.778022	0.976657	-0.155458	0.726844	0.99997	-2.15374	8.55101e-07	1.90796e-05	-1.87718	1.75931e-05	0.000370029
ENSG00000102359	SRPX2	sushi repeat containing protein, X-linked 2 [Source:HGNC Symbol;Acc:HGNC:30668]	812.847	0.570295	0.107245	0.759509	-1.12484	0.00158095	0.151743	-1.74943	8.62859e-07	1.92297e-05	-0.054291	0.878304	0.947636
ENSG00000140534	TICRR	TOPBP1 interacting checkpoint and replication regulator [Source:HGNC Symbol;Acc:HGNC:28704]	40.1	1.13376	0.185068	0.843228	-0.404379	0.686089	0.99997	-4.61032	8.75002e-07	1.94771e-05	-3.07219	0.000886087	0.00879552
ENSG00000278291	AL161772.1		90.8664	1.05777	0.0225501	0.431052	0.238948	0.62841	0.99997	-2.33361	8.8553e-07	1.9688e-05	-1.51479	0.00171734	0.0148937
ENSG00000198794	SCAMP5	secretory carrier membrane protein 5 [Source:HGNC Symbol;Acc:HGNC:30386]	257.848	-0.341272	0.380806	0.904587	-0.333014	0.377935	0.99997	1.89024	8.95079e-07	1.98767e-05	1.88198	8.6254e-07	2.93766e-05
ENSG00000165819	METTL3	methyltransferase like 3 [Source:HGNC Symbol;Acc:HGNC:17563]	694.717	0.121265	0.570047	0.945212	-0.464544	0.0317575	0.845752	-1.05749	8.99038e-07	1.99409e-05	-0.471676	0.0279336	0.11444
ENSG00000101665	SMAD7	SMAD family member 7 [Source:HGNC Symbol;Acc:HGNC:6773]	2374.63	-0.144545	0.444224	0.922363	0.0604094	0.748044	0.99997	0.925987	9.01396e-07	1.99696e-05	0.721033	0.000130474	0.00189264
ENSG00000139508	SLC46A3	solute carrier family 46 member 3 [Source:HGNC Symbol;Acc:HGNC:27501]	1820.91	1.09169	0.00548785	0.200663	0.94785	0.0153809	0.589944	1.92303	9.03505e-07	1.99926e-05	2.06687	1.42023e-07	6.52469e-06
ENSG00000166349	RAG1	recombination activating 1 [Source:HGNC Symbol;Acc:HGNC:9831]	47.8407	-1.12711	0.0297327	0.479486	0.290478	0.535658	0.99997	2.48287	9.1315e-07	2.01821e-05	1.06529	0.0273368	0.112725
ENSG00000096060	FKBP5	FK506 binding protein 5 [Source:HGNC Symbol;Acc:HGNC:3721]	4921.17	4.02399	1.82206e-28	3.28754e-24	4.80425	3.10004e-40	6.20226e-36	1.76791	9.14431e-07	2.01866e-05	0.987653	0.00685691	0.0415245
ENSG00000129173	E2F8	E2F transcription factor 8 [Source:HGNC Symbol;Acc:HGNC:24727]	22.8391	1.24638	0.135105	0.804464	-0.997483	0.362032	0.99997	-4.95953	9.31113e-07	2.05306e-05	-2.71567	0.00362035	0.0258321
ENSG00000138071	ACTR2	ARP2 actin related protein 2 homolog [Source:HGNC Symbol;Acc:HGNC:169]	15294.9	-0.0476819	0.692266	0.964299	-0.0187483	0.876513	0.99997	-0.5911	9.44181e-07	2.07942e-05	-0.620034	2.70877e-07	1.13535e-05
ENSG00000159873	CCDC117	coiled-coil domain containing 117 [Source:HGNC Symbol;Acc:HGNC:26599]	1126.8	0.0601151	0.760074	0.975518	0.0123463	0.949435	0.99997	0.958882	9.56828e-07	2.1048e-05	1.00665	2.75563e-07	1.14499e-05
ENSG00000172748	ZNF596	zinc finger protein 596 [Source:HGNC Symbol;Acc:HGNC:27268]	296.037	-0.749639	0.09108	0.727149	-0.0629881	0.884847	0.99997	2.15814	9.79197e-07	2.15147e-05	1.47149	0.000775893	0.00793201
ENSG00000164124	TMEM144	transmembrane protein 144 [Source:HGNC Symbol;Acc:HGNC:25633]	97.8954	-1.04374	0.0161722	0.372559	-0.257632	0.527303	0.99997	2.09335	9.8925e-07	2.17051e-05	1.30724	0.00159488	0.0140137
ENSG00000196227	FAM217B	family with sequence similarity 217 member B [Source:HGNC Symbol;Acc:HGNC:16170]	405.287	0.0476746	0.892551	0.990666	0.288049	0.406045	0.99997	1.71038	9.90183e-07	2.17051e-05	1.47001	2.68851e-05	0.000526937
ENSG00000212864	RNF208	ring finger protein 208 [Source:HGNC Symbol;Acc:HGNC:25420]	77.5799	-0.600964	0.0837213	0.704603	0.0524434	0.869644	0.99997	1.65275	1.01532e-06	2.223e-05	0.999347	0.00242121	0.0192074
ENSG00000091262	ABCC6	ATP binding cassette subfamily C member 6 [Source:HGNC Symbol;Acc:HGNC:57]	15.6011	-1.28278	0.0500781	0.590366	0.346611	0.457479	0.99997	2.99048	1.02157e-06	2.23146e-05	1.36109	0.0090459	0.0509401
ENSG00000259362	AC046168.1		11.8626	-1.17991	0.222903	0.861469	0.225235	0.650266	0.99997	4.18616	1.02127e-06	2.23146e-05	2.78101	3.40936e-05	0.00063812
ENSG00000101134	DOK5	docking protein 5 [Source:HGNC Symbol;Acc:HGNC:16173]	290.455	-0.725349	0.098839	0.742754	-1.01708	0.0241818	0.74408	-2.18715	1.05986e-06	2.3097e-05	-1.89541	1.84435e-05	0.000383175
ENSG00000125107	CNOT1	CCR4-NOT transcription complex subunit 1 [Source:HGNC Symbol;Acc:HGNC:7877]	5097.18	0.037684	0.815915	0.979608	0.0549162	0.733719	0.99997	0.788787	1.05918e-06	2.3097e-05	0.771554	1.82224e-06	5.604e-05
ENSG00000133678	TMEM254	transmembrane protein 254 [Source:HGNC Symbol;Acc:HGNC:25804]	646.575	-0.231116	0.203406	0.853484	0.103031	0.564651	0.99997	0.88035	1.06702e-06	2.32008e-05	0.546204	0.00243205	0.0192689
ENSG00000138675	FGF5	fibroblast growth factor 5 [Source:HGNC Symbol;Acc:HGNC:3683]	1336.92	-0.0862893	0.882857	0.990481	-0.609191	0.300466	0.99997	-2.86525	1.0671e-06	2.32008e-05	-2.34234	6.5365e-05	0.0010991
ENSG00000121481	RNF2	ring finger protein 2 [Source:HGNC Symbol;Acc:HGNC:10061]	525.617	-0.289084	0.182547	0.842576	-0.0206514	0.922744	0.99997	1.0502	1.0711e-06	2.32606e-05	0.781766	0.000268751	0.00344421
ENSG00000166292	TMEM100	transmembrane protein 100 [Source:HGNC Symbol;Acc:HGNC:25607]	120.904	1.09506	0.0116459	0.309915	2.34473	2.02268e-08	1.39544e-05	2.02087	1.07484e-06	2.33148e-05	0.771208	0.0779682	0.228826
ENSG00000275367	AC092111.1		26.4189	-0.614656	0.249931	0.872173	0.325696	0.455513	0.99997	2.43294	1.07621e-06	2.33174e-05	1.49259	0.00173378	0.0150047
ENSG00000185164	NOMO2	NODAL modulator 2 [Source:HGNC Symbol;Acc:HGNC:22652]	528.478	-0.0981805	0.658608	0.957633	-0.0235603	0.917523	0.99997	-1.09652	1.0792e-06	2.33551e-05	-1.17114	1.91686e-07	8.35466e-06
ENSG00000089685	BIRC5	baculoviral IAP repeat containing 5 [Source:HGNC Symbol;Acc:HGNC:593]	440.091	1.46499	0.188871	0.844141	-0.620401	0.583831	0.99997	-5.48082	1.11272e-06	2.40529e-05	-3.39542	0.00248268	0.019587
ENSG00000186193	SAPCD2	suppressor APC domain containing 2 [Source:HGNC Symbol;Acc:HGNC:28055]	76.29	1.2641	0.121901	0.783005	0.448263	0.616552	0.99997	-4.12908	1.12176e-06	2.42201e-05	-3.31324	0.000130411	0.00189264
ENSG00000155926	SLA	Src like adaptor [Source:HGNC Symbol;Acc:HGNC:10902]	52.4949	1.36997	0.00715548	0.230539	2.03379	6.70265e-06	0.00227288	2.20371	1.13616e-06	2.445e-05	1.53989	0.00245102	0.0193863
ENSG00000007968	E2F2	E2F transcription factor 2 [Source:HGNC Symbol;Acc:HGNC:3114]	22.7346	1.68926	0.07128	0.675921	0.974898	0.529734	0.99997	-5.66775	1.13633e-06	2.445e-05	-4.95338	0.000359875	0.00432118
ENSG00000183665	TRMT12	tRNA methyltransferase 12 homolog [Source:HGNC Symbol;Acc:HGNC:26091]	334.78	0.0513232	0.750236	0.972744	-0.0213191	0.889992	0.99997	0.766148	1.13438e-06	2.445e-05	0.83879	1.10691e-07	5.29336e-06
ENSG00000117525	F3	coagulation factor III, tissue factor [Source:HGNC Symbol;Acc:HGNC:3541]	330.036	0.792533	0.0707553	0.675827	2.04496	2.27542e-06	0.000948422	2.10266	1.16175e-06	2.49682e-05	0.850232	0.0526153	0.176182
ENSG00000214174	AMZ2P1	archaelysin family metallopeptidase 2 pseudogene 1 [Source:HGNC Symbol;Acc:HGNC:26491]	346.96	-0.501113	0.0782209	0.695078	0.0229046	0.934499	0.99997	1.37302	1.16966e-06	2.51094e-05	0.849007	0.00249773	0.0196642
ENSG00000163075	CFAP221	cilia and flagella associated protein 221 [Source:HGNC Symbol;Acc:HGNC:33720]	21.6524	-1.57498	0.00960883	0.278561	1.00415	0.0514614	0.99997	2.86148	1.18658e-06	2.54143e-05	0.282353	0.599273	0.786495
ENSG00000071246	VASH1	vasohibin 1 [Source:HGNC Symbol;Acc:HGNC:19964]	454.332	-0.132851	0.632796	0.954129	0.208901	0.444716	0.99997	1.33929	1.18554e-06	2.54143e-05	0.99754	0.000297022	0.00376268
ENSG00000124549	BTN2A3P	butyrophilin subfamily 2 member A3, pseudogene [Source:HGNC Symbol;Acc:HGNC:13229]	90.5163	0.15239	0.603205	0.949942	-0.275212	0.389053	0.99997	-1.49416	1.19109e-06	2.54817e-05	-1.06656	0.000483502	0.00547247
ENSG00000198182	ZNF607	zinc finger protein 607 [Source:HGNC Symbol;Acc:HGNC:28192]	212.219	-0.488094	0.0620701	0.644005	0.179252	0.479091	0.99997	1.25557	1.19258e-06	2.54844e-05	0.588221	0.0217894	0.0960214
ENSG00000120910	PPP3CC	protein phosphatase 3 catalytic subunit gamma [Source:HGNC Symbol;Acc:HGNC:9316]	832.29	0.225433	0.39638	0.90801	-0.194363	0.469158	0.99997	-1.29708	1.20458e-06	2.57114e-05	-0.877289	0.00102415	0.00981814
ENSG00000135404	CD63	CD63 molecule [Source:HGNC Symbol;Acc:HGNC:1692]	29373.9	0.182729	0.555824	0.943906	-0.256261	0.408871	0.99997	-1.50594	1.21019e-06	2.58018e-05	-1.06695	0.000583745	0.00637923
ENSG00000156958	GALK2	galactokinase 2 [Source:HGNC Symbol;Acc:HGNC:4119]	645.219	-0.0439981	0.750249	0.972744	0.149879	0.268368	0.99997	0.663026	1.2143e-06	2.58598e-05	0.469149	0.000618168	0.00664282
ENSG00000100749	VRK1	vaccinia related kinase 1 [Source:HGNC Symbol;Acc:HGNC:12718]	163.986	0.337051	0.279955	0.878139	-0.214039	0.511176	0.99997	-1.54641	1.24275e-06	2.63757e-05	-0.995316	0.00180535	0.0154704
ENSG00000010438	PRSS3	serine protease 3 [Source:HGNC Symbol;Acc:HGNC:9486]	33.7383	-0.554964	0.352872	0.895734	-1.01362	0.175673	0.99997	-3.41561	1.24182e-06	2.63757e-05	-2.95695	5.16765e-06	0.000134951
ENSG00000125971	DYNLRB1	dynein light chain roadblock-type 1 [Source:HGNC Symbol;Acc:HGNC:15468]	1746.29	0.0942759	0.702965	0.964322	-0.230833	0.353051	0.99997	-1.20225	1.24151e-06	2.63757e-05	-0.877137	0.00040175	0.00473462
ENSG00000115053	NCL	nucleolin [Source:HGNC Symbol;Acc:HGNC:7667]	9803.87	0.240373	0.217055	0.859753	-0.215015	0.270013	0.99997	-0.944327	1.2537e-06	2.65778e-05	-0.488939	0.0120882	0.062977
ENSG00000143951	WDPCP	WD repeat containing planar cell polarity effector [Source:HGNC Symbol;Acc:HGNC:28027]	223.093	-0.423704	0.03402	0.509577	0.0371701	0.846528	0.99997	0.954952	1.28309e-06	2.71701e-05	0.494078	0.0111948	0.0594828
ENSG00000255642	PABPC1P4	poly(A) binding protein cytoplasmic 1 pseudogene 4 [Source:HGNC Symbol;Acc:HGNC:8563]	122.243	-0.570697	0.0381909	0.53172	0.15309	0.557212	0.99997	1.30864	1.30698e-06	2.76447e-05	0.584858	0.0278127	0.114069
ENSG00000205730	ITPRIPL2	ITPRIP like 2 [Source:HGNC Symbol;Acc:HGNC:27257]	4242.5	0.45361	0.0654204	0.655152	0.120139	0.626337	0.99997	-1.19219	1.30906e-06	2.76575e-05	-0.858723	0.000495999	0.0055936
ENSG00000169221	TBC1D10B	TBC1 domain family member 10B [Source:HGNC Symbol;Acc:HGNC:24510]	1360.19	0.262807	0.248311	0.872173	0.049075	0.830604	0.99997	-1.10447	1.32283e-06	2.79168e-05	-0.890737	9.8127e-05	0.00150146
ENSG00000198826	ARHGAP11A	Rho GTPase activating protein 11A [Source:HGNC Symbol;Acc:HGNC:15783]	436.945	0.61039	0.163809	0.827319	-0.640809	0.14822	0.99997	-2.13341	1.33123e-06	2.80625e-05	-0.882211	0.0451357	0.159145
ENSG00000270419	CAHM	colon adenocarcinoma hypermethylated (non-protein coding) [Source:HGNC Symbol;Acc:HGNC:42860]	18.4518	-0.684224	0.203204	0.853484	0.0873464	0.821749	0.99997	2.36595	1.34991e-06	2.84242e-05	1.59438	0.000360169	0.00432118
ENSG00000167992	VWCE	von Willebrand factor C and EGF domains [Source:HGNC Symbol;Acc:HGNC:26487]	185.998	-0.975421	0.0143541	0.348537	-0.482676	0.208822	0.99997	1.90853	1.36212e-06	2.86489e-05	1.41578	0.00025809	0.00332125
ENSG00000151503	NCAPD3	non-SMC condensin II complex subunit D3 [Source:HGNC Symbol;Acc:HGNC:28952]	635.022	0.404324	0.101685	0.745591	0.0869247	0.728745	0.99997	-1.19985	1.36567e-06	2.86913e-05	-0.882455	0.000399983	0.00472152
ENSG00000085415	SEH1L	SEH1 like nucleoporin [Source:HGNC Symbol;Acc:HGNC:30379]	746.78	0.439423	0.189481	0.844776	-0.300479	0.373639	0.99997	-1.62385	1.38057e-06	2.89717e-05	-0.883944	0.00857545	0.0488555
ENSG00000099822	HCN2	hyperpolarization activated cyclic nucleotide gated potassium and sodium channel 2 [Source:HGNC Symbol;Acc:HGNC:4846]	193.948	1.12174	1.15787e-05	0.00207376	0.303976	0.250315	0.99997	-1.23799	1.39678e-06	2.92792e-05	-0.420217	0.111018	0.287457
ENSG00000227268	KLLN	killin, p53 regulated DNA replication inhibitor [Source:HGNC Symbol;Acc:HGNC:37212]	49.0113	-0.382529	0.314962	0.888392	-0.243215	0.454272	0.99997	1.73601	1.41054e-06	2.95345e-05	1.5967	4.43582e-06	0.000118657
ENSG00000128641	MYO1B	myosin IB [Source:HGNC Symbol;Acc:HGNC:7596]	9475.22	-0.499704	0.100774	0.745591	-0.540726	0.0760511	0.99997	-1.4691	1.42435e-06	2.97903e-05	-1.42808	2.75214e-06	7.99062e-05
ENSG00000100522	GNPNAT1	glucosamine-phosphate N-acetyltransferase 1 [Source:HGNC Symbol;Acc:HGNC:19980]	2345.97	0.732634	0.0224201	0.429739	0.383687	0.233375	0.99997	-1.54826	1.43421e-06	2.9963e-05	-1.19931	0.000192482	0.00261178
ENSG00000263843	AC022211.2		62.2599	-0.465181	0.232097	0.86493	-0.443428	0.194691	0.99997	1.79695	1.4387e-06	3.00232e-05	1.7752	8.05298e-07	2.80383e-05
ENSG00000151790	TDO2	tryptophan 2,3-dioxygenase [Source:HGNC Symbol;Acc:HGNC:11708]	13.3379	-2.65596	0.0128464	0.327846	0.89232	0.163398	0.99997	4.94331	1.44236e-06	3.00661e-05	1.39504	0.0478904	0.165399
ENSG00000060749	QSER1	glutamine and serine rich 1 [Source:HGNC Symbol;Acc:HGNC:26154]	2301.17	-0.264597	0.213982	0.857527	-0.222032	0.294752	0.99997	1.02408	1.44737e-06	3.01212e-05	0.981511	3.77806e-06	0.000104192
ENSG00000166946	CCNDBP1	cyclin D1 binding protein 1 [Source:HGNC Symbol;Acc:HGNC:1587]	1691.63	0.2025	0.311866	0.88768	0.138358	0.492817	0.99997	-0.967586	1.44823e-06	3.01212e-05	-0.903445	7.08041e-06	0.00017605
ENSG00000128915	ICE2	interactor of little elongation complex ELL subunit 2 [Source:HGNC Symbol;Acc:HGNC:29885]	1143.99	-0.375456	0.161234	0.825944	0.43087	0.106083	0.99997	1.28714	1.47655e-06	3.06762e-05	0.480817	0.07202	0.216988
ENSG00000167881	SRP68	signal recognition particle 68 [Source:HGNC Symbol;Acc:HGNC:11302]	2075.97	0.146134	0.529973	0.93939	0.0172543	0.941191	0.99997	-1.1223	1.49222e-06	3.09672e-05	-0.993423	2.06936e-05	0.00042195
ENSG00000064601	CTSA	cathepsin A [Source:HGNC Symbol;Acc:HGNC:9251]	6514.13	-0.242638	0.149881	0.814302	-0.188326	0.262771	0.99997	0.810248	1.49401e-06	3.09701e-05	0.755936	7.06279e-06	0.000175846
ENSG00000188895	MSL1	male specific lethal 1 homolog [Source:HGNC Symbol;Acc:HGNC:27905]	3393.47	0.0295611	0.865294	0.989102	0.206221	0.235076	0.99997	0.836787	1.49718e-06	3.09935e-05	0.660127	0.000148684	0.00210453
ENSG00000180979	LRRC57	leucine rich repeat containing 57 [Source:HGNC Symbol;Acc:HGNC:26719]	921.751	0.0417085	0.869891	0.989167	0.146276	0.561787	0.99997	1.2185	1.49845e-06	3.09935e-05	1.11393	1.11253e-05	0.00025777
ENSG00000116350	SRSF4	serine and arginine rich splicing factor 4 [Source:HGNC Symbol;Acc:HGNC:10786]	1275.67	0.117008	0.368299	0.899352	-0.0765625	0.56124	0.99997	-0.62914	1.52147e-06	3.14348e-05	-0.435569	0.000884164	0.00879367
ENSG00000204228	HSD17B8	hydroxysteroid 17-beta dehydrogenase 8 [Source:HGNC Symbol;Acc:HGNC:3554]	37.8439	-0.933402	0.0217366	0.422608	-0.00783028	0.98206	0.99997	1.8855	1.52961e-06	3.15021e-05	0.959925	0.00844803	0.0483062
ENSG00000253658	LINC01592	long intergenic non-protein coding RNA 1592 [Source:HGNC Symbol;Acc:HGNC:51557]	17.2566	0.733099	0.376175	0.904583	-2.57255	0.0949751	0.99997	-6.8773	1.52979e-06	3.15021e-05	-3.57164	0.000388299	0.00461268
ENSG00000115756	HPCAL1	hippocalcin like 1 [Source:HGNC Symbol;Acc:HGNC:5145]	1019.9	-0.222393	0.509655	0.937238	-0.476092	0.161312	0.99997	-1.62937	1.52728e-06	3.15021e-05	-1.37567	4.76739e-05	0.000839365
ENSG00000129596	CDO1	cysteine dioxygenase type 1 [Source:HGNC Symbol;Acc:HGNC:1795]	159.926	-0.657169	0.00974377	0.280842	0.261925	0.285057	0.99997	1.20849	1.53344e-06	3.15425e-05	0.289397	0.243088	0.467426
ENSG00000138449	SLC40A1	solute carrier family 40 member 1 [Source:HGNC Symbol;Acc:HGNC:10909]	1301.86	-1.1716	0.0845247	0.7073	0.0530131	0.937548	0.99997	3.25972	1.5509e-06	3.18668e-05	2.03511	0.00265903	0.0206301
ENSG00000174446	SNAPC5	small nuclear RNA activating complex polypeptide 5 [Source:HGNC Symbol;Acc:HGNC:15484]	373.968	-0.366876	0.0454585	0.572869	-0.125703	0.480429	0.99997	0.872883	1.55319e-06	3.18788e-05	0.63171	0.000445505	0.0051325
ENSG00000100994	PYGB	glycogen phosphorylase B [Source:HGNC Symbol;Acc:HGNC:9723]	8249.57	1.33864	7.91752e-06	0.00151974	0.478829	0.110313	0.99997	-1.4395	1.55699e-06	3.19217e-05	-0.579691	0.0532082	0.177658
ENSG00000146670	CDCA5	cell division cycle associated 5 [Source:HGNC Symbol;Acc:HGNC:14626]	248.989	1.24647	0.0561514	0.620503	-0.565385	0.393994	0.99997	-3.16271	1.56504e-06	3.20481e-05	-1.35086	0.0399123	0.1461
ENSG00000141556	TBCD	tubulin folding cofactor D [Source:HGNC Symbol;Acc:HGNC:11581]	1369.4	0.159867	0.498407	0.935557	-0.0322792	0.892073	0.99997	-1.13797	1.56658e-06	3.20481e-05	-0.945825	6.62964e-05	0.00110878
ENSG00000112759	SLC29A1	solute carrier family 29 member 1 (Augustine blood group) [Source:HGNC Symbol;Acc:HGNC:11003]	1424.96	-0.373584	0.101452	0.745591	-0.50571	0.0254132	0.754994	1.08952	1.6775e-06	3.42796e-05	1.22164	7.23128e-08	3.63469e-06
ENSG00000171604	CXXC5	CXXC finger protein 5 [Source:HGNC Symbol;Acc:HGNC:26943]	2619.43	-0.165406	0.512381	0.937238	-0.269151	0.288274	0.99997	-1.21111	1.7002e-06	3.47056e-05	-1.10736	1.19331e-05	0.000272437
ENSG00000109685	NSD2	nuclear receptor binding SET domain protein 2 [Source:HGNC Symbol;Acc:HGNC:12766]	1521.5	0.659672	0.0488557	0.588846	-0.215356	0.521762	0.99997	-1.60494	1.71627e-06	3.49954e-05	-0.729913	0.0296263	0.119078
ENSG00000170855	TRIAP1	TP53 regulated inhibitor of apoptosis 1 [Source:HGNC Symbol;Acc:HGNC:26937]	1288.89	0.0711369	0.698046	0.964322	-0.0331877	0.854894	0.99997	0.872058	1.73102e-06	3.52578e-05	0.976382	8.79195e-08	4.3261e-06
ENSG00000125648	SLC25A23	solute carrier family 25 member 23 [Source:HGNC Symbol;Acc:HGNC:19375]	500.484	-0.648793	0.0276631	0.470238	-0.0447954	0.877528	0.99997	1.40324	1.73757e-06	3.53526e-05	0.799244	0.00617496	0.038525
ENSG00000171227	TMEM37	transmembrane protein 37 [Source:HGNC Symbol;Acc:HGNC:18216]	116.738	-1.23265	0.0361915	0.521568	0.468982	0.40914	0.99997	2.78747	1.75298e-06	3.56273e-05	1.08584	0.0583597	0.188725
ENSG00000163806	SPDYA	speedy/RINGO cell cycle regulator family member A [Source:HGNC Symbol;Acc:HGNC:30613]	36.5845	-0.552797	0.434113	0.919197	0.654773	0.292019	0.99997	3.21499	1.76053e-06	3.5742e-05	2.00742	0.00228568	0.0183507
ENSG00000100697	DICER1	dicer 1, ribonuclease III [Source:HGNC Symbol;Acc:HGNC:17098]	3904.04	-0.133399	0.657818	0.957312	0.315622	0.293809	0.99997	1.43728	1.78326e-06	3.61642e-05	0.988257	0.00102308	0.00981721
ENSG00000143458	GABPB2	GA binding protein transcription factor beta subunit 2 [Source:HGNC Symbol;Acc:HGNC:28441]	773.873	-0.447234	0.0245708	0.44781	-0.0616405	0.753859	0.99997	0.946584	1.79029e-06	3.62675e-05	0.56099	0.00446961	0.0303239
ENSG00000225465	RFPL1S	RFPL1 antisense RNA 1 [Source:HGNC Symbol;Acc:HGNC:9978]	38.5703	-0.969307	0.0322098	0.497915	-0.309757	0.418873	0.99997	2.08115	1.79247e-06	3.62723e-05	1.4216	0.000407857	0.00478426
ENSG00000146281	PM20D2	peptidase M20 domain containing 2 [Source:HGNC Symbol;Acc:HGNC:21408]	276.305	-0.403315	0.208428	0.855599	0.259082	0.408796	0.99997	1.51677	1.80132e-06	3.6412e-05	0.854375	0.0069697	0.0419554
ENSG00000133142	TCEAL4	transcription elongation factor A like 4 [Source:HGNC Symbol;Acc:HGNC:26121]	2227.13	0.760193	0.00311299	0.141244	0.659887	0.0106451	0.486246	-1.22847	1.81256e-06	3.65996e-05	-1.12816	1.23994e-05	0.000280343
ENSG00000187741	FANCA	Fanconi anemia complementation group A [Source:HGNC Symbol;Acc:HGNC:3582]	133.547	1.07271	0.108113	0.7603	0.136153	0.844686	0.99997	-3.2423	1.82078e-06	3.6726e-05	-2.30574	0.000742521	0.00765362
ENSG00000112118	MCM3	minichromosome maintenance complex component 3 [Source:HGNC Symbol;Acc:HGNC:6945]	700.059	0.742285	0.0475701	0.583486	0.185878	0.623019	0.99997	-1.79375	1.82787e-06	3.68293e-05	-1.23735	0.00102652	0.00983292
ENSG00000113108	APBB3	amyloid beta precursor protein binding family B member 3 [Source:HGNC Symbol;Acc:HGNC:20708]	279.466	-0.440772	0.0730808	0.681059	-0.0558233	0.815181	0.99997	1.16079	1.86288e-06	3.74709e-05	0.775838	0.0013047	0.0119176
ENSG00000107566	ERLIN1	ER lipid raft associated 1 [Source:HGNC Symbol;Acc:HGNC:16947]	1549.97	0.0315857	0.837435	0.984186	0.108594	0.485497	0.99997	-0.73744	1.86372e-06	3.74709e-05	-0.814448	1.47503e-07	6.66188e-06
ENSG00000108592	FTSJ3	FtsJ RNA methyltransferase homolog 3 [Source:HGNC Symbol;Acc:HGNC:17136]	924.957	0.35979	0.160829	0.825918	-0.173785	0.501845	0.99997	-1.22796	1.87148e-06	3.75865e-05	-0.694385	0.00705714	0.0423746
ENSG00000198517	MAFK	MAF bZIP transcription factor K [Source:HGNC Symbol;Acc:HGNC:6782]	2006.87	0.429225	0.133251	0.801949	-0.520297	0.069599	0.99997	-1.36492	1.87793e-06	3.76754e-05	-0.415394	0.146731	0.343506
ENSG00000176641	RNF152	ring finger protein 152 [Source:HGNC Symbol;Acc:HGNC:26811]	214.328	0.563092	0.119331	0.778127	-0.443033	0.231924	0.99997	-1.74611	1.88776e-06	3.78321e-05	-0.73998	0.0430503	0.153999
ENSG00000100296	THOC5	THO complex 5 [Source:HGNC Symbol;Acc:HGNC:19074]	851.676	0.0593223	0.791221	0.977637	-0.28056	0.215792	0.99997	-1.07433	1.90193e-06	3.80753e-05	-0.73445	0.00111051	0.0104362
ENSG00000264522	OTUD7B	OTU deubiquitinase 7B [Source:HGNC Symbol;Acc:HGNC:16683]	1597.31	-0.0473989	0.803804	0.977856	0.21007	0.267918	0.99997	0.905148	1.9302e-06	3.86e-05	0.64768	0.000664516	0.00703973
ENSG00000162545	CAMK2N1	calcium/calmodulin dependent protein kinase II inhibitor 1 [Source:HGNC Symbol;Acc:HGNC:24190]	399.51	1.54754	0.000387148	0.0327949	0.398567	0.366571	0.99997	-2.0801	1.9603e-06	3.91182e-05	-0.931134	0.0344459	0.132607
ENSG00000205771	CATSPER2P1	cation channel sperm associated 2 pseudogene 1 [Source:HGNC Symbol;Acc:HGNC:31054]	37.3759	-1.47815	0.000456611	0.0379464	0.285174	0.44572	0.99997	1.97728	1.96007e-06	3.91182e-05	0.213947	0.574176	0.769539
ENSG00000073008	PVR	poliovirus receptor [Source:HGNC Symbol;Acc:HGNC:9705]	2273.47	0.348402	0.299634	0.885083	-0.548354	0.10346	0.99997	-1.60014	1.97006e-06	3.92292e-05	-0.703389	0.0364512	0.137641
ENSG00000248698	LINC01085	long intergenic non-protein coding RNA 1085 [Source:HGNC Symbol;Acc:HGNC:27198]	132.347	-0.370404	0.625817	0.952739	-1.46869	0.0648212	0.99997	-3.74227	1.96797e-06	3.92292e-05	-2.64399	0.000581473	0.00636556
ENSG00000179406	LINC00174	long intergenic non-protein coding RNA 174 [Source:HGNC Symbol;Acc:HGNC:27788]	104.265	-0.241755	0.538547	0.940561	0.0894133	0.808736	0.99997	1.81834	1.99398e-06	3.96632e-05	1.48718	9.23259e-05	0.0014362
ENSG00000135838	NPL	N-acetylneuraminate pyruvate lyase [Source:HGNC Symbol;Acc:HGNC:16781]	91.0946	-0.00868031	0.981459	0.999767	0.108264	0.753699	0.99997	1.70638	2.01277e-06	3.99944e-05	1.58943	1.01222e-05	0.000237771
ENSG00000080839	RBL1	RB transcriptional corepressor like 1 [Source:HGNC Symbol;Acc:HGNC:9893]	195.741	0.493574	0.150345	0.814795	0.259501	0.466956	0.99997	-1.65455	2.02117e-06	4.01188e-05	-1.42047	5.39287e-05	0.000934558
ENSG00000010318	PHF7	PHD finger protein 7 [Source:HGNC Symbol;Acc:HGNC:18458]	256.73	-0.334198	0.331546	0.893749	-0.108668	0.745383	0.99997	1.61622	2.04055e-06	4.04605e-05	1.39069	4.00098e-05	0.000727019
ENSG00000248333	CDK11B	cyclin dependent kinase 11B [Source:HGNC Symbol;Acc:HGNC:1729]	609.821	0.166724	0.327837	0.892721	-0.163383	0.346978	0.99997	-0.816672	2.06193e-06	4.08268e-05	-0.486565	0.00469605	0.0315511
ENSG00000227057	WDR46	WD repeat domain 46 [Source:HGNC Symbol;Acc:HGNC:13923]	1263.49	0.229957	0.413189	0.913608	-0.217284	0.442223	0.99997	-1.33825	2.06339e-06	4.08268e-05	-0.891006	0.00157218	0.0138598
ENSG00000232070	TMEM253	transmembrane protein 253 [Source:HGNC Symbol;Acc:HGNC:32545]	44.2353	0.0971674	0.834895	0.98381	0.00207159	0.995825	0.99997	2.04261	2.07502e-06	4.10135e-05	2.13771	8.67081e-07	2.94776e-05
ENSG00000180801	ARSJ	arylsulfatase family member J [Source:HGNC Symbol;Acc:HGNC:26286]	2731.45	0.442264	0.278214	0.877694	-0.44131	0.280202	0.99997	-1.93761	2.08076e-06	4.10835e-05	-1.05404	0.00982278	0.0539402
ENSG00000006530	AGK	acylglycerol kinase [Source:HGNC Symbol;Acc:HGNC:21869]	457.192	-0.0219255	0.906217	0.991443	-0.0907399	0.635615	0.99997	-0.89583	2.10162e-06	4.14516e-05	-0.827016	1.18306e-05	0.000270756
ENSG00000162909	CAPN2	calpain 2 [Source:HGNC Symbol;Acc:HGNC:1479]	12709.2	0.0311311	0.890726	0.990666	-0.0827198	0.715304	0.99997	-1.07517	2.10703e-06	4.15145e-05	-0.961322	2.22911e-05	0.000449621
ENSG00000257093	KIAA1147	KIAA1147 [Source:HGNC Symbol;Acc:HGNC:29472]	493.949	-0.218182	0.323541	0.890973	-0.0804991	0.710198	0.99997	1.03938	2.11164e-06	4.1556e-05	0.901693	3.67952e-05	0.000678981
ENSG00000176912	TYMSOS	TYMS opposite strand [Source:HGNC Symbol;Acc:HGNC:29553]	54.4211	-0.234707	0.600758	0.949467	-0.497764	0.197584	0.99997	2.00632	2.11358e-06	4.1556e-05	2.26938	4.22027e-08	2.3006e-06
ENSG00000149503	INCENP	inner centromere protein [Source:HGNC Symbol;Acc:HGNC:6058]	413.218	0.794518	0.029583	0.479486	-0.215931	0.559266	0.99997	-1.74123	2.12054e-06	4.16491e-05	-0.730782	0.0469137	0.162986
ENSG00000236810	ELOA-AS1	ELOA antisense RNA 1 [Source:HGNC Symbol;Acc:HGNC:50582]	58.2839	-0.509194	0.123298	0.785269	0.0396168	0.893083	0.99997	1.50708	2.12646e-06	4.17215e-05	0.958266	0.00187797	0.0159177
ENSG00000159176	CSRP1	cysteine and glycine rich protein 1 [Source:HGNC Symbol;Acc:HGNC:2469]	17479	-0.0957181	0.74669	0.971667	-0.78802	0.00785731	0.4047	-1.40381	2.18164e-06	4.27593e-05	-0.711506	0.0163613	0.0780418
ENSG00000183155	RABIF	RAB interacting factor [Source:HGNC Symbol;Acc:HGNC:9797]	374.664	0.201609	0.389825	0.906766	0.17224	0.475498	0.99997	-1.12303	2.19355e-06	4.29476e-05	-1.09366	4.60468e-06	0.000122473
ENSG00000165689	SDCCAG3	serologically defined colon cancer antigen 3 [Source:HGNC Symbol;Acc:HGNC:10667]	733.872	0.431106	0.056667	0.622894	-0.00222937	0.992231	0.99997	-1.07594	2.19772e-06	4.29843e-05	-0.642603	0.0048086	0.0321824
ENSG00000164530	PI16	peptidase inhibitor 16 [Source:HGNC Symbol;Acc:HGNC:21245]	706.659	0.408331	0.412941	0.913608	-0.166023	0.741241	0.99997	-2.3696	2.22256e-06	4.34247e-05	-1.79525	0.000337103	0.00413201
ENSG00000023171	GRAMD1B	GRAM domain containing 1B [Source:HGNC Symbol;Acc:HGNC:29214]	594.813	0.325759	0.393336	0.906766	-0.108189	0.77919	0.99997	-1.81485	2.24341e-06	4.37864e-05	-1.38091	0.000321203	0.00397738
ENSG00000134321	RSAD2	radical S-adenosyl methionine domain containing 2 [Source:HGNC Symbol;Acc:HGNC:30908]	140.345	6.40779	3.69502e-05	0.00542474	0.521965	0.758663	0.99997	-7.53531	2.24606e-06	4.37923e-05	-1.64948	0.320812	0.552059
ENSG00000066185	ZMYND12	zinc finger MYND-type containing 12 [Source:HGNC Symbol;Acc:HGNC:21192]	19.4667	-1.45499	0.0241477	0.443232	0.665919	0.204548	0.99997	2.92935	2.25595e-06	4.39393e-05	0.808436	0.145332	0.341041
ENSG00000106554	CHCHD3	coiled-coil-helix-coiled-coil-helix domain containing 3 [Source:HGNC Symbol;Acc:HGNC:21906]	982.446	0.105867	0.543327	0.940561	-0.154943	0.379645	0.99997	-0.828784	2.26453e-06	4.40605e-05	-0.567973	0.00119297	0.011092
ENSG00000165832	TRUB1	TruB pseudouridine synthase family member 1 [Source:HGNC Symbol;Acc:HGNC:16060]	1139.75	-0.333657	0.0473351	0.581789	0.189603	0.256238	0.99997	0.792068	2.32773e-06	4.51979e-05	0.268809	0.108579	0.283352
ENSG00000184164	CRELD2	cysteine rich with EGF like domains 2 [Source:HGNC Symbol;Acc:HGNC:28150]	805.209	-0.0839392	0.811903	0.978561	0.0957662	0.788282	0.99997	-1.67434	2.32782e-06	4.51979e-05	-1.85404	1.73875e-07	7.68586e-06
ENSG00000272841	AL139393.2		153.547	0.120376	0.691407	0.964299	0.327711	0.256117	0.99997	1.39072	2.3572e-06	4.57208e-05	1.18339	6.90433e-05	0.001142
ENSG00000135334	AKIRIN2	akirin 2 [Source:HGNC Symbol;Acc:HGNC:21407]	1008.93	0.255961	0.0702769	0.674871	-0.168912	0.237971	0.99997	-0.671012	2.36315e-06	4.57888e-05	-0.246138	0.0838375	0.240281
ENSG00000149532	CPSF7	cleavage and polyadenylation specific factor 7 [Source:HGNC Symbol;Acc:HGNC:30098]	1425.92	0.246451	0.134137	0.803529	-0.0598797	0.718215	0.99997	-0.779154	2.3718e-06	4.59088e-05	-0.472824	0.0042431	0.0290933
ENSG00000122359	ANXA11	annexin A11 [Source:HGNC Symbol;Acc:HGNC:535]	5597.81	0.194351	0.371316	0.901698	0.124069	0.568986	0.99997	-1.02628	2.39323e-06	4.62489e-05	-0.956	1.12228e-05	0.000259708
ENSG00000173486	FKBP2	FK506 binding protein 2 [Source:HGNC Symbol;Acc:HGNC:3718]	913.087	0.0331021	0.905712	0.991406	-0.205803	0.465689	0.99997	-1.32487	2.39432e-06	4.62489e-05	-1.08597	0.00010941	0.00164109
ENSG00000165084	C8orf34	chromosome 8 open reading frame 34 [Source:HGNC Symbol;Acc:HGNC:30905]	116.462	0.980794	0.0624266	0.644005	1.07178	0.0571255	0.99997	-2.52601	2.40736e-06	4.64528e-05	-2.617	2.37385e-06	7.02316e-05
ENSG00000111254	AKAP3	A-kinase anchoring protein 3 [Source:HGNC Symbol;Acc:HGNC:373]	41.614	-0.211842	0.604843	0.949942	-0.197604	0.56319	0.99997	1.79663	2.41388e-06	4.65307e-05	1.78239	1.78591e-06	5.52862e-05
ENSG00000188290	HES4	hes family bHLH transcription factor 4 [Source:HGNC Symbol;Acc:HGNC:24149]	264	1.6102	0.0112645	0.303353	0.0541999	0.933094	0.99997	-3.01443	2.42083e-06	4.66165e-05	-1.45843	0.0230214	0.0996189
ENSG00000162063	CCNF	cyclin F [Source:HGNC Symbol;Acc:HGNC:1591]	209.063	1.16259	0.0607819	0.640589	0.137693	0.828317	0.99997	-2.95189	2.42525e-06	4.66537e-05	-1.92699	0.00218341	0.0176657
ENSG00000163909	HEYL	hes related family bHLH transcription factor with YRPW motif-like [Source:HGNC Symbol;Acc:HGNC:4882]	151.501	1.49335	0.0120566	0.314816	-0.164132	0.788024	0.99997	-2.83507	2.44731e-06	4.70297e-05	-1.17759	0.0511299	0.17324
ENSG00000132467	UTP3	UTP3, small subunit processome component [Source:HGNC Symbol;Acc:HGNC:24477]	907.036	0.268591	0.112379	0.764535	-0.114471	0.503959	0.99997	-0.801218	2.47381e-06	4.749e-05	-0.418156	0.0141184	0.0703027
ENSG00000114904	NEK4	NIMA related kinase 4 [Source:HGNC Symbol;Acc:HGNC:11399]	775.668	-0.13456	0.539585	0.940561	-0.0296248	0.891188	0.99997	1.02684	2.4887e-06	4.7727e-05	0.921904	2.3197e-05	0.000463741
ENSG00000084676	NCOA1	nuclear receptor coactivator 1 [Source:HGNC Symbol;Acc:HGNC:7668]	1146.14	-0.336031	0.140466	0.807025	0.111939	0.621018	0.99997	1.06909	2.56442e-06	4.91286e-05	0.621117	0.00622747	0.0387234
ENSG00000276805	AL133216.2		57.1855	-0.643403	0.108662	0.7603	-0.0147001	0.967572	0.99997	1.82525	2.56847e-06	4.91558e-05	1.19655	0.00143699	0.0128744
ENSG00000232479	AC010900.1		14.0344	-1.1112	0.217878	0.860035	0.405011	0.503158	0.99997	3.86491	2.61563e-06	5.00071e-05	2.3487	0.000923726	0.00908565
ENSG00000112619	PRPH2	peripherin 2 [Source:HGNC Symbol;Acc:HGNC:9942]	84.6258	-0.434623	0.338562	0.893873	0.504212	0.240314	0.99997	2.08338	2.6183e-06	5.00071e-05	1.14454	0.00936942	0.0521643
ENSG00000160094	ZNF362	zinc finger protein 362 [Source:HGNC Symbol;Acc:HGNC:18079]	1153.18	-0.399502	0.227999	0.862848	0.0753135	0.819235	0.99997	1.55241	2.66591e-06	5.08645e-05	1.07759	0.00110457	0.0104047
ENSG00000143867	OSR1	odd-skipped related transciption factor 1 [Source:HGNC Symbol;Acc:HGNC:8111]	271.308	-1.25082	0.00244376	0.122786	-1.68094	7.87691e-05	0.0162467	-1.99337	2.68193e-06	5.11179e-05	-1.56326	0.000158712	0.00221959
ENSG00000060140	STYK1	serine/threonine/tyrosine kinase 1 [Source:HGNC Symbol;Acc:HGNC:18889]	52.2351	-1.61764	6.01402e-05	0.00804441	-0.71922	0.0409508	0.95157	1.87612	2.77778e-06	5.2891e-05	0.977695	0.00590186	0.0371809
ENSG00000172936	MYD88	myeloid differentiation primary response 88 [Source:HGNC Symbol;Acc:HGNC:7562]	1020.04	0.533736	0.0568381	0.622894	0.222252	0.431463	0.99997	-1.31543	2.8531e-06	5.42698e-05	-1.00394	0.000366363	0.00438276
ENSG00000116729	WLS	wntless Wnt ligand secretion mediator [Source:HGNC Symbol;Acc:HGNC:30238]	2411.17	-0.382497	0.0968472	0.738864	0.0298841	0.896448	0.99997	1.07506	2.97668e-06	5.65629e-05	0.662683	0.00394582	0.0275809
ENSG00000181544	FANCB	Fanconi anemia complementation group B [Source:HGNC Symbol;Acc:HGNC:3583]	35.0221	0.530957	0.225763	0.861469	-0.561131	0.26441	0.99997	-2.2259	3.01998e-06	5.73275e-05	-1.13381	0.0150952	0.0736945
ENSG00000103489	XYLT1	xylosyltransferase 1 [Source:HGNC Symbol;Acc:HGNC:15516]	3176.88	-0.113799	0.759448	0.975492	-0.150263	0.686697	0.99997	-1.73717	3.0365e-06	5.75826e-05	-1.7007	4.85639e-06	0.000127535
ENSG00000170801	HTRA3	HtrA serine peptidase 3 [Source:HGNC Symbol;Acc:HGNC:30406]	772.767	0.0345244	0.901237	0.99068	0.388217	0.158968	0.99997	1.29149	3.04263e-06	5.76404e-05	0.937795	0.000715053	0.00743608
ENSG00000138101	DTNB	dystrobrevin beta [Source:HGNC Symbol;Acc:HGNC:3058]	216.391	0.53261	0.0258764	0.45869	0.279513	0.21719	0.99997	1.07394	3.05125e-06	5.77452e-05	1.32704	1.77229e-08	1.0865e-06
ENSG00000248508	SRP14-AS1	SRP14 antisense RNA1 (head to head) [Source:HGNC Symbol;Acc:HGNC:48619]	72.6676	-0.198998	0.511919	0.937238	-0.0355864	0.895892	0.99997	1.35192	3.06676e-06	5.798e-05	1.18851	3.34955e-05	0.000630714
ENSG00000159023	EPB41	erythrocyte membrane protein band 4.1 [Source:HGNC Symbol;Acc:HGNC:3377]	869.37	-0.83607	0.029923	0.479908	-0.330747	0.387014	0.99997	1.79186	3.13317e-06	5.91758e-05	1.28654	0.0007838	0.007991
ENSG00000164331	ANKRA2	ankyrin repeat family A member 2 [Source:HGNC Symbol;Acc:HGNC:13208]	720.497	-0.219561	0.370548	0.900977	-0.0872924	0.718495	0.99997	1.13695	3.1398e-06	5.92411e-05	1.00468	3.68214e-05	0.000678981
ENSG00000181722	ZBTB20	zinc finger and BTB domain containing 20 [Source:HGNC Symbol;Acc:HGNC:13503]	680.403	-0.2842	0.309591	0.886377	-0.0646458	0.815131	0.99997	1.29744	3.14857e-06	5.93467e-05	1.07789	0.000104589	0.00157837
ENSG00000134042	MRO	maestro [Source:HGNC Symbol;Acc:HGNC:24121]	8.31477	-2.82645	0.100491	0.745591	2.76956	0.0128109	0.53914	7.29292	3.16767e-06	5.96466e-05	1.69691	0.199563	0.414188
ENSG00000235649	MXRA5Y	matrix remodeling associated 5, Y-linked (pseudogene) [Source:HGNC Symbol;Acc:HGNC:23932]	42.4816	-1.37003	0.000830829	0.0583293	-0.286849	0.42154	0.99997	1.87946	3.17502e-06	5.97249e-05	0.796276	0.0288042	0.116623
ENSG00000079150	FKBP7	FK506 binding protein 7 [Source:HGNC Symbol;Acc:HGNC:3723]	475.114	-0.420523	0.111659	0.764535	0.138821	0.609186	0.99997	-1.24769	3.18178e-06	5.97319e-05	-1.80704	1.58714e-11	2.37411e-09
ENSG00000138347	MYPN	myopalladin [Source:HGNC Symbol;Acc:HGNC:23246]	335.597	0.376712	0.608054	0.951392	1.20725	0.110988	0.99997	-3.45158	3.18125e-06	5.97319e-05	-4.28212	1.19985e-08	7.95563e-07
ENSG00000140259	MFAP1	microfibril associated protein 1 [Source:HGNC Symbol;Acc:HGNC:7032]	905.001	0.0361677	0.795204	0.977637	-0.167808	0.236287	0.99997	-0.654876	3.19258e-06	5.98745e-05	-0.4509	0.00132592	0.0120642
ENSG00000065989	PDE4A	phosphodiesterase 4A [Source:HGNC Symbol;Acc:HGNC:8780]	466.629	0.040931	0.821295	0.981196	0.373204	0.0469759	0.99997	-0.854462	3.23233e-06	6.05593e-05	-1.18673	1.61215e-10	1.884e-08
ENSG00000165724	ZMYND19	zinc finger MYND-type containing 19 [Source:HGNC Symbol;Acc:HGNC:21146]	487.104	0.491895	0.0364377	0.522197	0.0248841	0.917133	0.99997	-1.10117	3.25338e-06	6.08926e-05	-0.634155	0.00763609	0.0448204
ENSG00000134242	PTPN22	protein tyrosine phosphatase, non-receptor type 22 [Source:HGNC Symbol;Acc:HGNC:9652]	115.325	-2.30558	0.016281	0.373258	-0.397084	0.662824	0.99997	4.43419	3.26703e-06	6.1087e-05	2.5257	0.00592147	0.0372668
ENSG00000261188	Z95115.1		38.7167	-0.251664	0.536939	0.94045	0.185321	0.595016	0.99997	1.77399	3.32764e-06	6.20967e-05	1.33701	0.000389699	0.00461762
ENSG00000105711	SCN1B	sodium voltage-gated channel beta subunit 1 [Source:HGNC Symbol;Acc:HGNC:10586]	389.851	0.016586	0.948746	0.996415	0.316412	0.210958	0.99997	1.18598	3.32768e-06	6.20967e-05	0.886155	0.000534556	0.0059539
ENSG00000169908	TM4SF1	transmembrane 4 L six family member 1 [Source:HGNC Symbol;Acc:HGNC:11853]	5118.34	-1.3921	0.00379005	0.161283	-1.14143	0.0178035	0.635767	-2.23713	3.38023e-06	6.30144e-05	-2.4878	2.31868e-07	9.89834e-06
ENSG00000140199	SLC12A6	solute carrier family 12 member 6 [Source:HGNC Symbol;Acc:HGNC:10914]	1155.88	-0.00448546	0.988094	0.999767	-0.521601	0.0846005	0.99997	-1.40187	3.39068e-06	6.31464e-05	-0.884754	0.0033161	0.0241451
ENSG00000184083	FAM120C	family with sequence similarity 120C [Source:HGNC Symbol;Acc:HGNC:16949]	500.852	-0.401772	0.0442481	0.567148	-0.140502	0.47323	0.99997	0.922135	3.3943e-06	6.31508e-05	0.660865	0.000800496	0.00813903
ENSG00000171451	DSEL	dermatan sulfate epimerase-like [Source:HGNC Symbol;Acc:HGNC:18144]	3133.18	0.700314	0.0176411	0.390071	0.567279	0.0552645	0.99997	-1.37147	3.41516e-06	6.34758e-05	-1.23844	2.82101e-05	0.000546604
ENSG00000137154	RPS6	ribosomal protein S6 [Source:HGNC Symbol;Acc:HGNC:10429]	16927.6	0.067845	0.677072	0.961265	-0.375851	0.0211317	0.697659	-0.756778	3.42508e-06	6.3597e-05	-0.313082	0.0546862	0.180753
ENSG00000116151	MORN1	MORN repeat containing 1 [Source:HGNC Symbol;Acc:HGNC:25852]	151.748	-0.135407	0.549211	0.942188	0.2287	0.285894	0.99997	1.02148	3.43158e-06	6.36545e-05	0.657374	0.00287555	0.0218876
ENSG00000090520	DNAJB11	DnaJ heat shock protein family (Hsp40) member B11 [Source:HGNC Symbol;Acc:HGNC:14889]	981.538	-0.0473559	0.881913	0.990481	-0.272818	0.395875	0.99997	-1.48646	3.44923e-06	6.39185e-05	-1.261	8.09562e-05	0.00129488
ENSG00000068120	COASY	Coenzyme A synthase [Source:HGNC Symbol;Acc:HGNC:29932]	969.118	0.487724	0.02583	0.45869	0.052068	0.813611	0.99997	-1.01877	3.46755e-06	6.41859e-05	-0.583117	0.00808285	0.0468194
ENSG00000198689	SLC9A6	solute carrier family 9 member A6 [Source:HGNC Symbol;Acc:HGNC:11079]	1075.87	-0.305338	0.19903	0.852305	0.162722	0.490725	0.99997	1.10002	3.47053e-06	6.41859e-05	0.631963	0.00762085	0.0447997
ENSG00000152463	OLAH	oleoyl-ACP hydrolase [Source:HGNC Symbol;Acc:HGNC:25625]	510.56	2.90265	9.99691e-09	5.30512e-06	1.63697	0.000786315	0.0947699	2.26513	3.50748e-06	6.48051e-05	3.53081	2.92537e-12	5.20938e-10
ENSG00000249715	FER1L5	fer-1 like family member 5 [Source:HGNC Symbol;Acc:HGNC:19044]	25.4954	-0.830518	0.0925991	0.731097	-0.131179	0.738453	0.99997	2.15823	3.55168e-06	6.54939e-05	1.45889	0.000615589	0.00662044
ENSG00000176454	LPCAT4	lysophosphatidylcholine acyltransferase 4 [Source:HGNC Symbol;Acc:HGNC:30059]	538.962	0.390758	0.328338	0.89341	0.185632	0.646624	0.99997	-1.86309	3.55176e-06	6.54939e-05	-1.65797	3.85554e-05	0.000706052
ENSG00000179388	EGR3	early growth response 3 [Source:HGNC Symbol;Acc:HGNC:3240]	34.1815	0.396555	0.574407	0.945925	0.425761	0.624091	0.99997	-3.59422	3.56144e-06	6.56076e-05	-3.62343	7.23739e-06	0.000179001
ENSG00000072864	NDE1	nudE neurodevelopment protein 1 [Source:HGNC Symbol;Acc:HGNC:17619]	731.315	0.948116	0.00713724	0.230539	-0.221504	0.532224	0.99997	-1.63626	3.62955e-06	6.67966e-05	-0.46664	0.187132	0.398563
ENSG00000102755	FLT1	fms related tyrosine kinase 1 [Source:HGNC Symbol;Acc:HGNC:3763]	50.9961	-0.344408	0.555256	0.943836	-0.711112	0.28117	0.99997	-2.93133	3.66364e-06	6.73576e-05	-2.56462	2.83902e-05	0.000549523
ENSG00000133107	TRPC4	transient receptor potential cation channel subfamily C member 4 [Source:HGNC Symbol;Acc:HGNC:12336]	309.593	-1.41458	0.00490109	0.18775	-0.945946	0.0678814	0.99997	-2.37872	3.67576e-06	6.75141e-05	-2.84735	1.96628e-08	1.17462e-06
ENSG00000276980	AC008760.2		10.1467	2.69165	0.0593267	0.634257	2.244	0.00125137	0.132466	3.79218	3.70337e-06	6.7904e-05	4.23982	0.00182235	0.0155733
ENSG00000188827	SLX4	SLX4 structure-specific endonuclease subunit [Source:HGNC Symbol;Acc:HGNC:23845]	305.298	0.0402645	0.854387	0.987836	0.149801	0.511612	0.99997	-1.03264	3.70425e-06	6.7904e-05	-1.14217	3.65254e-07	1.43477e-05
ENSG00000088247	KHSRP	KH-type splicing regulatory protein [Source:HGNC Symbol;Acc:HGNC:6316]	2532.63	0.305489	0.198479	0.852305	-0.119701	0.615544	0.99997	-1.1001	3.77121e-06	6.90638e-05	-0.674912	0.00457216	0.030874
ENSG00000130222	GADD45G	growth arrest and DNA damage inducible gamma [Source:HGNC Symbol;Acc:HGNC:4097]	46.8767	-0.604911	0.195693	0.852305	-0.0466104	0.910447	0.99997	2.07664	3.77496e-06	6.90648e-05	1.51834	0.000471111	0.00536144
ENSG00000140941	MAP1LC3B	microtubule associated protein 1 light chain 3 beta [Source:HGNC Symbol;Acc:HGNC:13352]	4456.58	0.0842467	0.525843	0.938248	0.100412	0.451529	0.99997	-0.614968	3.78401e-06	6.91627e-05	-0.631133	2.13738e-06	6.41487e-05
ENSG00000151726	ACSL1	acyl-CoA synthetase long chain family member 1 [Source:HGNC Symbol;Acc:HGNC:3569]	1215.26	0.254	0.179036	0.837586	0.565138	0.00318285	0.243051	-0.876876	3.78937e-06	6.9193e-05	-1.18801	4.91542e-10	4.83729e-08
ENSG00000172465	TCEAL1	transcription elongation factor A like 1 [Source:HGNC Symbol;Acc:HGNC:11616]	401.097	0.281682	0.407917	0.913608	0.33855	0.330059	0.99997	-1.58502	3.83823e-06	7.00169e-05	-1.64189	1.9339e-06	5.89886e-05
ENSG00000132313	MRPL35	mitochondrial ribosomal protein L35 [Source:HGNC Symbol;Acc:HGNC:14489]	534.442	0.188079	0.415977	0.913608	-0.0806301	0.731875	0.99997	-1.07681	3.86182e-06	7.03785e-05	-0.808101	0.000536207	0.0059643
ENSG00000118849	RARRES1	retinoic acid receptor responder 1 [Source:HGNC Symbol;Acc:HGNC:9867]	109.346	-0.930171	0.0275651	0.469513	-0.749484	0.0579731	0.99997	1.92078	3.86661e-06	7.03971e-05	1.74009	1.49293e-05	0.000323838
ENSG00000034152	MAP2K3	mitogen-activated protein kinase kinase 3 [Source:HGNC Symbol;Acc:HGNC:6843]	2875.89	0.283691	0.35634	0.896574	-0.0651925	0.832565	0.99997	-1.42206	3.87442e-06	7.04707e-05	-1.07318	0.000493353	0.00557048
ENSG00000167670	CHAF1A	chromatin assembly factor 1 subunit A [Source:HGNC Symbol;Acc:HGNC:1910]	340.517	0.804129	0.127862	0.79493	-0.511491	0.338707	0.99997	-2.45444	3.90989e-06	7.09777e-05	-1.13882	0.0320015	0.12576
ENSG00000119655	NPC2	NPC intracellular cholesterol transporter 2 [Source:HGNC Symbol;Acc:HGNC:14537]	1619.06	-0.0778559	0.650786	0.955925	-0.336838	0.0519246	0.99997	-0.797735	3.90837e-06	7.09777e-05	-0.538753	0.00178608	0.0153616
ENSG00000124466	LYPD3	LY6/PLAUR domain containing 3 [Source:HGNC Symbol;Acc:HGNC:24880]	20.3805	0.000447041	0.999365	0.999997	1.33206	0.00457742	0.292589	2.33158	3.91748e-06	7.10466e-05	0.999968	0.0591098	0.190426
ENSG00000174243	DDX23	DEAD-box helicase 23 [Source:HGNC Symbol;Acc:HGNC:17347]	1720.01	0.22536	0.342108	0.894678	-0.0843107	0.723678	0.99997	-1.09727	3.94409e-06	7.14598e-05	-0.787595	0.000930675	0.00913478
ENSG00000103152	MPG	N-methylpurine DNA glycosylase [Source:HGNC Symbol;Acc:HGNC:7211]	1254.74	0.445373	0.169443	0.833847	0.12239	0.707371	0.99997	-1.49892	3.95764e-06	7.1636e-05	-1.17593	0.000300311	0.00379151
ENSG00000048544	MRPS10	mitochondrial ribosomal protein S10 [Source:HGNC Symbol;Acc:HGNC:14502]	1097.69	-0.100487	0.494208	0.934124	-0.192092	0.197639	0.99997	-0.683608	3.98157e-06	7.19995e-05	-0.592003	6.254e-05	0.00105827
ENSG00000228106	AL392172.1		84.3586	-0.461046	0.101532	0.745591	-0.31425	0.21649	0.99997	1.25864	4.01508e-06	7.25352e-05	1.11184	2.4393e-05	0.000483669
ENSG00000166278	C2	complement C2 [Source:HGNC Symbol;Acc:HGNC:1248]	33.9783	-0.554222	0.257689	0.872679	-0.104126	0.800483	0.99997	2.13147	4.03309e-06	7.27903e-05	1.68137	0.000144325	0.00205528
ENSG00000103423	DNAJA3	DnaJ heat shock protein family (Hsp40) member A3 [Source:HGNC Symbol;Acc:HGNC:11808]	1058.97	0.373726	0.101333	0.745591	-0.0980592	0.669736	0.99997	-1.05478	4.05484e-06	7.30418e-05	-0.582992	0.0109511	0.0585205
ENSG00000162105	SHANK2	SH3 and multiple ankyrin repeat domains 2 [Source:HGNC Symbol;Acc:HGNC:14295]	274.267	0.469677	0.184076	0.843184	0.103702	0.774754	0.99997	-1.64617	4.05291e-06	7.30418e-05	-1.28019	0.000360291	0.00432118
ENSG00000108821	COL1A1	collagen type I alpha 1 chain [Source:HGNC Symbol;Acc:HGNC:2197]	1.32674e+06	0.224575	0.302332	0.885083	0.169667	0.435823	0.99997	1.00236	4.1498e-06	7.46804e-05	1.05727	1.19834e-06	3.85654e-05
ENSG00000115556	PLCD4	phospholipase C delta 4 [Source:HGNC Symbol;Acc:HGNC:9062]	147.589	-0.495773	0.033711	0.508921	-0.0104735	0.962315	0.99997	1.05782	4.15502e-06	7.47025e-05	0.572518	0.0111131	0.0591667
ENSG00000144791	LIMD1	LIM domains containing 1 [Source:HGNC Symbol;Acc:HGNC:6612]	1085.31	0.471215	0.0631622	0.646876	-0.243091	0.340795	0.99997	-1.17028	4.19856e-06	7.5364e-05	-0.455976	0.0731442	0.219069
ENSG00000104738	MCM4	minichromosome maintenance complex component 4 [Source:HGNC Symbol;Acc:HGNC:6947]	953.574	0.651546	0.0815355	0.703402	0.30867	0.412563	0.99997	-1.72532	4.19988e-06	7.5364e-05	-1.38244	0.00023444	0.00307834
ENSG00000130985	UBA1	ubiquitin like modifier activating enzyme 1 [Source:HGNC Symbol;Acc:HGNC:12469]	7853.34	0.206162	0.443496	0.922363	0.0449607	0.867426	0.99997	-1.23769	4.26061e-06	7.62511e-05	-1.07649	6.36762e-05	0.00107651
ENSG00000099308	MAST3	microtubule associated serine/threonine kinase 3 [Source:HGNC Symbol;Acc:HGNC:19036]	575.902	-0.0608079	0.768655	0.976657	0.0405491	0.847847	0.99997	-0.960589	4.26155e-06	7.62511e-05	-1.06195	3.84811e-07	1.50527e-05
ENSG00000117597	DIEXF	digestive organ expansion factor homolog (zebrafish) [Source:HGNC Symbol;Acc:HGNC:28440]	751.528	-0.0345599	0.874217	0.989922	-0.325103	0.141594	0.99997	-1.01174	4.25747e-06	7.62511e-05	-0.721194	0.00101642	0.00976118
ENSG00000108829	LRRC59	leucine rich repeat containing 59 [Source:HGNC Symbol;Acc:HGNC:28817]	6394.6	0.597876	0.103449	0.751116	0.102158	0.781042	0.99997	-1.6884	4.29209e-06	7.67242e-05	-1.19268	0.00116867	0.010915
ENSG00000156802	ATAD2	ATPase family, AAA domain containing 2 [Source:HGNC Symbol;Acc:HGNC:30123]	615.864	0.422462	0.239384	0.867137	-0.422764	0.243202	0.99997	-1.65821	4.31536e-06	7.70664e-05	-0.812982	0.0241298	0.103166
ENSG00000137563	GGH	gamma-glutamyl hydrolase [Source:HGNC Symbol;Acc:HGNC:4248]	464.452	0.506397	0.10568	0.756091	-0.278635	0.379356	0.99997	-1.44561	4.42684e-06	7.89066e-05	-0.660581	0.0360077	0.136655
ENSG00000149657	LSM14B	LSM family member 14B [Source:HGNC Symbol;Acc:HGNC:15887]	689.117	0.081856	0.697537	0.964322	-0.0981175	0.646426	0.99997	-0.974195	4.42417e-06	7.89066e-05	-0.794221	0.000183179	0.00250922
ENSG00000228506	AL513550.1		52.8805	-0.401722	0.263081	0.874052	0.269691	0.403751	0.99997	1.57913	4.43648e-06	7.90031e-05	0.907714	0.00738656	0.0437762
ENSG00000232600	TONSL-AS1	TONSL antisense RNA 1 [Source:HGNC Symbol;Acc:HGNC:51556]	14.9364	0.49803	0.236563	0.86493	-0.921331	0.109201	0.99997	-2.42489	4.44519e-06	7.90829e-05	-1.00553	0.0355039	0.135362
ENSG00000221944	TIGD1	tigger transposable element derived 1 [Source:HGNC Symbol;Acc:HGNC:14523]	115.394	-0.458976	0.112223	0.764535	-0.156646	0.562753	0.99997	1.29742	4.4778e-06	7.95874e-05	0.995088	0.000329558	0.004054
ENSG00000135119	RNFT2	ring finger protein, transmembrane 2 [Source:HGNC Symbol;Acc:HGNC:25905]	29.742	-0.374344	0.480444	0.930236	-0.18923	0.659711	0.99997	2.25433	4.48911e-06	7.97127e-05	2.06921	1.26869e-05	0.000284436
ENSG00000177679	SRRM3	serine/arginine repetitive matrix 3 [Source:HGNC Symbol;Acc:HGNC:26729]	92.0384	0.828459	0.0203074	0.413873	0.451228	0.162589	0.99997	1.5232	4.49698e-06	7.97767e-05	1.90043	5.03651e-08	2.71391e-06
ENSG00000166949	SMAD3	SMAD family member 3 [Source:HGNC Symbol;Acc:HGNC:6769]	2761.27	0.0148925	0.945054	0.996286	-0.59899	0.00571419	0.328376	-0.992895	4.53574e-06	8.0388e-05	-0.379013	0.0796908	0.232178
ENSG00000113387	SUB1	SUB1 homolog, transcriptional regulator [Source:HGNC Symbol;Acc:HGNC:19985]	1939.07	-0.124539	0.545536	0.941384	0.00929956	0.964239	0.99997	-0.947644	4.55349e-06	8.0626e-05	-1.08148	1.68546e-07	7.50351e-06
ENSG00000143093	STRIP1	striatin interacting protein 1 [Source:HGNC Symbol;Acc:HGNC:25916]	1185.94	0.099045	0.395144	0.90762	-0.0955578	0.418865	0.99997	-0.537643	4.55836e-06	8.06307e-05	-0.34304	0.00348083	0.0250769
ENSG00000266947	AC022916.1		39.0677	-0.12822	0.825216	0.981857	-0.528459	0.270568	0.99997	2.45923	4.56238e-06	8.06307e-05	2.85947	6.29571e-08	3.26992e-06
ENSG00000162241	SLC25A45	solute carrier family 25 member 45 [Source:HGNC Symbol;Acc:HGNC:27442]	185.053	0.249363	0.320052	0.8892	0.310705	0.193375	0.99997	1.11407	4.57236e-06	8.07308e-05	1.05273	1.98378e-05	0.000408961
ENSG00000237491	AL669831.5		45.1012	-1.19409	0.0356669	0.516898	0.390437	0.453248	0.99997	2.54843	4.63861e-06	8.17463e-05	0.963902	0.0707721	0.214508
ENSG00000188167	TMPPE	transmembrane protein with metallophosphoesterase domain [Source:HGNC Symbol;Acc:HGNC:33865]	65.5369	-0.342925	0.333555	0.893749	-0.216381	0.495054	0.99997	1.55871	4.6346e-06	8.17463e-05	1.43216	1.65249e-05	0.000351515
ENSG00000248955	AC113367.2		39.8511	0.647617	0.0824582	0.703858	0.147279	0.733299	0.99997	-1.81755	4.65433e-06	8.1946e-05	-1.31722	0.00132777	0.0120753
ENSG00000274020	LINC01138	long intergenic non-protein coding RNA 1138 [Source:HGNC Symbol;Acc:HGNC:49454]	112.864	0.107652	0.684828	0.963794	0.0534379	0.826821	0.99997	1.16158	4.70422e-06	8.27465e-05	1.21579	2.07151e-06	6.24728e-05
ENSG00000182325	FBXL6	F-box and leucine rich repeat protein 6 [Source:HGNC Symbol;Acc:HGNC:13603]	240.471	0.668821	0.00178499	0.097301	0.0729626	0.741319	0.99997	-0.98782	4.7306e-06	8.31323e-05	-0.391962	0.073908	0.220439
ENSG00000081154	PCNP	PEST proteolytic signal containing nuclear protein [Source:HGNC Symbol;Acc:HGNC:30023]	2170.38	-0.0761365	0.780719	0.976657	0.207049	0.451289	0.99997	-1.25416	4.74457e-06	8.32994e-05	-1.53734	2.08265e-08	1.22843e-06
ENSG00000165502	RPL36AL	ribosomal protein L36a like [Source:HGNC Symbol;Acc:HGNC:10346]	1816.34	0.134498	0.436528	0.919197	-0.0459408	0.791826	0.99997	-0.793169	4.78021e-06	8.38464e-05	-0.61273	0.000413746	0.00484118
ENSG00000149179	C11orf49	chromosome 11 open reading frame 49 [Source:HGNC Symbol;Acc:HGNC:28720]	380.112	-0.0399212	0.871143	0.989378	0.154054	0.543397	0.99997	-1.14054	4.78891e-06	8.39203e-05	-1.33452	9.74691e-08	4.74603e-06
ENSG00000128626	MRPS12	mitochondrial ribosomal protein S12 [Source:HGNC Symbol;Acc:HGNC:10380]	512.497	0.562135	0.0992412	0.744138	0.0813768	0.813702	0.99997	-1.56732	4.79582e-06	8.39628e-05	-1.08656	0.00156695	0.0138464
ENSG00000148841	ITPRIP	inositol 1,4,5-trisphosphate receptor interacting protein [Source:HGNC Symbol;Acc:HGNC:29370]	1660.66	0.821622	0.0347659	0.514029	-0.0743105	0.849032	0.99997	-1.78191	4.81282e-06	8.41816e-05	-0.88598	0.0230669	0.0997468
ENSG00000011275	RNF216	ring finger protein 216 [Source:HGNC Symbol;Acc:HGNC:21698]	1945.87	0.084758	0.556931	0.943906	-0.250526	0.0845651	0.99997	-0.662175	4.82676e-06	8.43466e-05	-0.326892	0.023893	0.102442
ENSG00000244968	LIFR-AS1	LIFR antisense RNA 1 [Source:HGNC Symbol;Acc:HGNC:43600]	26.3542	-0.788171	0.0515565	0.599378	0.186868	0.574378	0.99997	1.75607	4.84428e-06	8.45737e-05	0.781036	0.0284366	0.115765
ENSG00000124613	ZNF391	zinc finger protein 391 [Source:HGNC Symbol;Acc:HGNC:18779]	192.282	-0.439288	0.195891	0.852305	0.401831	0.22456	0.99997	1.53503	4.86624e-06	8.48777e-05	0.693907	0.0381603	0.141628
ENSG00000143036	SLC44A3	solute carrier family 44 member 3 [Source:HGNC Symbol;Acc:HGNC:28689]	98.4311	-1.30046	0.0068768	0.22642	0.280271	0.544159	0.99997	2.18088	4.89195e-06	8.52466e-05	0.60015	0.197875	0.412174
ENSG00000271334	LINC02104	long intergenic non-protein coding RNA 2104 [Source:HGNC Symbol;Acc:HGNC:52959]	26.5303	-0.358558	0.511327	0.937238	-0.573282	0.163529	0.99997	2.26641	4.90768e-06	8.54412e-05	2.48114	1.3293e-07	6.15231e-06
ENSG00000102096	PIM2	Pim-2 proto-oncogene, serine/threonine kinase [Source:HGNC Symbol;Acc:HGNC:8987]	207.946	0.128762	0.706244	0.964322	-0.165494	0.613711	0.99997	1.52771	4.91602e-06	8.55068e-05	1.82197	5.47091e-08	2.91439e-06
ENSG00000010292	NCAPD2	non-SMC condensin I complex subunit D2 [Source:HGNC Symbol;Acc:HGNC:24305]	1133.5	0.463287	0.108463	0.7603	-0.137946	0.634688	0.99997	-1.32194	4.92197e-06	8.55306e-05	-0.720702	0.0128162	0.0655187
ENSG00000229628	AC073115.1		65.3293	0.348096	0.380644	0.904587	-0.588249	0.0814856	0.99997	1.66848	4.94873e-06	8.59158e-05	2.60482	2.43295e-12	4.41663e-10
ENSG00000260285	AL133367.1		37.2786	-0.950372	0.126905	0.792296	-0.394904	0.459352	0.99997	2.72938	4.95473e-06	8.59402e-05	2.17391	0.000108144	0.00162808
ENSG00000187792	ZNF70	zinc finger protein 70 [Source:HGNC Symbol;Acc:HGNC:13140]	293.354	-0.479351	0.0196686	0.410672	-0.152556	0.44396	0.99997	0.930006	5.02903e-06	8.70802e-05	0.60321	0.00269475	0.0208294
ENSG00000178988	MRFAP1L1	Morf4 family associated protein 1 like 1 [Source:HGNC Symbol;Acc:HGNC:28796]	872.571	-0.170198	0.484912	0.932322	-0.167969	0.495781	0.99997	-1.1194	5.02977e-06	8.70802e-05	-1.12163	4.69363e-06	0.000124308
ENSG00000255052	FAM66D	family with sequence similarity 66 member D [Source:HGNC Symbol;Acc:HGNC:24159]	28.5261	-1.05343	0.00995956	0.281451	-0.143118	0.667721	0.99997	1.79754	5.0588e-06	8.75018e-05	0.887231	0.0114099	0.0603342
ENSG00000196208	GREB1	growth regulation by estrogen in breast cancer 1 [Source:HGNC Symbol;Acc:HGNC:24885]	142.411	-1.50014	0.0740617	0.682134	-0.683408	0.395521	0.99997	3.794	5.08926e-06	8.79473e-05	2.97727	0.000248532	0.00321818
ENSG00000239332	LINC01119	long intergenic non-protein coding RNA 1119 [Source:HGNC Symbol;Acc:HGNC:49262]	82.7962	-0.267285	0.66251	0.957903	-0.962308	0.14132	0.99997	-2.92422	5.12043e-06	8.84043e-05	-2.2292	0.00036886	0.00440981
ENSG00000101888	NXT2	nuclear transport factor 2 like export factor 2 [Source:HGNC Symbol;Acc:HGNC:18151]	356.376	-0.322627	0.0834131	0.704603	0.0612099	0.736374	0.99997	0.841664	5.13165e-06	8.85162e-05	0.457827	0.0126444	0.0649864
ENSG00000171055	FEZ2	fasciculation and elongation protein zeta 2 [Source:HGNC Symbol;Acc:HGNC:3660]	2667.5	0.40616	0.231012	0.86493	0.376803	0.26794	0.99997	-1.5459	5.26289e-06	9.06963e-05	-1.51655	8.06679e-06	0.000195379
ENSG00000226564	FTH1P20	ferritin heavy chain 1 pseudogene 20 [Source:HGNC Symbol;Acc:HGNC:37639]	25.6111	0.599635	0.310309	0.886744	-0.0376915	0.931292	0.99997	2.27723	5.2839e-06	9.09745e-05	2.91456	6.31451e-08	3.2706e-06
ENSG00000255182	AC084125.2		67.327	-0.365994	0.31541	0.888392	-0.291442	0.372758	0.99997	1.5958	5.30057e-06	9.11776e-05	1.52124	8.65148e-06	0.000207126
ENSG00000138430	OLA1	Obg like ATPase 1 [Source:HGNC Symbol;Acc:HGNC:28833]	1309.12	0.0332383	0.867334	0.989102	-0.144086	0.472744	0.99997	-0.909628	5.3267e-06	9.15429e-05	-0.732304	0.000247152	0.00320697
ENSG00000127774	EMC6	ER membrane protein complex subunit 6 [Source:HGNC Symbol;Acc:HGNC:28430]	441.056	0.431254	0.1605	0.825042	-0.147965	0.635141	0.99997	-1.40784	5.35453e-06	9.19367e-05	-0.828625	0.00747021	0.04416
ENSG00000175806	MSRA	methionine sulfoxide reductase A [Source:HGNC Symbol;Acc:HGNC:7377]	261.089	0.212478	0.480029	0.930032	0.065658	0.832408	0.99997	-1.38645	5.46798e-06	9.37984e-05	-1.23963	5.15982e-05	0.000900824
ENSG00000136449	MYCBPAP	MYCBP associated protein [Source:HGNC Symbol;Acc:HGNC:19677]	38.5448	-0.60027	0.166642	0.829793	0.273504	0.474555	0.99997	1.88785	5.50407e-06	9.42446e-05	1.01407	0.011777	0.061743
ENSG00000277639	AC007906.2		106.194	-0.494262	0.217161	0.859753	0.0288891	0.939369	0.99997	1.78483	5.50168e-06	9.42446e-05	1.26167	0.00114142	0.0106925
ENSG00000196961	AP2A1	adaptor related protein complex 2 alpha 1 subunit [Source:HGNC Symbol;Acc:HGNC:561]	5682.14	0.18807	0.398273	0.908479	0.218381	0.327645	0.99997	-1.01244	5.52165e-06	9.44591e-05	-1.04275	2.90321e-06	8.3772e-05
ENSG00000152454	ZNF256	zinc finger protein 256 [Source:HGNC Symbol;Acc:HGNC:13049]	137.901	-0.0133709	0.948272	0.996415	0.0284227	0.881626	0.99997	0.900863	5.53184e-06	9.45469e-05	0.85907	1.58017e-05	0.00033922
ENSG00000137710	RDX	radixin [Source:HGNC Symbol;Acc:HGNC:9944]	2733.33	-0.105008	0.608093	0.951392	0.0476188	0.816982	0.99997	-0.931969	5.60322e-06	9.56795e-05	-1.0846	1.27008e-07	5.93701e-06
ENSG00000148484	RSU1	Ras suppressor protein 1 [Source:HGNC Symbol;Acc:HGNC:10464]	4086.99	-0.0314097	0.876342	0.990065	0.0482587	0.811622	0.99997	-0.917707	5.62808e-06	9.60163e-05	-0.997376	8.10655e-07	2.81218e-05
ENSG00000247796	AC008966.1		91.7393	-0.77198	0.0150187	0.358918	-0.0224415	0.939924	0.99997	1.41829	5.65571e-06	9.62954e-05	0.668747	0.0272922	0.112593
ENSG00000170779	CDCA4	cell division cycle associated 4 [Source:HGNC Symbol;Acc:HGNC:14625]	298.131	0.849361	0.0346919	0.513913	-0.302574	0.458469	0.99997	-1.8379	5.65989e-06	9.62954e-05	-0.685962	0.0906212	0.251923
ENSG00000204152	TIMM23B	translocase of inner mitochondrial membrane 23 homolog B [Source:HGNC Symbol;Acc:HGNC:23581]	147.922	0.516813	0.0845953	0.7073	0.0937799	0.765293	0.99997	-1.38534	5.65763e-06	9.62954e-05	-0.962305	0.00182761	0.0155968
ENSG00000186212	SOWAHB	sosondowah ankyrin repeat domain family member B [Source:HGNC Symbol;Acc:HGNC:32958]	31.7243	-0.823522	0.298272	0.885083	0.915418	0.192533	0.99997	3.44906	5.67099e-06	9.63966e-05	1.71012	0.0202705	0.0913738
ENSG00000274180	NATD1	N-acetyltransferase domain containing 1 [Source:HGNC Symbol;Acc:HGNC:30770]	2822.77	-0.708774	0.0681931	0.665445	0.122298	0.752583	0.99997	1.76129	5.7734e-06	9.79591e-05	0.930216	0.0165593	0.0787051
ENSG00000276043	UHRF1	ubiquitin like with PHD and ring finger domains 1 [Source:HGNC Symbol;Acc:HGNC:12556]	207.467	0.960485	0.114258	0.766381	-0.150487	0.808528	0.99997	-2.78535	5.77167e-06	9.79591e-05	-1.67438	0.00647674	0.0398362
ENSG00000148730	EIF4EBP2	eukaryotic translation initiation factor 4E binding protein 2 [Source:HGNC Symbol;Acc:HGNC:3289]	5706.29	-0.0427137	0.85518	0.987836	0.251105	0.282619	0.99997	1.06019	5.79655e-06	9.82628e-05	0.766373	0.00105033	0.0100046
ENSG00000113575	PPP2CA	protein phosphatase 2 catalytic subunit alpha [Source:HGNC Symbol;Acc:HGNC:9299]	2268.59	0.172819	0.315173	0.888392	0.0138066	0.936398	0.99997	-0.781631	5.83364e-06	9.8802e-05	-0.622619	0.000309946	0.00387132
ENSG00000271147	ARMCX5-GPRASP2	ARMCX5-GPRASP2 readthrough [Source:HGNC Symbol;Acc:HGNC:42000]	78.9339	-0.60196	0.0281386	0.472901	0.133262	0.599871	0.99997	1.21429	5.87799e-06	9.94631e-05	0.479069	0.0659619	0.205242
ENSG00000083635	NUFIP1	NUFIP1, FMR1 interacting protein 1 [Source:HGNC Symbol;Acc:HGNC:8057]	183.627	0.343145	0.0905986	0.725855	-0.0783538	0.712898	0.99997	-0.937928	5.8929e-06	9.96252e-05	-0.516429	0.0133833	0.0677056
ENSG00000198478	SH3BGRL2	SH3 domain binding glutamate rich protein like 2 [Source:HGNC Symbol;Acc:HGNC:15567]	214.941	-0.361656	0.284529	0.882604	0.435379	0.187195	0.99997	1.51404	5.92915e-06	0.000100148	0.717007	0.0316991	0.124913
ENSG00000256940	AP001453.2		88.3982	0.0974256	0.82886	0.982693	-0.635353	0.18406	0.99997	-2.11993	5.94475e-06	0.00010032	-1.38715	0.00263453	0.020474
ENSG00000215193	PEX26	peroxisomal biogenesis factor 26 [Source:HGNC Symbol;Acc:HGNC:22965]	1364.95	0.221166	0.277995	0.877694	0.133748	0.515326	0.99997	-0.9258	5.993e-06	0.000101043	-0.838382	4.29672e-05	0.000772501
ENSG00000125743	SNRPD2	small nuclear ribonucleoprotein D2 polypeptide [Source:HGNC Symbol;Acc:HGNC:11159]	1915.81	0.264711	0.383518	0.905079	-0.206319	0.498551	0.99997	-1.3773	6.01365e-06	0.0001013	-0.906269	0.00290025	0.0220353
ENSG00000165915	SLC39A13	solute carrier family 39 member 13 [Source:HGNC Symbol;Acc:HGNC:20859]	3190.55	0.519353	0.0383086	0.531846	0.492993	0.0499851	0.99997	-1.1351	6.07186e-06	0.000102189	-1.10874	1.02504e-05	0.000240179
ENSG00000138785	INTS12	integrator complex subunit 12 [Source:HGNC Symbol;Acc:HGNC:25067]	383.056	0.0549447	0.806029	0.977973	0.0233846	0.919059	0.99997	-1.02537	6.08536e-06	0.000102324	-0.993812	1.22371e-05	0.000277681
ENSG00000233695	GAS6-AS1	GAS6 antisense RNA 1 [Source:HGNC Symbol;Acc:HGNC:39826]	53.0109	-0.251	0.665009	0.958658	0.534007	0.315632	0.99997	2.52029	6.14284e-06	0.000103198	1.73529	0.00178258	0.0153598
ENSG00000086232	EIF2AK1	eukaryotic translation initiation factor 2 alpha kinase 1 [Source:HGNC Symbol;Acc:HGNC:24921]	4312.46	-0.0670462	0.737673	0.96992	0.327977	0.100698	0.99997	0.903819	6.18028e-06	0.000103733	0.508796	0.010971	0.0585935
ENSG00000080823	MOK	MOK protein kinase [Source:HGNC Symbol;Acc:HGNC:9833]	1399.63	0.274973	0.582412	0.947956	-0.501957	0.317192	0.99997	-2.26467	6.20093e-06	0.000103987	-1.48774	0.00297162	0.0223415
ENSG00000141568	FOXK2	forkhead box K2 [Source:HGNC Symbol;Acc:HGNC:6036]	1149.08	0.116487	0.50636	0.937238	-0.0395947	0.823186	0.99997	-0.795822	6.25327e-06	0.00010477	-0.63974	0.000285751	0.00364211
ENSG00000176623	RMDN1	regulator of microtubule dynamics 1 [Source:HGNC Symbol;Acc:HGNC:24285]	769.131	-0.0912352	0.779804	0.976657	0.603825	0.0682402	0.99997	-1.48154	6.28206e-06	0.000105158	-2.1766	3.94672e-11	5.30905e-09
ENSG00000126457	PRMT1	protein arginine methyltransferase 1 [Source:HGNC Symbol;Acc:HGNC:5187]	2293.65	0.288204	0.36469	0.898484	-0.289124	0.364487	0.99997	-1.43761	6.33073e-06	0.000105878	-0.86028	0.00688797	0.04168
ENSG00000278709	NKILA	NF-kappaB interacting lncRNA [Source:HGNC Symbol;Acc:HGNC:51599]	121.703	-0.0504096	0.910652	0.992209	-0.4438	0.293084	0.99997	1.97035	6.40175e-06	0.000106875	2.36374	5.56226e-08	2.95463e-06
ENSG00000100023	PPIL2	peptidylprolyl isomerase like 2 [Source:HGNC Symbol;Acc:HGNC:9261]	719.974	-0.0132821	0.944649	0.996265	-0.0227162	0.907108	0.99997	-0.870644	6.3999e-06	0.000106875	-0.86121	8.16909e-06	0.000197091
ENSG00000178605	GTPBP6	GTP binding protein 6 (putative) [Source:HGNC Symbol;Acc:HGNC:30189]	909.644	0.409582	0.201696	0.852311	0.030997	0.923606	0.99997	-1.45208	6.42363e-06	0.000107145	-1.0735	0.000863831	0.00863277
ENSG00000151474	FRMD4A	FERM domain containing 4A [Source:HGNC Symbol;Acc:HGNC:25491]	1607.91	-0.156343	0.526335	0.938248	-0.684093	0.00580268	0.329813	-1.11645	6.54492e-06	0.00010907	-0.5887	0.0171824	0.0809258
ENSG00000105982	RNF32	ring finger protein 32 [Source:HGNC Symbol;Acc:HGNC:17118]	21.2884	-0.547551	0.230095	0.864664	0.911108	0.018886	0.65854	1.91671	6.56605e-06	0.000109228	0.458055	0.277518	0.50536
ENSG00000104964	AES	amino-terminal enhancer of split [Source:HGNC Symbol;Acc:HGNC:307]	6100.71	0.207078	0.337778	0.893757	0.0458322	0.832265	0.99997	-0.97443	6.56079e-06	0.000109228	-0.813184	0.000169583	0.00234879
ENSG00000188997	KCTD21	potassium channel tetramerization domain containing 21 [Source:HGNC Symbol;Acc:HGNC:27452]	613.054	0.180195	0.220717	0.860035	0.28419	0.0486903	0.99997	0.65304	6.60725e-06	0.000109815	0.549045	0.000176455	0.00242422
ENSG00000123146	ADGRE5	adhesion G protein-coupled receptor E5 [Source:HGNC Symbol;Acc:HGNC:1711]	1777.88	0.536223	0.0966598	0.738371	0.0295685	0.927275	0.99997	-1.45635	6.62595e-06	0.000110028	-0.949694	0.00332688	0.0241859
ENSG00000149182	ARFGAP2	ADP ribosylation factor GTPase activating protein 2 [Source:HGNC Symbol;Acc:HGNC:13504]	1274.52	0.275239	0.196363	0.852305	-0.00540598	0.979908	0.99997	-0.961319	6.84866e-06	0.000113626	-0.680674	0.00146833	0.0131006
ENSG00000162413	KLHL21	kelch like family member 21 [Source:HGNC Symbol;Acc:HGNC:29041]	2615.76	0.15625	0.229079	0.864341	-0.075337	0.564219	0.99997	-0.585747	6.87285e-06	0.000113825	-0.35416	0.00658282	0.0403825
ENSG00000119703	ZC2HC1C	zinc finger C2HC-type containing 1C [Source:HGNC Symbol;Acc:HGNC:20354]	27.5063	0.0153101	0.974105	0.999767	0.056318	0.880277	0.99997	1.90734	6.87056e-06	0.000113825	1.86633	1.24468e-05	0.000280696
ENSG00000221926	TRIM16	tripartite motif containing 16 [Source:HGNC Symbol;Acc:HGNC:17241]	636.18	-0.0803347	0.838179	0.984186	-0.589548	0.12887	0.99997	1.75771	6.95979e-06	0.000115163	2.26693	6.46516e-09	4.59641e-07
ENSG00000156052	GNAQ	G protein subunit alpha q [Source:HGNC Symbol;Acc:HGNC:4390]	2623.12	0.115441	0.534702	0.940293	-0.0788323	0.672941	0.99997	-0.83728	7.00125e-06	0.0001157	-0.643006	0.000560393	0.00618185
ENSG00000070831	CDC42	cell division cycle 42 [Source:HGNC Symbol;Acc:HGNC:1736]	4988.2	0.11372	0.601286	0.949467	-0.0586202	0.788071	0.99997	-0.97884	7.00465e-06	0.0001157	-0.8065	0.000213967	0.00286999
ENSG00000131495	NDUFA2	NADH:ubiquinone oxidoreductase subunit A2 [Source:HGNC Symbol;Acc:HGNC:7685]	637.063	0.136474	0.670272	0.959742	-0.0237069	0.941739	0.99997	-1.4484	7.0108e-06	0.0001157	-1.28822	6.50925e-05	0.00109649
ENSG00000066279	ASPM	abnormal spindle microtubule assembly [Source:HGNC Symbol;Acc:HGNC:19048]	437.025	0.869847	0.184843	0.843228	-1.10631	0.0942464	0.99997	-2.9631	7.01797e-06	0.000115716	-0.986937	0.133431	0.322213
ENSG00000259343	TMC3-AS1	TMC3 antisense RNA 1 [Source:HGNC Symbol;Acc:HGNC:51424]	30.499	-1.96955	0.000273219	0.0259458	-1.01554	0.0173202	0.626629	2.39956	7.06814e-06	0.000116427	1.44555	0.00089949	0.00888355
ENSG00000165996	HACD1	3-hydroxyacyl-CoA dehydratase 1 [Source:HGNC Symbol;Acc:HGNC:9639]	786.204	0.30185	0.201592	0.852311	0.0945901	0.69249	0.99997	-1.06655	7.07355e-06	0.000116427	-0.859291	0.000307334	0.00384127
ENSG00000132429	POPDC3	popeye domain containing 3 [Source:HGNC Symbol;Acc:HGNC:17649]	243.371	-0.224507	0.46087	0.925688	-0.426955	0.174442	0.99997	-1.39525	7.08592e-06	0.000116528	-1.1928	0.000108966	0.00163913
ENSG00000127884	ECHS1	enoyl-CoA hydratase, short chain 1 [Source:HGNC Symbol;Acc:HGNC:3151]	1910.79	0.263678	0.408674	0.913608	-0.186616	0.56008	0.99997	-1.43569	7.09222e-06	0.000116529	-0.985401	0.00205389	0.0169627
ENSG00000143514	TP53BP2	tumor protein p53 binding protein 2 [Source:HGNC Symbol;Acc:HGNC:12000]	944.304	0.138407	0.553061	0.942928	-0.231318	0.325891	0.99997	-1.05277	7.1109e-06	0.000116734	-0.68305	0.00355909	0.0254972
ENSG00000157193	LRP8	LDL receptor related protein 8 [Source:HGNC Symbol;Acc:HGNC:6700]	224.502	0.21115	0.397069	0.90801	-0.584587	0.022745	0.724159	-1.14085	7.14239e-06	0.000117108	-0.345109	0.170709	0.37792
ENSG00000148297	MED22	mediator complex subunit 22 [Source:HGNC Symbol;Acc:HGNC:11477]	786.55	0.0777048	0.697037	0.964322	-0.210233	0.29841	0.99997	-0.902217	7.14621e-06	0.000117108	-0.614279	0.0022199	0.0179144
ENSG00000213672	NCKIPSD	NCK interacting protein with SH3 domain [Source:HGNC Symbol;Acc:HGNC:15486]	451.947	0.357061	0.108061	0.7603	0.311636	0.170848	0.99997	-1.00456	7.21245e-06	0.00011809	-0.959132	2.18063e-05	0.000441271
ENSG00000075702	WDR62	WD repeat domain 62 [Source:HGNC Symbol;Acc:HGNC:24502]	131.466	1.59464	0.043646	0.567148	0.17145	0.833855	0.99997	-3.59135	7.42128e-06	0.000121403	-2.16816	0.00718597	0.0429002
ENSG00000142694	EVA1B	eva-1 homolog B [Source:HGNC Symbol;Acc:HGNC:25558]	1247.03	0.431456	0.162002	0.825944	-0.0200463	0.948476	0.99997	-1.38502	7.5131e-06	0.000122797	-0.933517	0.0025603	0.0200136
ENSG00000175697	GPR156	G protein-coupled receptor 156 [Source:HGNC Symbol;Acc:HGNC:20844]	41.9316	-0.525714	0.261438	0.873763	0.0437681	0.915581	0.99997	2.00518	7.55654e-06	0.000123292	1.4357	0.000960525	0.0093402
ENSG00000083720	OXCT1	3-oxoacid CoA-transferase 1 [Source:HGNC Symbol;Acc:HGNC:8527]	962.933	0.223841	0.301861	0.885083	0.150335	0.492911	0.99997	-0.974912	7.55203e-06	0.000123292	-0.901405	3.64743e-05	0.000674636
ENSG00000183520	UTP11	UTP11, small subunit processome component [Source:HGNC Symbol;Acc:HGNC:24329]	652.854	0.0291079	0.879399	0.990481	-0.196431	0.31391	0.99997	-0.866592	7.57983e-06	0.000123564	-0.641052	0.000913739	0.00900163
ENSG00000161958	FGF11	fibroblast growth factor 11 [Source:HGNC Symbol;Acc:HGNC:3667]	11.1699	-2.20902	0.0078839	0.245566	0.196022	0.701304	0.99997	3.56926	7.5973e-06	0.000123741	1.16422	0.0385325	0.142496
ENSG00000130513	GDF15	growth differentiation factor 15 [Source:HGNC Symbol;Acc:HGNC:30142]	6210.71	-0.804742	0.120859	0.781255	-1.03042	0.0467614	0.99997	2.32104	7.62599e-06	0.000124063	2.54671	8.9749e-07	3.0287e-05
ENSG00000258777	HIF1A-AS1	HIF1A antisense RNA 1 [Source:HGNC Symbol;Acc:HGNC:43014]	81.0726	0.628685	0.166357	0.829779	0.829727	0.0492753	0.99997	1.92988	7.63037e-06	0.000124063	1.72884	0.000104137	0.00157282
ENSG00000145050	MANF	mesencephalic astrocyte derived neurotrophic factor [Source:HGNC Symbol;Acc:HGNC:15461]	876.522	0.0333813	0.918106	0.993676	-0.112284	0.731685	0.99997	-1.45924	7.63712e-06	0.000124065	-1.31358	5.60788e-05	0.00096375
ENSG00000103274	NUBP1	nucleotide binding protein 1 [Source:HGNC Symbol;Acc:HGNC:8041]	331.069	0.182306	0.411446	0.913608	-0.236859	0.298323	0.99997	-1.00665	7.66445e-06	0.000124401	-0.587489	0.0089508	0.0505474
ENSG00000224592	AL139158.2		21.0357	-1.51256	0.0241862	0.443488	-0.213684	0.684978	0.99997	2.88466	7.73631e-06	0.000125458	1.58579	0.00450427	0.0305038
ENSG00000167088	SNRPD1	small nuclear ribonucleoprotein D1 polypeptide [Source:HGNC Symbol;Acc:HGNC:11158]	550.831	0.305606	0.263249	0.874052	-0.0725396	0.793368	0.99997	-1.22905	7.76915e-06	0.000125882	-0.850906	0.00199199	0.0165982
ENSG00000123612	ACVR1C	activin A receptor type 1C [Source:HGNC Symbol;Acc:HGNC:18123]	18.5518	-2.20319	0.000319806	0.0285656	-0.127292	0.784592	0.99997	2.69723	7.79879e-06	0.000126253	0.621338	0.192861	0.405546
ENSG00000023572	GLRX2	glutaredoxin 2 [Source:HGNC Symbol;Acc:HGNC:16065]	349.929	0.530275	0.0270167	0.465136	-0.0394067	0.87211	0.99997	-1.07996	7.84457e-06	0.000126884	-0.510274	0.0357289	0.13595
ENSG00000249476	AC008467.1		93.029	-1.40142	0.0560162	0.620503	-0.027535	0.968621	0.99997	3.24296	7.85153e-06	0.000126887	1.86907	0.00829103	0.0476416
ENSG00000163808	KIF15	kinesin family member 15 [Source:HGNC Symbol;Acc:HGNC:17273]	77.2636	1.16566	0.0514629	0.599337	-0.612629	0.327108	0.99997	-2.7403	7.90171e-06	0.000127587	-0.962018	0.115144	0.294147
ENSG00000042317	SPATA7	spermatogenesis associated 7 [Source:HGNC Symbol;Acc:HGNC:20423]	212.142	-0.4448	0.0734733	0.681059	0.336474	0.164688	0.99997	1.09833	7.92091e-06	0.000127787	0.317054	0.195356	0.409181
ENSG00000264672	SEPT4-AS1	SEPT4 antisense RNA 1 [Source:HGNC Symbol;Acc:HGNC:51345]	24.9177	-0.800552	0.35562	0.896574	0.534951	0.461809	0.99997	3.65485	8.04695e-06	0.000129708	2.31934	0.00296252	0.0223014
ENSG00000151725	CENPU	centromere protein U [Source:HGNC Symbol;Acc:HGNC:21348]	166.05	0.603433	0.241412	0.869206	-0.234663	0.657725	0.99997	-2.33161	8.07909e-06	0.000130114	-1.49352	0.00425289	0.0291391
ENSG00000138303	ASCC1	activating signal cointegrator 1 complex subunit 1 [Source:HGNC Symbol;Acc:HGNC:24268]	827.362	0.209376	0.216432	0.858739	0.336441	0.0441514	0.992514	0.748339	8.14325e-06	0.000131035	0.621275	0.000233138	0.00306986
ENSG00000152256	PDK1	pyruvate dehydrogenase kinase 1 [Source:HGNC Symbol;Acc:HGNC:8809]	194.877	-0.412515	0.224891	0.861469	-0.613627	0.0821355	0.99997	-1.55567	8.20227e-06	0.000131871	-1.35456	8.29538e-05	0.00131894
ENSG00000116161	CACYBP	calcyclin binding protein [Source:HGNC Symbol;Acc:HGNC:30423]	739.05	0.277357	0.334422	0.893749	-0.110898	0.702329	0.99997	-1.2873	8.2211e-06	0.00013206	-0.899041	0.00185516	0.0157578
ENSG00000158528	PPP1R9A	protein phosphatase 1 regulatory subunit 9A [Source:HGNC Symbol;Acc:HGNC:14946]	38.753	-1.20632	0.036571	0.523148	0.502768	0.339157	0.99997	2.51563	8.2297e-06	0.000132085	0.806541	0.135137	0.32499
ENSG00000189403	HMGB1	high mobility group box 1 [Source:HGNC Symbol;Acc:HGNC:4983]	2085.02	0.231143	0.261361	0.873763	-0.210346	0.308771	0.99997	-0.919524	8.24125e-06	0.000132157	-0.478035	0.020454	0.0919501
ENSG00000162062	TEDC2	tubulin epsilon and delta complex 2 [Source:HGNC Symbol;Acc:HGNC:25849]	55.1618	0.856166	0.152835	0.817067	-0.382209	0.55298	0.99997	-2.77734	8.30492e-06	0.000133064	-1.53896	0.0131757	0.0669272
ENSG00000224638	AC106900.1		15.7294	-1.03454	0.348654	0.894678	-0.129951	0.853674	0.99997	4.43143	8.33147e-06	0.000133261	3.52684	3.49298e-05	0.000650516
ENSG00000162627	SNX7	sorting nexin 7 [Source:HGNC Symbol;Acc:HGNC:14971]	1393.09	0.0054133	0.981334	0.999767	0.128825	0.580744	0.99997	-1.03476	8.32665e-06	0.000133261	-1.15817	6.27086e-07	2.2676e-05
ENSG00000106993	CDC37L1	cell division cycle 37 like 1 [Source:HGNC Symbol;Acc:HGNC:17179]	740.907	0.0430342	0.768416	0.976657	0.0658282	0.646445	0.99997	0.644421	8.35766e-06	0.000133565	0.621627	1.82194e-05	0.000378939
ENSG00000108861	DUSP3	dual specificity phosphatase 3 [Source:HGNC Symbol;Acc:HGNC:3069]	1721.29	0.0720188	0.706076	0.964322	-0.179906	0.349134	0.99997	-0.853276	8.4374e-06	0.000134725	-0.601352	0.00169136	0.0147093
ENSG00000137492	THAP12	THAP domain containing 12 [Source:HGNC Symbol;Acc:HGNC:9440]	1209.75	-0.244285	0.175762	0.83741	0.045012	0.801512	0.99997	0.800705	8.50076e-06	0.000135621	0.511408	0.00441472	0.0300497
ENSG00000137817	PARP6	poly(ADP-ribose) polymerase family member 6 [Source:HGNC Symbol;Acc:HGNC:26921]	981.781	0.0983994	0.571791	0.945804	0.0284061	0.868686	0.99997	0.768426	8.67155e-06	0.000138227	0.838419	1.27397e-06	4.07394e-05
ENSG00000182022	CHST15	carbohydrate sulfotransferase 15 [Source:HGNC Symbol;Acc:HGNC:18137]	2154.02	-0.0290546	0.913651	0.992599	0.162726	0.542226	0.99997	1.18933	8.70557e-06	0.000138651	0.997554	0.000192191	0.00260972
ENSG00000146834	MEPCE	methylphosphate capping enzyme [Source:HGNC Symbol;Acc:HGNC:20247]	754.897	0.249914	0.312892	0.888357	-0.115158	0.645471	0.99997	-1.10677	8.71391e-06	0.000138666	-0.741699	0.00290248	0.0220433
ENSG00000198840	MT-ND3	mitochondrially encoded NADH:ubiquinone oxidoreductase core subunit 3 [Source:HGNC Symbol;Acc:HGNC:7458]	14778.6	0.0060477	0.964887	0.999586	0.0231091	0.866287	0.99997	0.610499	8.73723e-06	0.000138919	0.593438	1.54893e-05	0.000333238
ENSG00000177731	FLII	FLII, actin remodeling protein [Source:HGNC Symbol;Acc:HGNC:3750]	4803.94	0.426698	0.0594078	0.634257	0.101499	0.654442	0.99997	-1.00642	8.84709e-06	0.000140309	-0.681224	0.0026469	0.0205531
ENSG00000125651	GTF2F1	general transcription factor IIF subunit 1 [Source:HGNC Symbol;Acc:HGNC:4652]	1827.04	0.23575	0.3299	0.893749	-0.0694358	0.775161	0.99997	-1.07747	8.84718e-06	0.000140309	-0.772283	0.00145475	0.0130023
ENSG00000137573	SULF1	sulfatase 1 [Source:HGNC Symbol;Acc:HGNC:20391]	22982.9	0.119557	0.783455	0.976657	0.0607291	0.889012	0.99997	-1.9334	8.84573e-06	0.000140309	-1.87457	1.64503e-05	0.000350728
ENSG00000001036	FUCA2	alpha-L-fucosidase 2 [Source:HGNC Symbol;Acc:HGNC:4008]	2158.8	0.129709	0.574569	0.945925	-0.2815	0.224924	0.99997	-1.02888	8.86275e-06	0.000140437	-0.617672	0.00762155	0.0447997
ENSG00000161996	WDR90	WD repeat domain 90 [Source:HGNC Symbol;Acc:HGNC:26960]	234.481	0.279636	0.161499	0.825944	-0.0929059	0.654739	0.99997	-0.903053	8.87441e-06	0.000140503	-0.530511	0.00941525	0.0522858
ENSG00000111328	CDK2AP1	cyclin dependent kinase 2 associated protein 1 [Source:HGNC Symbol;Acc:HGNC:14002]	2245.78	0.187646	0.420064	0.913939	0.205655	0.379122	0.99997	-1.03578	8.88238e-06	0.00014051	-1.05379	6.33874e-06	0.000160926
ENSG00000104611	SH2D4A	SH2 domain containing 4A [Source:HGNC Symbol;Acc:HGNC:26102]	1284.38	-0.371312	0.101861	0.745591	-0.327547	0.145996	0.99997	1.00591	8.8995e-06	0.000140662	0.962143	2.04236e-05	0.000417355
ENSG00000198556	ZNF789	zinc finger protein 789 [Source:HGNC Symbol;Acc:HGNC:27801]	115.518	-0.178201	0.506545	0.937238	-0.0274035	0.925137	0.99997	-1.24491	8.93456e-06	0.000141097	-1.39571	6.27049e-07	2.2676e-05
ENSG00000163138	PACRGL	parkin coregulated like [Source:HGNC Symbol;Acc:HGNC:28442]	416.592	-0.139014	0.46155	0.926198	0.0867083	0.638527	0.99997	0.829291	8.96626e-06	0.000141478	0.603568	0.00122267	0.0113058
ENSG00000100300	TSPO	translocator protein [Source:HGNC Symbol;Acc:HGNC:1158]	7020.68	0.564354	0.0559058	0.619981	0.297385	0.314269	0.99997	-1.31075	9.0509e-06	0.000142335	-1.04378	0.000410593	0.00481032
ENSG00000175182	FAM131A	family with sequence similarity 131 member A [Source:HGNC Symbol;Acc:HGNC:28308]	502.618	-0.253882	0.203798	0.853484	-0.0677901	0.729519	0.99997	0.880228	9.04867e-06	0.000142335	0.694136	0.000441843	0.00510289
ENSG00000173457	PPP1R14B	protein phosphatase 1 regulatory inhibitor subunit 14B [Source:HGNC Symbol;Acc:HGNC:9057]	1255.74	0.376223	0.387812	0.905913	-0.412879	0.345152	0.99997	-1.93804	9.03801e-06	0.000142335	-1.14894	0.00847125	0.0483946
ENSG00000146386	ABRACL	ABRA C-terminal like [Source:HGNC Symbol;Acc:HGNC:21230]	245.608	0.0809805	0.747886	0.972131	-0.138815	0.59469	0.99997	-1.13858	9.05106e-06	0.000142335	-0.918779	0.000339387	0.00415033
ENSG00000099203	TMED1	transmembrane p24 trafficking protein 1 [Source:HGNC Symbol;Acc:HGNC:17291]	697.398	0.251801	0.376826	0.904583	-0.144418	0.615909	0.99997	-1.27095	9.06237e-06	0.000142393	-0.874735	0.00226083	0.0181819
ENSG00000257497	AC121761.1		11.9243	-0.0355887	0.973096	0.999767	-0.0158001	0.978447	0.99997	3.79326	9.08566e-06	0.000142639	3.77348	9.3509e-06	0.000222447
ENSG00000146233	CYP39A1	cytochrome P450 family 39 subfamily A member 1 [Source:HGNC Symbol;Acc:HGNC:17449]	117.851	-0.777683	0.111691	0.764535	1.39216	0.00369018	0.257445	2.1486	9.12562e-06	0.000143147	-0.0212452	0.965001	0.985719
ENSG00000100526	CDKN3	cyclin dependent kinase inhibitor 3 [Source:HGNC Symbol;Acc:HGNC:1791]	118.173	1.03804	0.15578	0.821059	0.312969	0.681775	0.99997	-3.30131	9.14326e-06	0.000143303	-2.57624	0.000600462	0.00651243
ENSG00000100813	ACIN1	apoptotic chromatin condensation inducer 1 [Source:HGNC Symbol;Acc:HGNC:17066]	3042.89	0.154758	0.270576	0.877001	-0.0722441	0.608675	0.99997	-0.624083	9.24915e-06	0.000144841	-0.39708	0.00480894	0.0321824
ENSG00000104976	SNAPC2	small nuclear RNA activating complex polypeptide 2 [Source:HGNC Symbol;Acc:HGNC:11135]	496.391	0.484023	0.119201	0.778125	0.175885	0.576761	0.99997	-1.38452	9.27338e-06	0.000145099	-1.07638	0.000596099	0.00648215
ENSG00000198728	LDB1	LIM domain binding 1 [Source:HGNC Symbol;Acc:HGNC:6532]	1487.17	-0.4951	0.0197791	0.410672	-0.16495	0.434907	0.99997	0.940263	9.30704e-06	0.000145423	0.610113	0.00393075	0.0275167
ENSG00000134905	CARS2	cysteinyl-tRNA synthetase 2, mitochondrial [Source:HGNC Symbol;Acc:HGNC:25695]	1199.86	-0.00209305	0.992438	0.999767	-0.377082	0.0901034	0.99997	-0.983398	9.30963e-06	0.000145423	-0.608409	0.00601529	0.0377176
ENSG00000164889	SLC4A2	solute carrier family 4 member 2 [Source:HGNC Symbol;Acc:HGNC:11028]	3294.18	0.204115	0.428408	0.916805	-0.255943	0.321807	0.99997	-1.14348	9.37184e-06	0.000146273	-0.683426	0.00808095	0.0468194
ENSG00000138642	HERC6	HECT and RLD domain containing E3 ubiquitin protein ligase family member 6 [Source:HGNC Symbol;Acc:HGNC:26072]	426.652	3.38791	1.18932e-05	0.00210382	-0.225983	0.771067	0.99997	-3.42821	9.38312e-06	0.000146327	0.185683	0.811008	0.912848
ENSG00000101132	PFDN4	prefoldin subunit 4 [Source:HGNC Symbol;Acc:HGNC:8868]	450.448	-0.0471918	0.839637	0.984186	-0.214729	0.367261	0.99997	-1.04532	9.41946e-06	0.000146771	-0.87778	0.000192774	0.00261384
ENSG00000134452	FBXO18	F-box protein, helicase, 18 [Source:HGNC Symbol;Acc:HGNC:13620]	2152.09	0.0691948	0.679516	0.962212	-0.0155157	0.926648	0.99997	-0.743067	9.69075e-06	0.000150872	-0.658356	8.95314e-05	0.00139855
ENSG00000116604	MEF2D	myocyte enhancer factor 2D [Source:HGNC Symbol;Acc:HGNC:6997]	1751.43	0.192752	0.165894	0.828689	-0.072275	0.60617	0.99997	-0.617388	9.70851e-06	0.000151023	-0.352361	0.0116861	0.0613955
ENSG00000123066	MED13L	mediator complex subunit 13 like [Source:HGNC Symbol;Acc:HGNC:22962]	5244.41	-0.138516	0.571267	0.945804	0.400418	0.10128	0.99997	1.08089	9.81635e-06	0.000152574	0.541959	0.0266633	0.11068
ENSG00000110172	CHORDC1	cysteine and histidine rich domain containing 1 [Source:HGNC Symbol;Acc:HGNC:14525]	500.168	-0.00690114	0.973825	0.999767	-0.0303608	0.887733	0.99997	-0.939407	9.95412e-06	0.000154587	-0.915948	1.67396e-05	0.000355274
ENSG00000204628	RACK1	receptor for activated C kinase 1 [Source:HGNC Symbol;Acc:HGNC:4399]	16338.5	0.374476	0.101778	0.745591	-0.203697	0.373647	0.99997	-1.01119	9.98306e-06	0.000154907	-0.433017	0.0585402	0.189027
ENSG00000134030	CTIF	cap binding complex dependent translation initiation factor [Source:HGNC Symbol;Acc:HGNC:23925]	3409.59	0.0571058	0.758921	0.975492	-0.0353527	0.849839	0.99997	-0.823195	1.00211e-05	0.000155369	-0.730737	8.86394e-05	0.00138693
ENSG00000131378	RFTN1	raftlin, lipid raft linker 1 [Source:HGNC Symbol;Acc:HGNC:30278]	2931.54	-0.0133286	0.964182	0.99937	0.798315	0.00741032	0.390153	-1.31227	1.00769e-05	0.000156105	-2.12392	9.77628e-13	1.94465e-10
ENSG00000105971	CAV2	caveolin 2 [Source:HGNC Symbol;Acc:HGNC:1528]	3441.79	0.284138	0.336435	0.893749	0.506626	0.0874417	0.99997	-1.30588	1.01575e-05	0.000157223	-1.52837	2.46393e-07	1.04706e-05
ENSG00000124440	HIF3A	hypoxia inducible factor 3 alpha subunit [Source:HGNC Symbol;Acc:HGNC:15825]	10.0753	3.8701	0.00789382	0.245566	6.64771	1.28438e-06	0.000571034	3.82887	1.02261e-05	0.000158023	1.05125	0.560052	0.759528
ENSG00000183690	EFHC2	EF-hand domain containing 2 [Source:HGNC Symbol;Acc:HGNC:26233]	57.2184	-0.813673	0.142225	0.80828	1.1321	0.0320004	0.845841	2.39944	1.02219e-05	0.000158023	0.453666	0.399875	0.62699
ENSG00000254986	DPP3	dipeptidyl peptidase 3 [Source:HGNC Symbol;Acc:HGNC:3008]	973.216	0.396783	0.145758	0.810953	0.090886	0.740973	0.99997	-1.20683	1.02936e-05	0.000158934	-0.90093	0.00101345	0.00974269
ENSG00000024422	EHD2	EH domain containing 2 [Source:HGNC Symbol;Acc:HGNC:3243]	12589.2	0.189941	0.405522	0.91221	0.32965	0.149221	0.99997	-1.00748	1.03075e-05	0.000159018	-1.14719	5.14596e-07	1.92824e-05
ENSG00000204540	PSORS1C1	psoriasis susceptibility 1 candidate 1 [Source:HGNC Symbol;Acc:HGNC:17202]	67.524	-0.837102	0.0360324	0.520522	-0.343502	0.347743	0.99997	1.72401	1.03503e-05	0.000159547	1.23041	0.00102445	0.00981814
ENSG00000158373	HIST1H2BD	histone cluster 1 H2B family member d [Source:HGNC Symbol;Acc:HGNC:4747]	220.761	-0.426734	0.203488	0.853484	0.268948	0.411944	0.99997	1.46533	1.03783e-05	0.000159715	0.769644	0.0200867	0.09083
ENSG00000234546	LINC01759	long intergenic non-protein coding RNA 1759 [Source:HGNC Symbol;Acc:HGNC:52548]	115.274	-0.21936	0.440105	0.921743	-0.39614	0.131203	0.99997	1.21568	1.03766e-05	0.000159715	1.39246	2.8551e-07	1.18108e-05
ENSG00000130816	DNMT1	DNA methyltransferase 1 [Source:HGNC Symbol;Acc:HGNC:2976]	1431.07	0.654512	0.044894	0.572454	0.0557544	0.864897	0.99997	-1.44092	1.03968e-05	0.000159868	-0.842162	0.0100563	0.0549641
ENSG00000103966	EHD4	EH domain containing 4 [Source:HGNC Symbol;Acc:HGNC:3245]	1182.6	0.352843	0.184476	0.843228	0.220457	0.410452	0.99997	-1.17418	1.05929e-05	0.000162615	-1.0418	9.62721e-05	0.00147913
ENSG00000182873	PRKCZ-AS1	PRKCZ antisense RNA 1 [Source:HGNC Symbol;Acc:HGNC:40477]	47.8358	-0.40093	0.339694	0.894151	-0.259016	0.481013	0.99997	1.76398	1.0592e-05	0.000162615	1.62206	3.00084e-05	0.000576075
ENSG00000167653	PSCA	prostate stem cell antigen [Source:HGNC Symbol;Acc:HGNC:9500]	25.0747	0.435205	0.42485	0.915728	0.4257	0.537122	0.99997	-2.66403	1.06475e-05	0.00016332	-2.65453	3.18259e-05	0.000603531
ENSG00000154479	CCDC173	coiled-coil domain containing 173 [Source:HGNC Symbol;Acc:HGNC:25064]	22.4365	-1.64023	0.0802432	0.701574	1.04107	0.19495	0.99997	3.99881	1.06896e-05	0.000163831	1.31751	0.115186	0.294188
ENSG00000229512	AC068580.1		46.9599	-0.0494594	0.909087	0.992056	0.195871	0.609381	0.99997	1.79763	1.07042e-05	0.000163921	1.5523	0.000151115	0.0021333
ENSG00000165304	MELK	maternal embryonic leucine zipper kinase [Source:HGNC Symbol;Acc:HGNC:16870]	390.368	1.11358	0.0378728	0.529695	-0.444278	0.411585	0.99997	-2.37154	1.07151e-05	0.000163954	-0.813675	0.130943	0.318229
ENSG00000166289	PLEKHF1	pleckstrin homology and FYVE domain containing 1 [Source:HGNC Symbol;Acc:HGNC:20764]	654.409	-0.235564	0.383828	0.905079	-0.194266	0.467086	0.99997	1.18427	1.07973e-05	0.000165076	1.14297	2.07582e-05	0.000422807
ENSG00000205208	C4orf46	chromosome 4 open reading frame 46 [Source:HGNC Symbol;Acc:HGNC:27320]	214.288	0.381272	0.344927	0.894678	-0.117562	0.77658	0.99997	-1.79869	1.08108e-05	0.000165148	-1.29986	0.00149266	0.013281
ENSG00000272994	AC012360.3		60.8764	-0.37486	0.372072	0.902081	-0.137052	0.718824	0.99997	1.77996	1.08658e-05	0.000165851	1.54216	0.000102312	0.00155405
ENSG00000229081	LINC01165	long intergenic non-protein coding RNA 1165 [Source:HGNC Symbol;Acc:HGNC:49534]	14.1891	-2.59184	0.00156647	0.0894531	-0.574075	0.247673	0.99997	3.51607	1.0895e-05	0.000166162	1.49831	0.00459444	0.0309909
ENSG00000147231	CXorf57	chromosome X open reading frame 57 [Source:HGNC Symbol;Acc:HGNC:25486]	33.0506	-0.539447	0.208266	0.855599	-0.0473947	0.895842	0.99997	1.7845	1.09146e-05	0.000166325	1.29244	0.00085417	0.00855909
ENSG00000170296	GABARAP	GABA type A receptor-associated protein [Source:HGNC Symbol;Acc:HGNC:4067]	129.367	0.0771495	0.827918	0.982516	-0.852571	0.0210517	0.69644	-1.6072	1.09259e-05	0.000166362	-0.677485	0.0592451	0.190731
ENSG00000075856	SART3	squamous cell carcinoma antigen recognized by T cells 3 [Source:HGNC Symbol;Acc:HGNC:16860]	935.28	0.333294	0.126121	0.790943	0.0534776	0.807993	0.99997	-0.961761	1.09613e-05	0.000166766	-0.681944	0.00186829	0.0158451
ENSG00000130821	SLC6A8	solute carrier family 6 member 8 [Source:HGNC Symbol;Acc:HGNC:11055]	1256.03	-0.302137	0.133056	0.801576	-0.182538	0.360401	0.99997	0.880648	1.13166e-05	0.000172031	0.761049	0.000143116	0.00204328
ENSG00000162881	OXER1	oxoeicosanoid receptor 1 [Source:HGNC Symbol;Acc:HGNC:24884]	27.3803	-0.676516	0.220152	0.860035	0.428889	0.367839	0.99997	2.30278	1.13931e-05	0.000173052	1.19737	0.0179488	0.083571
ENSG00000168610	STAT3	signal transducer and activator of transcription 3 [Source:HGNC Symbol;Acc:HGNC:11364]	8964.57	-0.165406	0.514059	0.937238	0.311585	0.218662	0.99997	1.11199	1.14139e-05	0.000173229	0.634998	0.0122128	0.0634495
ENSG00000106484	MEST	mesoderm specific transcript [Source:HGNC Symbol;Acc:HGNC:7028]	7748.77	-2.16769	5.73829e-08	2.53928e-05	-1.64336	3.81198e-05	0.00953329	1.75294	1.14398e-05	0.000173481	1.22861	0.00207383	0.0170746
ENSG00000173705	SUSD5	sushi domain containing 5 [Source:HGNC Symbol;Acc:HGNC:29061]	423.196	0.0576358	0.789918	0.977493	0.182671	0.411484	0.99997	-0.959991	1.14799e-05	0.000173948	-1.08503	8.12628e-07	2.8138e-05
ENSG00000180884	ZNF792	zinc finger protein 792 [Source:HGNC Symbol;Acc:HGNC:24751]	59.5391	-0.111001	0.730685	0.969182	0.28712	0.323966	0.99997	1.344	1.15451e-05	0.000174794	0.945883	0.00212898	0.0173681
ENSG00000178028	DMAP1	DNA methyltransferase 1 associated protein 1 [Source:HGNC Symbol;Acc:HGNC:18291]	536.879	0.0384986	0.867536	0.989102	-0.187888	0.423537	0.99997	-1.02149	1.15711e-05	0.000175046	-0.795103	0.00063307	0.00676022
ENSG00000105364	MRPL4	mitochondrial ribosomal protein L4 [Source:HGNC Symbol;Acc:HGNC:14276]	985.851	0.408727	0.145065	0.810585	-0.0268382	0.92431	0.99997	-1.23345	1.16277e-05	0.00017576	-0.797886	0.00461432	0.0310914
ENSG00000157045	NTAN1	N-terminal asparagine amidase [Source:HGNC Symbol;Acc:HGNC:29909]	1042.47	0.327314	0.225109	0.861469	-0.0557936	0.837327	0.99997	-1.18656	1.1662e-05	0.000176136	-0.80345	0.00301948	0.0226014
ENSG00000167904	TMEM68	transmembrane protein 68 [Source:HGNC Symbol;Acc:HGNC:26510]	561.908	-0.451079	0.0752786	0.686369	-0.0776486	0.756471	0.99997	1.10695	1.16733e-05	0.000176164	0.73352	0.00353411	0.0253572
ENSG00000119929	CUTC	cutC copper transporter [Source:HGNC Symbol;Acc:HGNC:24271]	474.244	0.0511029	0.783855	0.976657	0.090365	0.619771	0.99997	0.805995	1.1747e-05	0.000177133	0.766733	3.251e-05	0.000614011
ENSG00000066044	ELAVL1	ELAV like RNA binding protein 1 [Source:HGNC Symbol;Acc:HGNC:3312]	1672.76	0.270713	0.209451	0.855781	-0.00998309	0.963288	0.99997	-0.947284	1.1775e-05	0.000177413	-0.666588	0.00206739	0.0170366
ENSG00000230091	TMEM254-AS1	TMEM254 antisense RNA 1 [Source:HGNC Symbol;Acc:HGNC:27340]	71.676	-0.292586	0.416352	0.913608	0.210384	0.527945	0.99997	1.52493	1.18807e-05	0.00017886	1.02196	0.0031108	0.0230177
ENSG00000100266	PACSIN2	protein kinase C and casein kinase substrate in neurons 2 [Source:HGNC Symbol;Acc:HGNC:8571]	1723.93	0.254217	0.163872	0.827319	0.0960546	0.601318	0.99997	-0.801425	1.197e-05	0.00018006	-0.643263	0.000452114	0.00518946
ENSG00000164283	ESM1	endothelial cell specific molecule 1 [Source:HGNC Symbol;Acc:HGNC:3466]	619.561	-0.772483	0.459481	0.925025	-2.13619	0.0429618	0.981751	-4.61167	1.20094e-05	0.000180508	-3.24796	0.00190593	0.0160528
ENSG00000153560	UBP1	upstream binding protein 1 [Source:HGNC Symbol;Acc:HGNC:12507]	1931.91	0.0879519	0.649498	0.955925	0.0380146	0.845213	0.99997	-0.849223	1.20681e-05	0.000181245	-0.799286	3.85916e-05	0.000706052
ENSG00000129219	PLD2	phospholipase D2 [Source:HGNC Symbol;Acc:HGNC:9068]	444.419	0.303461	0.187153	0.844141	0.219987	0.349703	0.99997	-1.01455	1.21115e-05	0.000181751	-0.93108	6.6568e-05	0.00111182
ENSG00000105339	DENND3	DENN domain containing 3 [Source:HGNC Symbol;Acc:HGNC:29134]	292.296	0.646932	0.0726806	0.680825	0.476589	0.196623	0.99997	-1.58837	1.21311e-05	0.000181898	-1.41802	0.000109447	0.00164109
ENSG00000087586	AURKA	aurora kinase A [Source:HGNC Symbol;Acc:HGNC:11393]	363.507	1.34428	0.0268699	0.464018	-0.359867	0.557035	0.99997	-2.66841	1.21494e-05	0.000182027	-0.964255	0.114062	0.292676
ENSG00000176619	LMNB2	lamin B2 [Source:HGNC Symbol;Acc:HGNC:6638]	1950.61	0.654163	0.110425	0.762206	-0.126029	0.759019	0.99997	-1.79451	1.21943e-05	0.000182553	-1.01432	0.0134467	0.067953
ENSG00000129465	RIPK3	receptor interacting serine/threonine kinase 3 [Source:HGNC Symbol;Acc:HGNC:10021]	70.0678	0.0139062	0.969553	0.999767	-0.610201	0.122365	0.99997	-1.68057	1.22283e-05	0.000182916	-1.05646	0.00491307	0.0327037
ENSG00000239828	AC063944.1		22.2576	0.115688	0.870144	0.989167	1.75419	0.00438425	0.285719	2.83624	1.226e-05	0.000183129	1.19773	0.0771523	0.227151
ENSG00000259459	LINC02568	long intergenic non-protein coding RNA 2568 [Source:HGNC Symbol;Acc:HGNC:51430]	5.69953	-0.973857	0.588234	0.94807	0.116672	0.878838	0.99997	6.03788	1.22621e-05	0.000183129	4.94735	0.000349991	0.00423295
ENSG00000003249	DBNDD1	dysbindin domain containing 1 [Source:HGNC Symbol;Acc:HGNC:28455]	114.837	-0.941389	0.0973485	0.739562	-0.118509	0.828146	0.99997	2.4552	1.22791e-05	0.000183236	1.63232	0.00312923	0.0231216
ENSG00000168672	FAM84B	family with sequence similarity 84 member B [Source:HGNC Symbol;Acc:HGNC:24166]	274.768	-1.37103	0.00740494	0.235639	-0.705111	0.160142	0.99997	2.23095	1.23148e-05	0.000183622	1.56504	0.00188893	0.0159671
ENSG00000100417	PMM1	phosphomannomutase 1 [Source:HGNC Symbol;Acc:HGNC:9114]	973.291	0.303225	0.346743	0.894678	0.213139	0.511675	0.99997	-1.41313	1.23287e-05	0.000183682	-1.32304	4.39253e-05	0.000784445
ENSG00000137309	HMGA1	high mobility group AT-hook 1 [Source:HGNC Symbol;Acc:HGNC:5010]	6284.85	0.47501	0.482829	0.931614	-1.13947	0.0924865	0.99997	-2.95975	1.2377e-05	0.000184256	-1.34527	0.0469108	0.162986
ENSG00000227825	SLC9A7P1	solute carrier family 9 member 7 pseudogene 1 [Source:HGNC Symbol;Acc:HGNC:32679]	116.18	-0.495972	0.236624	0.86493	-0.294474	0.459373	0.99997	1.79877	1.24103e-05	0.000184604	1.59727	8.26301e-05	0.00131491
ENSG00000065000	AP3D1	adaptor related protein complex 3 delta 1 subunit [Source:HGNC Symbol;Acc:HGNC:568]	5185.19	0.2528	0.259081	0.873432	0.0654408	0.770587	0.99997	-0.979161	1.25377e-05	0.000186352	-0.791801	0.000414171	0.00484313
ENSG00000176809	LRRC37A3	leucine rich repeat containing 37 member A3 [Source:HGNC Symbol;Acc:HGNC:32427]	170.011	-0.538619	0.175656	0.83741	0.226896	0.55757	0.99997	1.71807	1.27104e-05	0.000188768	0.952559	0.014865	0.0727987
ENSG00000175564	UCP3	uncoupling protein 3 [Source:HGNC Symbol;Acc:HGNC:12519]	32.9878	-0.161257	0.753691	0.973651	0.0464442	0.914969	0.99997	2.08667	1.28121e-05	0.000190128	1.87897	7.35198e-05	0.00119104
ENSG00000130684	ZNF337	zinc finger protein 337 [Source:HGNC Symbol;Acc:HGNC:15809]	445.921	-0.420357	0.161617	0.825944	0.0289087	0.922257	0.99997	1.30314	1.29094e-05	0.000191419	0.853869	0.0041395	0.0286138
ENSG00000172458	IL17D	interleukin 17D [Source:HGNC Symbol;Acc:HGNC:5984]	133.489	0.787604	0.136903	0.804464	0.746842	0.178326	0.99997	-2.34182	1.30183e-05	0.000192729	-2.30106	2.63654e-05	0.00051864
ENSG00000114383	TUSC2	tumor suppressor candidate 2 [Source:HGNC Symbol;Acc:HGNC:17034]	978.078	-0.0133021	0.951444	0.996531	-0.0918657	0.670889	0.99997	0.947524	1.30146e-05	0.000192729	1.02609	2.33957e-06	6.9327e-05
ENSG00000114767	RRP9	ribosomal RNA processing 9, U3 small nucleolar RNA binding protein [Source:HGNC Symbol;Acc:HGNC:16829]	431.251	0.381279	0.212652	0.857527	-0.333647	0.281807	0.99997	-1.34211	1.32072e-05	0.00019537	-0.627181	0.0416426	0.150869
ENSG00000011451	WIZ	widely interspaced zinc finger motifs [Source:HGNC Symbol;Acc:HGNC:30917]	2121.1	0.0534882	0.718347	0.967726	0.0328608	0.825897	0.99997	-0.648008	1.32649e-05	0.000196069	-0.62738	2.52218e-05	0.000497991
ENSG00000182004	SNRPE	small nuclear ribonucleoprotein polypeptide E [Source:HGNC Symbol;Acc:HGNC:11161]	368.594	0.101029	0.703819	0.964322	-0.33363	0.218351	0.99997	-1.17026	1.33578e-05	0.000197285	-0.7356	0.00606365	0.0379572
ENSG00000129351	ILF3	interleukin enhancer binding factor 3 [Source:HGNC Symbol;Acc:HGNC:6038]	4413.76	0.365076	0.110909	0.764192	-0.0878395	0.701813	0.99997	-0.997615	1.34353e-05	0.000198274	-0.544699	0.0175017	0.0819348
ENSG00000164611	PTTG1	pituitary tumor-transforming 1 [Source:HGNC Symbol;Acc:HGNC:9690]	270.479	1.06416	0.147965	0.812456	-0.710513	0.340109	0.99997	-3.22494	1.34928e-05	0.000198966	-1.45026	0.0498186	0.169973
ENSG00000177990	DPY19L2	dpy-19 like 2 [Source:HGNC Symbol;Acc:HGNC:19414]	33.4387	-1.02108	0.0486698	0.588816	0.262453	0.568348	0.99997	2.18565	1.36971e-05	0.000201819	0.90212	0.0584576	0.188926
ENSG00000242221	PSG2	pregnancy specific beta-1-glycoprotein 2 [Source:HGNC Symbol;Acc:HGNC:9519]	31.1883	0.596716	0.57975	0.947231	-1.32626	0.312053	0.99997	-5.42615	1.37573e-05	0.000202547	-3.50318	0.00233692	0.0186988
ENSG00000225402	AC010878.1		58.0726	-0.802122	0.127069	0.792296	0.425563	0.387753	0.99997	2.23641	1.38833e-05	0.00020424	1.00873	0.0454703	0.159963
ENSG00000196187	TMEM63A	transmembrane protein 63A [Source:HGNC Symbol;Acc:HGNC:29118]	844.187	0.201575	0.366191	0.898484	-0.180499	0.423042	0.99997	-0.97415	1.38942e-05	0.00020424	-0.592076	0.008271	0.0475557
ENSG00000110871	COQ5	coenzyme Q5, methyltransferase [Source:HGNC Symbol;Acc:HGNC:28722]	460.814	-0.0998493	0.572263	0.945844	-0.0201245	0.912028	0.99997	-0.779835	1.3933e-05	0.00020465	-0.85956	1.6843e-06	5.24883e-05
ENSG00000140548	ZNF710	zinc finger protein 710 [Source:HGNC Symbol;Acc:HGNC:25352]	287.998	0.218972	0.35967	0.897461	-0.247609	0.312972	0.99997	-1.05232	1.41122e-05	0.000207119	-0.585741	0.0155634	0.0753232
ENSG00000167566	NCKAP5L	NCK associated protein 5 like [Source:HGNC Symbol;Acc:HGNC:29321]	1311.68	0.254547	0.144049	0.808927	0.0530451	0.762827	0.99997	-0.758929	1.41566e-05	0.000207607	-0.557427	0.00146565	0.0130872
ENSG00000197106	SLC6A17	solute carrier family 6 member 17 [Source:HGNC Symbol;Acc:HGNC:31399]	87.1791	-1.78313	0.000728223	0.0521402	-0.674719	0.174957	0.99997	2.27912	1.42418e-05	0.000208694	1.17072	0.0192535	0.088063
ENSG00000119402	FBXW2	F-box and WD repeat domain containing 2 [Source:HGNC Symbol;Acc:HGNC:13608]	2707.82	-0.148905	0.234397	0.86493	0.257813	0.0388936	0.926014	0.542166	1.43597e-05	0.000210257	0.135447	0.278869	0.506931
ENSG00000131467	PSME3	proteasome activator subunit 3 [Source:HGNC Symbol;Acc:HGNC:9570]	2983.45	0.293865	0.206066	0.855509	-0.0871655	0.708374	0.99997	-1.00921	1.44263e-05	0.000211067	-0.628176	0.00695856	0.0419378
ENSG00000080608	PUM3	pumilio RNA binding family member 3 [Source:HGNC Symbol;Acc:HGNC:29676]	659.745	-0.035443	0.884553	0.990481	-0.177425	0.473367	0.99997	-1.06416	1.5079e-05	0.000220443	-0.922175	0.000174075	0.00239504
ENSG00000115514	TXNDC9	thioredoxin domain containing 9 [Source:HGNC Symbol;Acc:HGNC:24110]	1040.79	0.182353	0.274111	0.877001	0.231659	0.170631	0.99997	-0.724656	1.51884e-05	0.000221696	-0.773962	4.25327e-06	0.000114634
ENSG00000167196	FBXO22	F-box protein 22 [Source:HGNC Symbol;Acc:HGNC:13593]	1085.4	-0.0907811	0.609378	0.951469	0.0697652	0.69189	0.99997	0.765045	1.51774e-05	0.000221696	0.604499	0.000631481	0.00674958
ENSG00000139722	VPS37B	VPS37B, ESCRT-I subunit [Source:HGNC Symbol;Acc:HGNC:25754]	541.12	0.167259	0.593575	0.948962	-0.229261	0.469885	0.99997	-1.36413	1.52673e-05	0.000222674	-0.967615	0.00214513	0.0174238
ENSG00000176595	KBTBD11	kelch repeat and BTB domain containing 11 [Source:HGNC Symbol;Acc:HGNC:29104]	176.169	0.948789	0.00170181	0.0941893	0.00392496	0.989916	0.99997	-1.31681	1.52885e-05	0.000222809	-0.371947	0.227886	0.448433
ENSG00000197013	ZNF429	zinc finger protein 429 [Source:HGNC Symbol;Acc:HGNC:20817]	169.865	-0.397118	0.189761	0.845072	0.24499	0.403724	0.99997	1.29226	1.53646e-05	0.000223744	0.650147	0.028822	0.116623
ENSG00000197965	MPZL1	myelin protein zero like 1 [Source:HGNC Symbol;Acc:HGNC:7226]	7336.56	0.031761	0.847758	0.985979	0.347814	0.0353019	0.879892	0.713937	1.56696e-05	0.000228008	0.397884	0.0161352	0.077358
ENSG00000172361	CFAP53	cilia and flagella associated protein 53 [Source:HGNC Symbol;Acc:HGNC:26530]	30.441	-0.376453	0.323355	0.890867	0.224167	0.484855	0.99997	1.54006	1.5684e-05	0.00022804	0.939438	0.00695074	0.0419377
ENSG00000068028	RASSF1	Ras association domain family member 1 [Source:HGNC Symbol;Acc:HGNC:9882]	1062.52	0.393535	0.177697	0.837586	-0.0365441	0.901016	0.99997	-1.26412	1.5741e-05	0.000228691	-0.834044	0.00442365	0.0300863
ENSG00000172638	EFEMP2	EGF containing fibulin extracellular matrix protein 2 [Source:HGNC Symbol;Acc:HGNC:3219]	8145.75	0.212429	0.260102	0.873763	0.253263	0.180079	0.99997	-0.814493	1.59152e-05	0.000231042	-0.855327	5.91014e-06	0.000151244
ENSG00000198633	ZNF534	zinc finger protein 534 [Source:HGNC Symbol;Acc:HGNC:26337]	19.8033	-0.61262	0.419208	0.913939	0.338084	0.58031	0.99997	3.03978	1.60111e-05	0.000232254	2.08908	0.00190041	0.0160279
ENSG00000153094	BCL2L11	BCL2 like 11 [Source:HGNC Symbol;Acc:HGNC:994]	267.177	-1.35129	0.0775884	0.694064	0.343369	0.649524	0.99997	3.29173	1.60746e-05	0.000232814	1.59707	0.0351636	0.134594
ENSG00000213906	LTB4R2	leukotriene B4 receptor 2 [Source:HGNC Symbol;Acc:HGNC:19260]	62.2618	0.160305	0.603665	0.949942	0.0505996	0.852104	0.99997	1.24297	1.60659e-05	0.000232814	1.35268	3.96682e-06	0.000108597
ENSG00000124257	NEURL2	neuralized E3 ubiquitin protein ligase 2 [Source:HGNC Symbol;Acc:HGNC:16156]	54.9919	-0.469301	0.137487	0.804802	-0.24492	0.377898	0.99997	1.30998	1.61253e-05	0.000233368	1.0856	0.000191886	0.00260747
ENSG00000079841	RIMS1	regulating synaptic membrane exocytosis 1 [Source:HGNC Symbol;Acc:HGNC:17282]	139.403	-1.34175	0.000980816	0.0670336	-0.0457333	0.917547	0.99997	-1.83691	1.63998e-05	0.000237157	-3.13293	1.34203e-13	3.30174e-11
ENSG00000124587	PEX6	peroxisomal biogenesis factor 6 [Source:HGNC Symbol;Acc:HGNC:8859]	898.929	-0.0675708	0.794079	0.977637	0.266281	0.300006	0.99997	1.11071	1.64456e-05	0.000237635	0.776862	0.00260293	0.0203105
ENSG00000118971	CCND2	cyclin D2 [Source:HGNC Symbol;Acc:HGNC:1583]	2517.78	-1.04502	0.000490349	0.0396743	-0.780782	0.00899447	0.439094	1.29097	1.65077e-05	0.000238349	1.02673	0.000594299	0.00647564
ENSG00000012048	BRCA1	BRCA1, DNA repair associated [Source:HGNC Symbol;Acc:HGNC:1100]	203.588	0.59814	0.120492	0.780342	-0.119358	0.762357	0.99997	-1.67638	1.67523e-05	0.000241693	-0.958882	0.014076	0.0701901
ENSG00000164483	SAMD3	sterile alpha motif domain containing 3 [Source:HGNC Symbol;Acc:HGNC:21574]	26.765	-2.54883	6.90801e-07	0.000194752	0.164623	0.70914	0.99997	2.22817	1.67959e-05	0.000241949	-0.485277	0.266055	0.493373
ENSG00000132640	BTBD3	BTB domain containing 3 [Source:HGNC Symbol;Acc:HGNC:15854]	943.212	0.0236715	0.899808	0.99068	-0.309798	0.0946269	0.99997	0.803801	1.67948e-05	0.000241949	1.13727	1.09584e-09	9.94658e-08
ENSG00000163626	COX18	COX18, cytochrome c oxidase assembly factor [Source:HGNC Symbol;Acc:HGNC:26801]	607.457	-0.0596498	0.717801	0.967726	0.117898	0.467573	0.99997	0.703651	1.69037e-05	0.000243314	0.526103	0.00131958	0.0120241
ENSG00000023191	RNH1	ribonuclease/angiogenin inhibitor 1 [Source:HGNC Symbol;Acc:HGNC:10074]	10181.7	0.312634	0.183067	0.842838	0.110338	0.638735	0.99997	-1.01034	1.69907e-05	0.000244379	-0.80804	0.000583462	0.00637923
ENSG00000145675	PIK3R1	phosphoinositide-3-kinase regulatory subunit 1 [Source:HGNC Symbol;Acc:HGNC:8979]	1032.69	0.549555	0.0440458	0.567148	1.15386	3.00569e-05	0.00780971	-1.17536	1.72536e-05	0.00024797	-1.77966	1.12308e-10	1.39068e-08
ENSG00000188385	JAKMIP3	Janus kinase and microtubule interacting protein 3 [Source:HGNC Symbol;Acc:HGNC:23523]	62.6599	-1.28846	0.010532	0.290517	-0.433523	0.35178	0.99997	2.13569	1.73108e-05	0.0002486	1.28075	0.00674434	0.0411035
ENSG00000233558	AL050331.1		26.5991	-0.543962	0.354792	0.896574	0.0654562	0.894456	0.99997	2.37648	1.73705e-05	0.000249267	1.76706	0.000895165	0.00884662
ENSG00000248049	UBA6-AS1	UBA6 antisense RNA 1 (head to head) [Source:HGNC Symbol;Acc:HGNC:49083]	355.948	-0.383249	0.112834	0.764535	-0.151489	0.521737	0.99997	1.0305	1.74479e-05	0.000249957	0.798742	0.000801659	0.00814199
ENSG00000273142	AC073335.2		63.7622	-0.511635	0.206591	0.855599	0.0373729	0.920346	0.99997	1.69091	1.74557e-05	0.000249957	1.1419	0.00307407	0.0228091
ENSG00000170004	CHD3	chromodomain helicase DNA binding protein 3 [Source:HGNC Symbol;Acc:HGNC:1918]	5125.68	-0.0101905	0.967402	0.999767	-0.210001	0.400477	0.99997	-1.072	1.74588e-05	0.000249957	-0.872185	0.000473928	0.00538039
ENSG00000198938	MT-CO3	mitochondrially encoded cytochrome c oxidase III [Source:HGNC Symbol;Acc:HGNC:7422]	64072.5	-0.149119	0.279499	0.878139	0.062999	0.647699	0.99997	0.592024	1.75606e-05	0.000251222	0.379906	0.00586189	0.0370164
ENSG00000087095	NLK	nemo like kinase [Source:HGNC Symbol;Acc:HGNC:29858]	422.49	0.0660353	0.653879	0.955925	0.218713	0.12728	0.99997	0.62117	1.75966e-05	0.000251545	0.468493	0.00133704	0.0121191
ENSG00000166225	FRS2	fibroblast growth factor receptor substrate 2 [Source:HGNC Symbol;Acc:HGNC:16971]	1878.71	-0.240237	0.40931	0.913608	0.0902497	0.755782	0.99997	1.24807	1.76174e-05	0.000251651	0.91758	0.00159201	0.0140016
ENSG00000069702	TGFBR3	transforming growth factor beta receptor 3 [Source:HGNC Symbol;Acc:HGNC:11774]	1023.64	-0.049215	0.852407	0.987315	0.143824	0.583975	0.99997	1.13129	1.76528e-05	0.000251964	0.938253	0.000372506	0.00444488
ENSG00000167978	SRRM2	serine/arginine repetitive matrix 2 [Source:HGNC Symbol;Acc:HGNC:16639]	7847.36	0.117804	0.467682	0.926561	-0.00311176	0.98472	0.99997	-0.696617	1.77431e-05	0.000253059	-0.575701	0.00039141	0.0046328
ENSG00000057468	MSH4	mutS homolog 4 [Source:HGNC Symbol;Acc:HGNC:7327]	8.59855	-4.2213	0.00141566	0.0842993	0.574547	0.340842	0.99997	5.57047	1.789e-05	0.000254766	0.774627	0.235899	0.459032
ENSG00000121060	TRIM25	tripartite motif containing 25 [Source:HGNC Symbol;Acc:HGNC:12932]	2180.21	0.92853	0.00458716	0.182707	-0.189431	0.563797	0.99997	-1.40607	1.78868e-05	0.000254766	-0.288106	0.379699	0.607636
ENSG00000186272	ZNF17	zinc finger protein 17 [Source:HGNC Symbol;Acc:HGNC:12958]	196.915	-0.584369	0.0494239	0.590366	-0.116206	0.686826	0.99997	1.26407	1.79171e-05	0.000254958	0.795907	0.006236	0.0387636
ENSG00000241973	PI4KA	phosphatidylinositol 4-kinase alpha [Source:HGNC Symbol;Acc:HGNC:8983]	1445.02	0.198457	0.428341	0.916805	0.116147	0.64505	0.99997	-1.07676	1.81567e-05	0.000258171	-0.994454	7.6843e-05	0.00123756
ENSG00000137975	CLCA2	chloride channel accessory 2 [Source:HGNC Symbol;Acc:HGNC:2016]	191.742	-1.97642	3.47959e-07	0.000116263	-0.413748	0.274001	0.99997	1.66635	1.81741e-05	0.000258222	0.103681	0.783483	0.89869
ENSG00000196196	HRCT1	histidine rich carboxyl terminus 1 [Source:HGNC Symbol;Acc:HGNC:33872]	204.539	0.718249	0.112935	0.764607	0.651885	0.163052	0.99997	-1.95989	1.82231e-05	0.000258721	-1.89352	4.35738e-05	0.000778914
ENSG00000175155	YPEL2	yippee like 2 [Source:HGNC Symbol;Acc:HGNC:18326]	1325.3	0.45584	0.191482	0.846999	0.977159	0.00493602	0.304799	1.49038	1.83285e-05	0.000259823	0.969066	0.00545257	0.0352465
ENSG00000073614	KDM5A	lysine demethylase 5A [Source:HGNC Symbol;Acc:HGNC:9886]	3141.27	-0.139263	0.478843	0.929469	0.111379	0.570097	0.99997	0.841415	1.83211e-05	0.000259823	0.590773	0.00262777	0.0204384
ENSG00000224424	PRKAR2A-AS1	PRKAR2A antisense RNA 1 [Source:HGNC Symbol;Acc:HGNC:40471]	45.0676	-0.0173643	0.963614	0.999305	-0.0251448	0.938943	0.99997	1.52182	1.83505e-05	0.000259937	1.5296	1.69841e-05	0.000360055
ENSG00000142687	KIAA0319L	KIAA0319 like [Source:HGNC Symbol;Acc:HGNC:30071]	1674.4	0.0848526	0.532323	0.93974	0.231874	0.0856986	0.99997	0.578971	1.84955e-05	0.000261793	0.431949	0.00144606	0.0129308
ENSG00000183723	CMTM4	CKLF like MARVEL transmembrane domain containing 4 [Source:HGNC Symbol;Acc:HGNC:19175]	3218.48	0.168869	0.493382	0.934124	0.293089	0.233371	0.99997	1.05403	1.85302e-05	0.000262086	0.929806	0.000160195	0.00223199
ENSG00000130741	EIF2S3	eukaryotic translation initiation factor 2 subunit gamma [Source:HGNC Symbol;Acc:HGNC:3267]	1768.54	0.231131	0.155417	0.821059	0.0347275	0.832106	0.99997	-0.698162	1.86616e-05	0.000263648	-0.501758	0.00213445	0.0173825
ENSG00000132122	SPATA6	spermatogenesis associated 6 [Source:HGNC Symbol;Acc:HGNC:18309]	145.846	-0.274875	0.371856	0.902008	0.571936	0.0554051	0.99997	1.29606	1.86688e-05	0.000263648	0.449252	0.138983	0.331131
ENSG00000197062	ZSCAN26	zinc finger and SCAN domain containing 26 [Source:HGNC Symbol;Acc:HGNC:12978]	504.888	-0.520764	0.0666128	0.660381	-0.218894	0.43452	0.99997	1.20978	1.88093e-05	0.000265431	0.907906	0.00124701	0.0114784
ENSG00000135324	MRAP2	melanocortin 2 receptor accessory protein 2 [Source:HGNC Symbol;Acc:HGNC:21232]	100.187	0.639103	0.344626	0.894678	0.131174	0.853266	0.99997	-2.95339	1.91268e-05	0.000269708	-2.44546	0.000433666	0.00502397
ENSG00000138134	STAMBPL1	STAM binding protein like 1 [Source:HGNC Symbol;Acc:HGNC:24105]	268.889	0.338957	0.426457	0.916237	-0.029399	0.946114	0.99997	-1.83878	1.92436e-05	0.00027115	-1.47042	0.000644944	0.00687131
ENSG00000149201	CCDC81	coiled-coil domain containing 81 [Source:HGNC Symbol;Acc:HGNC:26281]	60.7577	-0.403455	0.550796	0.94223	-1.08043	0.141264	0.99997	-3.06609	1.93911e-05	0.000273024	-2.38912	0.000575992	0.00632037
ENSG00000164542	KIAA0895	KIAA0895 [Source:HGNC Symbol;Acc:HGNC:22206]	193.666	-0.0896209	0.802672	0.977856	0.183586	0.597862	0.99997	1.50868	1.95203e-05	0.000274636	1.23547	0.000473568	0.00537958
ENSG00000116668	SWT1	SWT1, RNA endoribonuclease homolog [Source:HGNC Symbol;Acc:HGNC:16785]	135.082	-0.627972	0.111393	0.764535	-0.0673536	0.859243	0.99997	1.66395	1.95616e-05	0.000275009	1.10333	0.00412948	0.0286047
ENSG00000171241	SHCBP1	SHC binding and spindle associated 1 [Source:HGNC Symbol;Acc:HGNC:29547]	369.765	1.01643	0.186951	0.844141	-0.698333	0.368926	0.99997	-3.30532	1.96903e-05	0.000276473	-1.59056	0.039649	0.14545
ENSG00000089902	RCOR1	REST corepressor 1 [Source:HGNC Symbol;Acc:HGNC:17441]	720.08	0.163023	0.432453	0.918692	0.211445	0.316294	0.99997	-0.891653	1.96952e-05	0.000276473	-0.940076	7.42552e-06	0.000182687
ENSG00000113838	TBCCD1	TBCC domain containing 1 [Source:HGNC Symbol;Acc:HGNC:25546]	452.117	0.0783543	0.667441	0.95934	0.158218	0.374814	0.99997	0.767687	1.9728e-05	0.000276724	0.687823	0.000142026	0.00203495
ENSG00000144354	CDCA7	cell division cycle associated 7 [Source:HGNC Symbol;Acc:HGNC:14628]	27.832	1.11861	0.196476	0.852305	-0.48423	0.628333	0.99997	-4.02289	1.98961e-05	0.000278873	-2.42005	0.0091208	0.0512174
ENSG00000149050	ZNF214	zinc finger protein 214 [Source:HGNC Symbol;Acc:HGNC:13006]	65.0026	-0.671724	0.0962478	0.737603	-0.00208494	0.995557	0.99997	1.68324	1.99264e-05	0.000279088	1.0136	0.00832389	0.0477863
ENSG00000204941	PSG5	pregnancy specific beta-1-glycoprotein 5 [Source:HGNC Symbol;Acc:HGNC:9522]	338.259	-0.829496	0.257195	0.872679	-0.937927	0.208157	0.99997	-3.16083	1.99462e-05	0.000279158	-3.0524	3.38989e-05	0.000635112
ENSG00000163507	CIP2A	cell proliferation regulating inhibitor of protein phosphatase 2A [Source:HGNC Symbol;Acc:HGNC:29302]	212.92	0.496791	0.219922	0.860035	-0.368003	0.373693	0.99997	-1.74687	1.99847e-05	0.000279487	-0.882081	0.0310805	0.123185
ENSG00000205268	PDE7A	phosphodiesterase 7A [Source:HGNC Symbol;Acc:HGNC:8791]	249.761	-0.184807	0.490626	0.93403	0.0679343	0.794403	0.99997	1.12872	2.00336e-05	0.000279962	0.875981	0.000912972	0.00899881
ENSG00000143387	CTSK	cathepsin K [Source:HGNC Symbol;Acc:HGNC:2536]	1818.92	-0.924094	0.00380191	0.161407	-0.0897528	0.778039	0.99997	1.36076	2.00902e-05	0.000280543	0.526418	0.0984503	0.265319
ENSG00000130856	ZNF236	zinc finger protein 236 [Source:HGNC Symbol;Acc:HGNC:13028]	463.004	-0.2856	0.175009	0.83741	-0.0211716	0.918494	0.99997	0.891437	2.02112e-05	0.000282021	0.627008	0.00261805	0.0203883
ENSG00000276023	DUSP14	dual specificity phosphatase 14 [Source:HGNC Symbol;Acc:HGNC:17007]	2013.77	0.0216658	0.900001	0.99068	-0.501162	0.00380727	0.262573	-0.737252	2.02379e-05	0.000282184	-0.214424	0.214212	0.432074
ENSG00000213976	AC010615.1		24.9262	0.0154126	0.977486	0.999767	0.366897	0.41475	0.99997	2.11783	2.02661e-05	0.000282366	1.76635	0.000453651	0.00519149
ENSG00000184445	KNTC1	kinetochore associated 1 [Source:HGNC Symbol;Acc:HGNC:17255]	288.433	0.443733	0.144426	0.810311	0.135627	0.663066	0.99997	-1.3073	2.02991e-05	0.000282615	-0.999194	0.00120447	0.0111712
ENSG00000094804	CDC6	cell division cycle 6 [Source:HGNC Symbol;Acc:HGNC:1744]	373.19	0.804766	0.0871192	0.714257	-0.771865	0.103845	0.99997	-2.01462	2.04433e-05	0.000284185	-0.437992	0.353491	0.583781
ENSG00000111276	CDKN1B	cyclin dependent kinase inhibitor 1B [Source:HGNC Symbol;Acc:HGNC:1785]	976.445	-0.415377	0.152701	0.817009	-0.010536	0.970881	0.99997	1.23442	2.04575e-05	0.000284185	0.82958	0.00413845	0.0286138
ENSG00000162572	SCNN1D	sodium channel epithelial 1 delta subunit [Source:HGNC Symbol;Acc:HGNC:10601]	87.9447	-0.138196	0.691295	0.964299	0.0487772	0.880398	0.99997	1.4349	2.04323e-05	0.000284185	1.24792	0.000202097	0.00272366
ENSG00000178947	SMIM10L2A	small integral membrane protein 10 like 2A [Source:HGNC Symbol;Acc:HGNC:34499]	16.9776	-1.19274	0.107281	0.759509	0.375959	0.526541	0.99997	2.99516	2.04869e-05	0.000284383	1.42646	0.0252566	0.106626
ENSG00000257704	INAFM1	InaF motif containing 1 [Source:HGNC Symbol;Acc:HGNC:27406]	322.997	0.444683	0.0441707	0.567148	0.187279	0.409545	0.99997	-0.94913	2.05036e-05	0.000284403	-0.691726	0.00213431	0.0173825
ENSG00000227082	AC244021.1		19.5229	0.110983	0.867564	0.989102	1.67344	0.00358434	0.255203	2.5758	2.05824e-05	0.000285266	1.01334	0.112289	0.289404
ENSG00000077514	POLD3	DNA polymerase delta 3, accessory subunit [Source:HGNC Symbol;Acc:HGNC:20932]	319.767	0.205067	0.410723	0.913608	0.00368679	0.988503	0.99997	-1.07381	2.05963e-05	0.000285266	-0.872433	0.000564287	0.0062138
ENSG00000274922	AL139384.1		29.5213	-0.00413262	0.992333	0.999767	-0.256067	0.448743	0.99997	1.65118	2.06948e-05	0.000286418	1.90312	8.06749e-07	2.80383e-05
ENSG00000267270	PARD6G-AS1	PARD6G antisense RNA 1 [Source:HGNC Symbol;Acc:HGNC:44109]	30.9175	-1.48973	0.00254703	0.124881	-0.189337	0.656899	0.99997	2.06614	2.07477e-05	0.000286687	0.765749	0.0787938	0.230417
ENSG00000111816	FRK	fyn related Src family tyrosine kinase [Source:HGNC Symbol;Acc:HGNC:3955]	32.1082	-0.860382	0.0500933	0.590366	-0.176237	0.637455	0.99997	1.79977	2.07337e-05	0.000286687	1.11563	0.00446504	0.030315
ENSG00000171862	PTEN	phosphatase and tensin homolog [Source:HGNC Symbol;Acc:HGNC:9588]	3497.39	-0.24096	0.359562	0.897461	0.18722	0.475757	0.99997	1.11849	2.07755e-05	0.000286687	0.690307	0.00860774	0.0489798
ENSG00000170881	RNF139	ring finger protein 139 [Source:HGNC Symbol;Acc:HGNC:17023]	1313.46	-0.0469093	0.73991	0.971011	-0.0342203	0.806734	0.99997	0.598449	2.07665e-05	0.000286687	0.58576	3.0941e-05	0.000591548
ENSG00000143870	PDIA6	protein disulfide isomerase family A member 6 [Source:HGNC Symbol;Acc:HGNC:30168]	6555	-0.0832428	0.727124	0.968916	-0.26113	0.274317	0.99997	-1.01579	2.09185e-05	0.000288448	-0.8379	0.00044733	0.00514718
ENSG00000108784	NAGLU	N-acetyl-alpha-glucosaminidase [Source:HGNC Symbol;Acc:HGNC:7632]	1448.45	0.130221	0.493314	0.934124	0.250061	0.192357	0.99997	-0.81135	2.09521e-05	0.000288698	-0.93119	1.11576e-06	3.62196e-05
ENSG00000132840	BHMT2	betaine--homocysteine S-methyltransferase 2 [Source:HGNC Symbol;Acc:HGNC:1048]	331.694	-0.24291	0.28032	0.878549	-0.564326	0.0145769	0.574096	-0.975755	2.10546e-05	0.000289896	-0.654339	0.00388904	0.0273168
ENSG00000125266	EFNB2	ephrin B2 [Source:HGNC Symbol;Acc:HGNC:3227]	1024.45	0.794524	0.098371	0.742328	0.345175	0.474952	0.99997	-2.04701	2.12953e-05	0.000292995	-1.59766	0.000924342	0.00908694
ENSG00000205903	ZNF316	zinc finger protein 316 [Source:HGNC Symbol;Acc:HGNC:13843]	735.125	0.0297924	0.846244	0.985837	-0.368813	0.0179847	0.640191	-0.659038	2.14588e-05	0.000295027	-0.260433	0.0917189	0.25388
ENSG00000138756	BMP2K	BMP2 inducible kinase [Source:HGNC Symbol;Acc:HGNC:18041]	963.336	-0.501884	0.0198408	0.41148	-0.0869767	0.684185	0.99997	0.91336	2.15866e-05	0.000296566	0.498453	0.0200051	0.0905704
ENSG00000137460	FHDC1	FH2 domain containing 1 [Source:HGNC Symbol;Acc:HGNC:29363]	188.506	-1.04196	0.00203592	0.107096	-0.0114878	0.9722	0.99997	1.42859	2.18134e-05	0.00029924	0.398114	0.228967	0.450039
ENSG00000144554	FANCD2	Fanconi anemia complementation group D2 [Source:HGNC Symbol;Acc:HGNC:3585]	125.013	0.964514	0.0478531	0.58502	-0.369065	0.461518	0.99997	-2.09777	2.18293e-05	0.00029924	-0.764191	0.122346	0.305587
ENSG00000138376	BARD1	BRCA1 associated RING domain 1 [Source:HGNC Symbol;Acc:HGNC:952]	105.627	0.621422	0.173562	0.83741	-0.0388115	0.935174	0.99997	-1.97755	2.18083e-05	0.00029924	-1.31732	0.00490263	0.032669
ENSG00000138028	CGREF1	cell growth regulator with EF-hand domain 1 [Source:HGNC Symbol;Acc:HGNC:16962]	553.038	0.255578	0.608171	0.951392	0.201135	0.689687	0.99997	-2.12547	2.1891e-05	0.000299867	-2.07103	3.63673e-05	0.00067393
ENSG00000198467	TPM2	tropomyosin 2 [Source:HGNC Symbol;Acc:HGNC:12011]	46348.8	0.372327	0.260378	0.873763	0.280448	0.396647	0.99997	-1.40364	2.20751e-05	0.000302167	-1.31176	7.34269e-05	0.00119104
ENSG00000226742	HSBP1L1	heat shock factor binding protein 1 like 1 [Source:HGNC Symbol;Acc:HGNC:37243]	226.764	0.0447969	0.852378	0.987315	0.642736	0.0062407	0.348764	1.00266	2.21723e-05	0.000303054	0.40472	0.0909207	0.252397
ENSG00000187601	MAGEH1	MAGE family member H1 [Source:HGNC Symbol;Acc:HGNC:24092]	326.107	0.143227	0.693822	0.964299	0.193771	0.60227	0.99997	-1.55759	2.21608e-05	0.000303054	-1.60813	1.27681e-05	0.000285573
ENSG00000250337	PURPL	p53 upregulated regulator of p53 levels [Source:HGNC Symbol;Acc:HGNC:48995]	353.629	-1.25312	0.113786	0.764941	0.165769	0.832576	0.99997	3.3515	2.22218e-05	0.000303129	1.9326	0.013987	0.0699461
ENSG00000153044	CENPH	centromere protein H [Source:HGNC Symbol;Acc:HGNC:17268]	90.6428	0.711117	0.181333	0.841496	-0.682583	0.216934	0.99997	-2.30925	2.22264e-05	0.000303129	-0.915551	0.0903156	0.25156
ENSG00000237190	CDKN2AIPNL	CDKN2A interacting protein N-terminal like [Source:HGNC Symbol;Acc:HGNC:30545]	218.621	0.509473	0.185722	0.844049	-0.113345	0.773607	0.99997	-1.65038	2.2215e-05	0.000303129	-1.02756	0.00841113	0.0481541
ENSG00000254363	AC011379.2		68.2408	-0.449898	0.380516	0.904587	0.137206	0.775172	0.99997	2.11949	2.2391e-05	0.000305151	1.53238	0.00192249	0.0161341
ENSG00000132359	RAP1GAP2	RAP1 GTPase activating protein 2 [Source:HGNC Symbol;Acc:HGNC:29176]	200.007	0.696923	0.0836491	0.704603	-0.235609	0.567084	0.99997	-1.72498	2.24684e-05	0.000305967	-0.792446	0.0518867	0.175059
ENSG00000260025	AC009414.2		107.98	0.433122	0.268998	0.877001	-0.0718166	0.861415	0.99997	-1.69913	2.24836e-05	0.000305967	-1.19419	0.00301424	0.0225712
ENSG00000106244	PDAP1	PDGFA associated protein 1 [Source:HGNC Symbol;Acc:HGNC:14634]	2779.59	0.213509	0.336008	0.893749	-0.161436	0.468272	0.99997	-0.9419	2.25314e-05	0.000306394	-0.566955	0.0107472	0.0577448
ENSG00000172009	THOP1	thimet oligopeptidase 1 [Source:HGNC Symbol;Acc:HGNC:11793]	1051.39	0.546992	0.130409	0.797506	-0.00771203	0.983074	0.99997	-1.53556	2.26607e-05	0.000307928	-0.980852	0.00685211	0.0415245
ENSG00000117984	CTSD	cathepsin D [Source:HGNC Symbol;Acc:HGNC:2529]	20906.6	-0.120118	0.715503	0.967643	0.257772	0.433994	0.99997	1.39603	2.2695e-05	0.000307953	1.01814	0.0020032	0.0166619
ENSG00000107796	ACTA2	actin, alpha 2, smooth muscle, aorta [Source:HGNC Symbol;Acc:HGNC:130]	43101	0.00807304	0.988997	0.999767	0.2266	0.698724	0.99997	-2.48016	2.26954e-05	0.000307953	-2.69869	4.03104e-06	0.000110127
ENSG00000129103	SUMF2	sulfatase modifying factor 2 [Source:HGNC Symbol;Acc:HGNC:20415]	3469.55	0.191971	0.302051	0.885083	-0.161026	0.387962	0.99997	-0.788744	2.28784e-05	0.00031021	-0.435747	0.0193222	0.0882695
ENSG00000179008	C14orf39	chromosome 14 open reading frame 39 [Source:HGNC Symbol;Acc:HGNC:19849]	55.5401	-0.559023	0.132714	0.801576	-0.21351	0.523071	0.99997	1.52372	2.30443e-05	0.000312234	1.1782	0.000687181	0.0072429
ENSG00000256433	AC005840.2		24.6757	0.30673	0.616796	0.952398	0.92164	0.0753103	0.99997	2.34647	2.32779e-05	0.00031517	1.73156	0.00284275	0.0216516
ENSG00000157653	C9orf43	chromosome 9 open reading frame 43 [Source:HGNC Symbol;Acc:HGNC:23570]	30.121	-0.0355075	0.932293	0.994464	0.537187	0.133292	0.99997	1.62808	2.33682e-05	0.000316165	1.05539	0.00726522	0.043194
ENSG00000251141	MRPS30-DT	MRPS30 divergent transcript [Source:HGNC Symbol;Acc:HGNC:53420]	23.5132	-1.11809	0.0208889	0.417385	0.074872	0.853002	0.99997	1.9759	2.35133e-05	0.000317725	0.782942	0.0643977	0.201763
ENSG00000126953	TIMM8A	translocase of inner mitochondrial membrane 8A [Source:HGNC Symbol;Acc:HGNC:11817]	162.568	0.330015	0.193384	0.848894	-0.182823	0.489358	0.99997	-1.09446	2.35176e-05	0.000317725	-0.581625	0.0249879	0.105707
ENSG00000119283	TRIM67	tripartite motif containing 67 [Source:HGNC Symbol;Acc:HGNC:31859]	108.109	-2.26967	0.000371556	0.0319237	-0.796453	0.191422	0.99997	2.68873	2.37327e-05	0.0003204	1.21551	0.0467333	0.162653
ENSG00000229647	MYOSLID	myocardin-induced smooth muscle lncRNA, inducer of differentiation [Source:HGNC Symbol;Acc:HGNC:51821]	214.853	1.49761	8.42695e-06	0.00158383	0.216632	0.491078	0.99997	1.34574	2.37744e-05	0.000320731	2.62672	2.84867e-15	1.08703e-12
ENSG00000226913	BSN-AS2	BSN antisense RNA 2 (head to head) [Source:HGNC Symbol;Acc:HGNC:42445]	13.5397	0.553241	0.523293	0.938248	-0.49503	0.308916	0.99997	2.81206	2.38233e-05	0.00032116	3.86033	1.70975e-07	7.59358e-06
ENSG00000163879	DNALI1	dynein axonemal light intermediate chain 1 [Source:HGNC Symbol;Acc:HGNC:14353]	130.68	-0.394536	0.265807	0.875005	-0.478237	0.200665	0.99997	-1.55019	2.3876e-05	0.000321638	-1.46649	5.00483e-05	0.000876221
ENSG00000038945	MSR1	macrophage scavenger receptor 1 [Source:HGNC Symbol;Acc:HGNC:7376]	51.4894	-2.03384	2.40121e-05	0.00380044	-0.809003	0.182274	0.99997	-2.41314	2.40839e-05	0.000324205	-3.63798	3.4146e-12	5.96694e-10
ENSG00000104852	SNRNP70	small nuclear ribonucleoprotein U1 subunit 70 [Source:HGNC Symbol;Acc:HGNC:11150]	3070.36	0.182619	0.310275	0.886744	-0.0810083	0.653741	0.99997	-0.760353	2.46237e-05	0.000331233	-0.496726	0.00587501	0.0370867
ENSG00000135476	ESPL1	extra spindle pole bodies like 1, separase [Source:HGNC Symbol;Acc:HGNC:16856]	137.117	1.52063	0.0150391	0.35893	-0.290823	0.648895	0.99997	-2.66275	2.46458e-05	0.000331292	-0.851295	0.178636	0.388523
ENSG00000108960	MMD	monocyte to macrophage differentiation associated [Source:HGNC Symbol;Acc:HGNC:7153]	452.448	0.0145586	0.94105	0.99586	0.0314951	0.870079	0.99997	0.820461	2.47568e-05	0.000332545	0.803525	3.74267e-05	0.00068743
ENSG00000048162	NOP16	NOP16 nucleolar protein [Source:HGNC Symbol;Acc:HGNC:26934]	377.075	0.604231	0.0343655	0.51202	-0.204591	0.479823	0.99997	-1.21109	2.48287e-05	0.000333272	-0.402269	0.162353	0.366274
ENSG00000229320	KRT8P12	keratin 8 pseudogene 12 [Source:HGNC Symbol;Acc:HGNC:28057]	130.921	-0.393657	0.208498	0.855599	-0.000738596	0.998029	0.99997	1.29708	2.49178e-05	0.000334227	0.904164	0.00298563	0.0224378
ENSG00000163159	VPS72	vacuolar protein sorting 72 homolog [Source:HGNC Symbol;Acc:HGNC:11644]	614.832	0.304801	0.18676	0.844141	-0.227029	0.331009	0.99997	-0.978625	2.49662e-05	0.000334637	-0.446795	0.0543894	0.180187
ENSG00000182197	EXT1	exostosin glycosyltransferase 1 [Source:HGNC Symbol;Acc:HGNC:3512]	6210.82	-0.518971	0.0202635	0.413873	-0.327912	0.143169	0.99997	-0.942597	2.53985e-05	0.000340187	-1.13366	4.02387e-07	1.56746e-05
ENSG00000138092	CENPO	centromere protein O [Source:HGNC Symbol;Acc:HGNC:28152]	471.071	0.523707	0.148863	0.813178	0.0619984	0.865894	0.99997	-1.53434	2.56352e-05	0.000343112	-1.07263	0.00332979	0.0241976
ENSG00000059378	PARP12	poly(ADP-ribose) polymerase family member 12 [Source:HGNC Symbol;Acc:HGNC:21919]	432.452	2.05814	0.000482841	0.0396743	-0.0994442	0.866807	0.99997	-2.48458	2.58074e-05	0.000344922	-0.327	0.580792	0.773204
ENSG00000101280	ANGPT4	angiopoietin 4 [Source:HGNC Symbol;Acc:HGNC:487]	40.3518	-2.30429	0.00147687	0.0859584	0.106187	0.87291	0.99997	3.02876	2.58008e-05	0.000344922	0.618281	0.355549	0.585465
ENSG00000171530	TBCA	tubulin folding cofactor A [Source:HGNC Symbol;Acc:HGNC:11579]	1026.09	0.053385	0.783689	0.976657	-0.166262	0.397199	0.99997	-0.821972	2.60894e-05	0.000348443	-0.602325	0.0020512	0.016948
ENSG00000214289	RPL39P5	ribosomal protein L39 pseudogene 5 [Source:HGNC Symbol;Acc:HGNC:26015]	23.8902	-0.465318	0.605832	0.950187	1.11539	0.153573	0.99997	3.57493	2.62265e-05	0.000350024	1.99423	0.017218	0.0810255
ENSG00000162745	OLFML2B	olfactomedin like 2B [Source:HGNC Symbol;Acc:HGNC:24558]	942.006	-0.243995	0.602864	0.949942	0.21156	0.654346	0.99997	-1.97796	2.62868e-05	0.000350578	-2.43352	2.37271e-07	1.01059e-05
ENSG00000180448	ARHGAP45	Rho GTPase activating protein 45 [Source:HGNC Symbol;Acc:HGNC:17102]	13.4734	0.656567	0.384122	0.905079	1.79717	0.00231189	0.199371	2.64671	2.64757e-05	0.000352846	1.50611	0.0367872	0.138539
ENSG00000116661	FBXO2	F-box protein 2 [Source:HGNC Symbol;Acc:HGNC:13581]	42.6708	-0.35958	0.413495	0.913608	0.27317	0.489572	0.99997	1.76774	2.6512e-05	0.000353078	1.13499	0.00629858	0.0390228
ENSG00000221909	FAM200A	family with sequence similarity 200 member A [Source:HGNC Symbol;Acc:HGNC:25401]	234.422	-0.262543	0.31945	0.8892	-0.0352649	0.890364	0.99997	1.09386	2.67056e-05	0.000355403	0.866578	0.000825884	0.00834272
ENSG00000129028	THAP10	THAP domain containing 10 [Source:HGNC Symbol;Acc:HGNC:23193]	133.746	0.127109	0.601048	0.949467	-0.3218	0.149741	0.99997	0.979635	2.67445e-05	0.000355668	1.42854	9.688e-10	8.92346e-08
ENSG00000102900	NUP93	nucleoporin 93 [Source:HGNC Symbol;Acc:HGNC:28958]	900.156	0.345612	0.162999	0.82644	-0.187151	0.45338	0.99997	-1.0439	2.68077e-05	0.000356255	-0.511135	0.0398907	0.14605
ENSG00000175115	PACS1	phosphofurin acidic cluster sorting protein 1 [Source:HGNC Symbol;Acc:HGNC:30032]	2570.69	0.0262814	0.875813	0.990065	-0.156862	0.353129	0.99997	-0.707797	2.6836e-05	0.000356377	-0.524653	0.00185162	0.0157371
ENSG00000231711	LINC00899	long intergenic non-protein coding RNA 899 [Source:HGNC Symbol;Acc:HGNC:48583]	170.691	-0.706833	0.0451895	0.572869	-0.163101	0.633438	0.99997	1.4684	2.7117e-05	0.000359825	0.92467	0.00736879	0.0436847
ENSG00000237264	FTH1P11	ferritin heavy chain 1 pseudogene 11 [Source:HGNC Symbol;Acc:HGNC:3981]	16.1604	0.283742	0.673251	0.960727	-0.134967	0.769162	0.99997	2.36531	2.71533e-05	0.000359825	2.78401	2.25104e-06	6.71135e-05
ENSG00000151465	CDC123	cell division cycle 123 [Source:HGNC Symbol;Acc:HGNC:16827]	1383.14	0.0251311	0.865336	0.989102	-0.0243851	0.870652	0.99997	-0.624896	2.71425e-05	0.000359825	-0.57538	0.000113054	0.00168302
ENSG00000161896	IP6K3	inositol hexakisphosphate kinase 3 [Source:HGNC Symbol;Acc:HGNC:17269]	8.01305	0.229331	0.810443	0.978555	1.71234	0.00748373	0.391389	3.23873	2.72039e-05	0.000360239	1.75572	0.039648	0.14545
ENSG00000087299	L2HGDH	L-2-hydroxyglutarate dehydrogenase [Source:HGNC Symbol;Acc:HGNC:20499]	145.213	-0.0528358	0.824135	0.9817	0.14395	0.523271	0.99997	0.970386	2.72308e-05	0.000360341	0.7736	0.000860686	0.00861054
ENSG00000103495	MAZ	MYC associated zinc finger protein [Source:HGNC Symbol;Acc:HGNC:6914]	3192.77	0.437833	0.105068	0.754982	0.0376682	0.889341	0.99997	-1.13411	2.73134e-05	0.000360923	-0.733945	0.00666271	0.0407789
ENSG00000266709	AC005224.4		16.1894	0.568194	0.306316	0.886164	-0.245615	0.732765	0.99997	-2.70361	2.73131e-05	0.000360923	-1.8898	0.00318339	0.0234216
ENSG00000110900	TSPAN11	tetraspanin 11 [Source:HGNC Symbol;Acc:HGNC:30795]	416.522	-1.33615	0.00301053	0.138569	-0.0617964	0.88984	0.99997	1.88588	2.75277e-05	0.000363498	0.611529	0.171085	0.378662
ENSG00000108961	RANGRF	RAN guanine nucleotide release factor [Source:HGNC Symbol;Acc:HGNC:17679]	303.018	0.333829	0.238834	0.86706	-0.276102	0.339421	0.99997	-1.20022	2.75667e-05	0.000363756	-0.59029	0.0391517	0.144163
ENSG00000158079	PTPDC1	protein tyrosine phosphatase domain containing 1 [Source:HGNC Symbol;Acc:HGNC:30184]	794.05	0.446335	0.0321739	0.497868	0.33227	0.106067	0.99997	0.864542	2.77146e-05	0.00036545	0.978607	2.45486e-06	7.2058e-05
ENSG00000139278	GLIPR1	GLI pathogenesis related 1 [Source:HGNC Symbol;Acc:HGNC:17001]	7196.63	-0.480026	0.25151	0.872173	-1.19113	0.00446525	0.288898	-1.7541	2.81837e-05	0.000371112	-1.043	0.0127314	0.0652538
ENSG00000001617	SEMA3F	semaphorin 3F [Source:HGNC Symbol;Acc:HGNC:10728]	911.848	-0.466135	0.188723	0.844141	0.144229	0.687189	0.99997	-1.49225	2.81715e-05	0.000371112	-2.10261	3.6802e-09	2.74153e-07
ENSG00000161920	MED11	mediator complex subunit 11 [Source:HGNC Symbol;Acc:HGNC:32687]	231.934	0.316327	0.265241	0.875005	0.0644185	0.825885	0.99997	-1.20417	2.82452e-05	0.000371659	-0.952265	0.00099407	0.00960079
ENSG00000178498	DTX3	deltex E3 ubiquitin ligase 3 [Source:HGNC Symbol;Acc:HGNC:24457]	666.606	-0.291116	0.0904101	0.725855	-0.233039	0.168265	0.99997	0.715954	2.84369e-05	0.000373919	0.657877	0.000109169	0.00164087
ENSG00000167543	TP53I13	tumor protein p53 inducible protein 13 [Source:HGNC Symbol;Acc:HGNC:25102]	892.572	0.133602	0.644951	0.955773	0.0624696	0.830877	0.99997	-1.21772	2.86836e-05	0.000376898	-1.14659	8.31638e-05	0.00132115
ENSG00000112029	FBXO5	F-box protein 5 [Source:HGNC Symbol;Acc:HGNC:13584]	162.18	0.591853	0.179682	0.838072	-0.146854	0.746017	0.99997	-1.86924	2.87441e-05	0.000377388	-1.13054	0.0115715	0.0609649
ENSG00000144935	TRPC1	transient receptor potential cation channel subfamily C member 1 [Source:HGNC Symbol;Acc:HGNC:12333]	373.949	-0.289532	0.187583	0.844141	0.281548	0.216947	0.99997	-0.934137	2.87613e-05	0.000377388	-1.50522	2.02077e-11	2.86246e-09
ENSG00000161547	SRSF2	serine and arginine rich splicing factor 2 [Source:HGNC Symbol;Acc:HGNC:10783]	2418.33	0.208397	0.370728	0.901246	-0.0317992	0.891737	0.99997	-0.975249	2.884e-05	0.000378156	-0.735053	0.00162718	0.014264
ENSG00000181523	SGSH	N-sulfoglucosamine sulfohydrolase [Source:HGNC Symbol;Acc:HGNC:10818]	1011.1	0.188352	0.462468	0.92643	0.310917	0.229611	0.99997	-1.07522	2.91199e-05	0.000381558	-1.19778	3.42046e-06	9.63188e-05
ENSG00000179456	ZBTB18	zinc finger and BTB domain containing 18 [Source:HGNC Symbol;Acc:HGNC:13030]	440.634	-0.36961	0.166365	0.829779	-0.306272	0.243136	0.99997	1.1094	2.93037e-05	0.000383698	1.04606	7.42312e-05	0.00119963
ENSG00000092068	SLC7A8	solute carrier family 7 member 8 [Source:HGNC Symbol;Acc:HGNC:11066]	307.46	-0.841221	0.0218296	0.422608	0.18248	0.614151	0.99997	1.52733	2.93426e-05	0.000383939	0.503629	0.165616	0.370905
ENSG00000140350	ANP32A	acidic nuclear phosphoprotein 32 family member A [Source:HGNC Symbol;Acc:HGNC:13233]	1359.96	-0.05071	0.717177	0.967681	-0.0802115	0.571092	0.99997	-0.588306	2.94547e-05	0.000385136	-0.558804	7.20677e-05	0.001181
ENSG00000273419	AC004877.1		16.3846	-0.588445	0.473125	0.92792	-0.488659	0.395587	0.99997	3.0804	2.95428e-05	0.000386017	2.98062	1.10439e-05	0.000256202
ENSG00000246223	LINC01550	long intergenic non-protein coding RNA 1550 [Source:HGNC Symbol;Acc:HGNC:20111]	24.5631	-3.14661	0.00211349	0.109895	0.193549	0.822073	0.99997	4.23757	2.95787e-05	0.000386217	0.897412	0.303078	0.532942
ENSG00000234773	AC012618.3		49.5808	-0.48124	0.42168	0.914238	0.853641	0.128734	0.99997	2.43018	3.00922e-05	0.000392648	1.0953	0.0585524	0.189027
ENSG00000123908	AGO2	argonaute 2, RISC catalytic component [Source:HGNC Symbol;Acc:HGNC:3263]	2929.62	0.10201	0.520549	0.938248	0.209943	0.184458	0.99997	0.660642	3.0299e-05	0.00039507	0.552709	0.000491482	0.0055527
ENSG00000131943	C19orf12	chromosome 19 open reading frame 12 [Source:HGNC Symbol;Acc:HGNC:25443]	819.642	0.0237456	0.938355	0.995471	0.014236	0.963363	0.99997	-1.28601	3.04612e-05	0.000396909	-1.2765	3.52186e-05	0.000654591
ENSG00000114302	PRKAR2A	protein kinase cAMP-dependent type II regulatory subunit alpha [Source:HGNC Symbol;Acc:HGNC:9391]	1827.85	0.147724	0.580485	0.947672	0.0879394	0.743291	0.99997	-1.11664	3.05266e-05	0.000397483	-1.05686	8.02889e-05	0.00128641
ENSG00000197646	PDCD1LG2	programmed cell death 1 ligand 2 [Source:HGNC Symbol;Acc:HGNC:18731]	457.929	-0.654741	0.176161	0.837586	-2.54688	1.93961e-07	0.000112586	-2.04144	3.06273e-05	0.000398517	-0.149298	0.757553	0.883308
ENSG00000087338	GMCL1	germ cell-less, spermatogenesis associated 1 [Source:HGNC Symbol;Acc:HGNC:23843]	932.557	-0.14943	0.562595	0.944742	0.13063	0.610168	0.99997	1.07151	3.09268e-05	0.000402134	0.791453	0.00208449	0.0171323
ENSG00000157778	PSMG3	proteasome assembly chaperone 3 [Source:HGNC Symbol;Acc:HGNC:22420]	436.9	0.530429	0.0401288	0.542868	0.0308233	0.906473	0.99997	-1.08212	3.10999e-05	0.000404104	-0.58251	0.0256313	0.107667
ENSG00000141542	RAB40B	RAB40B, member RAS oncogene family [Source:HGNC Symbol;Acc:HGNC:18284]	169.645	-0.477989	0.195827	0.852305	0.0998506	0.797102	0.99997	-1.5771	3.13911e-05	0.000407369	-2.15494	1.33701e-08	8.62047e-07
ENSG00000183527	PSMG1	proteasome assembly chaperone 1 [Source:HGNC Symbol;Acc:HGNC:3043]	720.759	0.238265	0.294529	0.884063	-0.0559363	0.807785	0.99997	-0.951069	3.13947e-05	0.000407369	-0.656868	0.00408909	0.0283807
ENSG00000130158	DOCK6	dedicator of cytokinesis 6 [Source:HGNC Symbol;Acc:HGNC:19189]	582.818	0.087371	0.664728	0.958658	-0.121071	0.554716	0.99997	-0.845621	3.18002e-05	0.000412343	-0.637179	0.00172378	0.0149288
ENSG00000204856	FAM216A	family with sequence similarity 216 member A [Source:HGNC Symbol;Acc:HGNC:30180]	164.396	0.175681	0.596895	0.949149	-0.144307	0.675621	0.99997	-1.40824	3.18726e-05	0.000412996	-1.08825	0.00130992	0.011942
ENSG00000105486	LIG1	DNA ligase 1 [Source:HGNC Symbol;Acc:HGNC:6598]	306.491	0.691022	0.153409	0.818441	-0.26935	0.582757	0.99997	-2.02567	3.20315e-05	0.000414767	-1.06529	0.0287911	0.116623
ENSG00000266094	RASSF5	Ras association domain family member 5 [Source:HGNC Symbol;Acc:HGNC:17609]	42.5595	0.49043	0.344447	0.894678	-0.0389738	0.930015	0.99997	1.97165	3.22078e-05	0.000416762	2.50106	3.51189e-07	1.39161e-05
ENSG00000143761	ARF1	ADP ribosylation factor 1 [Source:HGNC Symbol;Acc:HGNC:652]	9658.03	0.307029	0.25189	0.872173	-0.0599766	0.823023	0.99997	-1.11421	3.22874e-05	0.000417503	-0.747208	0.00531511	0.0346641
ENSG00000144199	FAHD2B	fumarylacetoacetate hydrolase domain containing 2B [Source:HGNC Symbol;Acc:HGNC:25318]	74.1098	-0.12016	0.71483	0.967476	0.0571608	0.8499	0.99997	1.31393	3.23602e-05	0.000418155	1.13661	0.000312888	0.00390026
ENSG00000181827	RFX7	regulatory factor X7 [Source:HGNC Symbol;Acc:HGNC:25777]	1466.06	-0.290286	0.449122	0.922534	0.0783402	0.837587	0.99997	1.59094	3.25944e-05	0.0004206	1.22231	0.0014066	0.0126567
ENSG00000166321	NUDT13	nudix hydrolase 13 [Source:HGNC Symbol;Acc:HGNC:18827]	62.8885	-0.16334	0.578024	0.947084	0.340344	0.205903	0.99997	1.1668	3.25926e-05	0.0004206	0.663111	0.0188618	0.0866532
ENSG00000257167	TMPO-AS1	TMPO antisense RNA 1 [Source:HGNC Symbol;Acc:HGNC:44158]	25.6306	1.49433	0.0412356	0.55153	-0.0337684	0.967712	0.99997	-3.23039	3.27722e-05	0.000422603	-1.70229	0.0315652	0.124464
ENSG00000182872	RBM10	RNA binding motif protein 10 [Source:HGNC Symbol;Acc:HGNC:9896]	820.693	0.312151	0.151913	0.816352	0.0113504	0.958875	0.99997	-0.908425	3.28177e-05	0.000422899	-0.607625	0.00558037	0.0356846
ENSG00000117859	OSBPL9	oxysterol binding protein like 9 [Source:HGNC Symbol;Acc:HGNC:16386]	2823.82	-0.102256	0.686623	0.964135	0.242955	0.336674	0.99997	1.05075	3.31369e-05	0.000426717	0.705543	0.00532621	0.0347244
ENSG00000257335	MGAM	maltase-glucoamylase [Source:HGNC Symbol;Acc:HGNC:7043]	36.4547	-0.23869	0.637389	0.954778	-1.7035	0.00281383	0.222767	-2.33301	3.31801e-05	0.000426979	-0.8682	0.0920813	0.254404
ENSG00000135472	FAIM2	Fas apoptotic inhibitory molecule 2 [Source:HGNC Symbol;Acc:HGNC:17067]	82.9551	-0.67309	0.21962	0.860035	-0.272576	0.598755	0.99997	2.23375	3.32211e-05	0.000427214	1.83324	0.000522848	0.00585427
ENSG00000223725	AC009226.1		15.6104	-0.712774	0.201187	0.852305	0.487749	0.270406	0.99997	2.15039	3.32574e-05	0.000427387	0.949872	0.0516852	0.174568
ENSG00000176410	DNAJC30	DnaJ heat shock protein family (Hsp40) member C30 [Source:HGNC Symbol;Acc:HGNC:16410]	465.282	0.289888	0.356447	0.896574	-0.10124	0.750635	0.99997	-1.31266	3.32806e-05	0.000427391	-0.921535	0.00360737	0.0258036
ENSG00000103335	PIEZO1	piezo type mechanosensitive ion channel component 1 [Source:HGNC Symbol;Acc:HGNC:28993]	8539.71	0.464453	0.103833	0.752396	0.170235	0.551385	0.99997	-1.18513	3.33573e-05	0.000428082	-0.890916	0.00181853	0.0155545
ENSG00000166845	C18orf54	chromosome 18 open reading frame 54 [Source:HGNC Symbol;Acc:HGNC:13796]	134.549	0.42341	0.215196	0.857527	-0.0351864	0.921301	0.99997	-1.44377	3.34167e-05	0.00042855	-0.98517	0.0048732	0.0325155
ENSG00000116871	MAP7D1	MAP7 domain containing 1 [Source:HGNC Symbol;Acc:HGNC:25514]	6217.12	0.23166	0.237224	0.866141	-0.0223642	0.909294	0.99997	-0.813188	3.37822e-05	0.00043294	-0.559164	0.0043672	0.029779
ENSG00000119638	NEK9	NIMA related kinase 9 [Source:HGNC Symbol;Acc:HGNC:18591]	4266.97	-0.119845	0.521123	0.938248	0.159392	0.392565	0.99997	0.773599	3.38627e-05	0.000433674	0.494362	0.00807158	0.0468194
ENSG00000132185	FCRLA	Fc receptor like A [Source:HGNC Symbol;Acc:HGNC:18504]	32.143	-1.0484	0.0612761	0.64244	-1.55535	0.0219806	0.708538	-2.72989	3.39939e-05	0.000435057	-2.22293	0.00014105	0.00202251
ENSG00000134326	CMPK2	cytidine/uridine monophosphate kinase 2 [Source:HGNC Symbol;Acc:HGNC:27015]	141.435	5.38983	2.78553e-05	0.00429567	0.373487	0.775948	0.99997	-5.32753	3.40884e-05	0.000435862	-0.311192	0.812655	0.913651
ENSG00000135074	ADAM19	ADAM metallopeptidase domain 19 [Source:HGNC Symbol;Acc:HGNC:197]	938.094	-0.0163691	0.980557	0.999767	-1.15588	0.0865605	0.99997	-2.79183	3.41034e-05	0.000435862	-1.65232	0.0140042	0.0699949
ENSG00000161281	COX7A1	cytochrome c oxidase subunit 7A1 [Source:HGNC Symbol;Acc:HGNC:2287]	1272.87	0.295919	0.409546	0.913608	0.135961	0.70616	0.99997	-1.48996	3.4161e-05	0.000435904	-1.33	0.00021932	0.00291253
ENSG00000223865	HLA-DPB1	major histocompatibility complex, class II, DP beta 1 [Source:HGNC Symbol;Acc:HGNC:4940]	107.224	0.304049	0.507874	0.937238	-0.327426	0.494332	0.99997	-1.94752	3.41766e-05	0.000435904	-1.31604	0.00496725	0.0330173
ENSG00000023041	ZDHHC6	zinc finger DHHC-type containing 6 [Source:HGNC Symbol;Acc:HGNC:19160]	1071.74	0.0764323	0.647513	0.955773	0.137623	0.405669	0.99997	0.688466	3.41529e-05	0.000435904	0.627275	0.000165451	0.00229326
ENSG00000138778	CENPE	centromere protein E [Source:HGNC Symbol;Acc:HGNC:1856]	303.232	0.797443	0.147392	0.811681	-0.397519	0.475268	0.99997	-2.29433	3.42273e-05	0.000436252	-1.09937	0.0470077	0.163132
ENSG00000198046	ZNF667	zinc finger protein 667 [Source:HGNC Symbol;Acc:HGNC:28854]	343.181	-0.447839	0.195804	0.852305	-0.17933	0.598281	0.99997	1.42573	3.42573e-05	0.000436337	1.15722	0.000727262	0.00752537
ENSG00000143624	INTS3	integrator complex subunit 3 [Source:HGNC Symbol;Acc:HGNC:26153]	1051.48	-0.113328	0.643933	0.955773	0.0689447	0.78064	0.99997	-1.02036	3.43327e-05	0.000437	-1.20263	1.06267e-06	3.49819e-05
ENSG00000185189	NRBP2	nuclear receptor binding protein 2 [Source:HGNC Symbol;Acc:HGNC:19339]	964.463	0.181481	0.497211	0.934985	0.223623	0.407149	0.99997	-1.11097	3.45205e-05	0.000439091	-1.15312	1.79339e-05	0.000374667
ENSG00000129566	TEP1	telomerase associated protein 1 [Source:HGNC Symbol;Acc:HGNC:11726]	868.692	0.0713988	0.688369	0.964299	0.0283997	0.874982	0.99997	-0.741618	3.46354e-05	0.000440253	-0.698619	9.87796e-05	0.00150897
ENSG00000172345	STARD5	StAR related lipid transfer domain containing 5 [Source:HGNC Symbol;Acc:HGNC:18065]	155.519	-1.4098	0.000112274	0.0134156	-1.30462	0.000171106	0.0282919	1.50785	3.53241e-05	0.000448093	1.40266	5.45539e-05	0.00094449
ENSG00000132612	VPS4A	vacuolar protein sorting 4 homolog A [Source:HGNC Symbol;Acc:HGNC:13488]	921.033	0.364241	0.136359	0.804464	-0.055389	0.822174	0.99997	-1.01476	3.52827e-05	0.000448093	-0.595126	0.0154147	0.0748828
ENSG00000090316	MAEA	macrophage erythroblast attacher [Source:HGNC Symbol;Acc:HGNC:13731]	1791.68	0.0681951	0.767478	0.976657	0.140488	0.544738	0.99997	-0.956231	3.53142e-05	0.000448093	-1.02852	8.80853e-06	0.000210079
ENSG00000143891	GALM	galactose mutarotase [Source:HGNC Symbol;Acc:HGNC:24063]	389.201	-0.436907	0.00719229	0.230539	-0.280803	0.075888	0.99997	0.668788	3.54304e-05	0.000449137	0.512684	0.00126594	0.0116146
ENSG00000130338	TULP4	tubby like protein 4 [Source:HGNC Symbol;Acc:HGNC:15530]	1587.03	-0.324688	0.216046	0.858739	-0.262684	0.314552	0.99997	1.08308	3.56667e-05	0.000451676	1.02108	9.52065e-05	0.00146825
ENSG00000135966	TGFBRAP1	transforming growth factor beta receptor associated protein 1 [Source:HGNC Symbol;Acc:HGNC:16836]	2015.12	0.0546076	0.707635	0.964586	-0.170634	0.237627	0.99997	0.59959	3.5679e-05	0.000451676	0.824832	1.29771e-08	8.48411e-07
ENSG00000234444	ZNF736	zinc finger protein 736 [Source:HGNC Symbol;Acc:HGNC:32467]	245.973	-0.373746	0.217757	0.860035	0.0948865	0.748919	0.99997	1.24195	3.58601e-05	0.000453662	0.773316	0.00975239	0.053664
ENSG00000160953	MUM1	melanoma associated antigen (mutated) 1 [Source:HGNC Symbol;Acc:HGNC:29641]	1006.26	-0.0135527	0.948211	0.996415	-0.0637239	0.762432	0.99997	-0.866571	3.59575e-05	0.000454586	-0.8164	9.92594e-05	0.00151506
ENSG00000125970	RALY	RALY heterogeneous nuclear ribonucleoprotein [Source:HGNC Symbol;Acc:HGNC:15921]	2660.24	0.0975165	0.71764	0.967693	-0.165765	0.53988	0.99997	-1.11523	3.63265e-05	0.000458942	-0.851952	0.0016052	0.0140845
ENSG00000205629	LCMT1	leucine carboxyl methyltransferase 1 [Source:HGNC Symbol;Acc:HGNC:17557]	809.054	0.218182	0.351019	0.894678	-0.0231918	0.921834	0.99997	-0.970111	3.65538e-05	0.000461501	-0.728737	0.00195568	0.0163612
ENSG00000259768	AC004943.2		88.4451	-0.390727	0.157516	0.821643	-0.131973	0.605876	0.99997	1.11167	3.66198e-05	0.000462023	0.85292	0.00119609	0.0111127
ENSG00000174456	C12orf76	chromosome 12 open reading frame 76 [Source:HGNC Symbol;Acc:HGNC:33790]	212.691	-0.100088	0.603907	0.949942	0.0991666	0.592456	0.99997	0.780183	3.67029e-05	0.000462759	0.580928	0.00214151	0.0174095
ENSG00000100206	DMC1	DNA meiotic recombinase 1 [Source:HGNC Symbol;Acc:HGNC:2927]	38.0911	1.03374	0.134401	0.803638	1.7723	0.0371166	0.905601	-2.9757	3.69005e-05	0.000464936	-3.71426	6.62635e-06	0.000167361
ENSG00000160299	PCNT	pericentrin [Source:HGNC Symbol;Acc:HGNC:16068]	952.73	0.133538	0.461665	0.926198	0.138204	0.451985	0.99997	-0.752114	3.69781e-05	0.000465601	-0.75678	3.49755e-05	0.000650718
ENSG00000132915	PDE6A	phosphodiesterase 6A [Source:HGNC Symbol;Acc:HGNC:8785]	14.3191	1.01059	0.279954	0.878139	0.810787	0.20913	0.99997	3.05607	3.71015e-05	0.000466839	3.25587	0.000158129	0.00221309
ENSG00000181274	FRAT2	FRAT2, WNT signaling pathway regulator [Source:HGNC Symbol;Acc:HGNC:16048]	160.32	0.302483	0.173723	0.83741	0.1353	0.516842	0.99997	0.880436	3.72352e-05	0.000468207	1.04762	1.50718e-06	4.76036e-05
ENSG00000183773	AIFM3	apoptosis inducing factor, mitochondria associated 3 [Source:HGNC Symbol;Acc:HGNC:26398]	13.0911	-1.1798	0.0727502	0.680825	0.445192	0.377865	0.99997	2.55868	3.73475e-05	0.000469303	0.933691	0.0893639	0.249914
ENSG00000235823	OLMALINC	oligodendrocyte maturation-associated long intergenic non-coding RNA [Source:HGNC Symbol;Acc:HGNC:28060]	63.8243	-0.533948	0.204917	0.853484	0.019454	0.960334	0.99997	1.69236	3.74104e-05	0.000469779	1.13896	0.00464896	0.0312684
ENSG00000188015	S100A3	S100 calcium binding protein A3 [Source:HGNC Symbol;Acc:HGNC:10493]	78.9195	0.383252	0.364335	0.898484	0.850554	0.0670885	0.99997	-1.7912	3.76653e-05	0.000472662	-2.25851	6.23838e-07	2.26496e-05
ENSG00000153187	HNRNPU	heterogeneous nuclear ribonucleoprotein U [Source:HGNC Symbol;Acc:HGNC:5048]	7060.12	0.248624	0.289469	0.883665	-0.0520772	0.824602	0.99997	-0.967612	3.77931e-05	0.000473948	-0.666911	0.00451671	0.0305769
ENSG00000134531	EMP1	epithelial membrane protein 1 [Source:HGNC Symbol;Acc:HGNC:3333]	23993.4	0.888833	0.000557269	0.0431537	0.38514	0.134862	0.99997	-1.06098	3.78906e-05	0.000474851	-0.557289	0.0304954	0.121423
ENSG00000185022	MAFF	MAF bZIP transcription factor F [Source:HGNC Symbol;Acc:HGNC:6780]	1267.11	0.623244	0.185036	0.843228	-0.976139	0.0383855	0.922178	-1.93946	3.83035e-05	0.000479705	-0.340073	0.469905	0.68799
ENSG00000274897	PANO1	proapoptotic nucleolar protein 1 [Source:HGNC Symbol;Acc:HGNC:51237]	25.6581	0.303433	0.510842	0.937238	-0.28087	0.609968	0.99997	-2.10163	3.83629e-05	0.000479806	-1.51733	0.00268616	0.0207855
ENSG00000184203	PPP1R2	protein phosphatase 1 regulatory inhibitor subunit 2 [Source:HGNC Symbol;Acc:HGNC:9288]	1103.26	-0.0171269	0.897984	0.990666	0.091039	0.502599	0.99997	-0.553865	3.83489e-05	0.000479806	-0.662031	9.16624e-07	3.08256e-05
ENSG00000161638	ITGA5	integrin subunit alpha 5 [Source:HGNC Symbol;Acc:HGNC:6141]	18107.3	1.57211	2.06879e-05	0.00336281	0.0549197	0.881788	0.99997	-1.52	3.85091e-05	0.000481313	-0.0028115	0.993926	0.998143
ENSG00000196236	XPNPEP3	X-prolyl aminopeptidase 3 [Source:HGNC Symbol;Acc:HGNC:28052]	530.158	-0.320295	0.152527	0.81663	0.00103612	0.996257	0.99997	0.916658	3.86042e-05	0.000481856	0.595328	0.00733339	0.0435025
ENSG00000130449	ZSWIM6	zinc finger SWIM-type containing 6 [Source:HGNC Symbol;Acc:HGNC:29316]	922.954	-0.15527	0.507353	0.937238	-0.443624	0.055473	0.99997	0.959822	3.85792e-05	0.000481856	1.24818	8.09227e-08	4.0457e-06
ENSG00000143337	TOR1AIP1	torsin 1A interacting protein 1 [Source:HGNC Symbol;Acc:HGNC:29456]	1997.02	-0.139416	0.423458	0.914814	-0.0504209	0.773696	0.99997	-0.719132	3.88198e-05	0.000484224	-0.808126	3.75191e-06	0.000103624
ENSG00000109919	MTCH2	mitochondrial carrier 2 [Source:HGNC Symbol;Acc:HGNC:17587]	1964.35	0.225607	0.325558	0.892312	0.0608106	0.791935	0.99997	-0.945858	3.88552e-05	0.000484344	-0.781061	0.000687809	0.00724324
ENSG00000260633	AC010207.1		120.112	-0.163949	0.849396	0.986581	0.521672	0.531666	0.99997	3.49392	3.89169e-05	0.000484789	2.8083	0.000932416	0.00914227
ENSG00000188581	KRTAP1-1	keratin associated protein 1-1 [Source:HGNC Symbol;Acc:HGNC:16772]	68.0249	-1.06121	0.192156	0.848085	-0.877785	0.328592	0.99997	-3.58134	3.90075e-05	0.000485594	-3.76476	8.04521e-06	0.000195363
ENSG00000133997	MED6	mediator complex subunit 6 [Source:HGNC Symbol;Acc:HGNC:19970]	518.565	0.0617307	0.757268	0.974951	0.147385	0.452678	0.99997	0.812768	3.92912e-05	0.0004888	0.727114	0.000246215	0.00320034
ENSG00000204934	ATP6V0E2-AS1	ATP6V0E2 antisense RNA 1 [Source:HGNC Symbol;Acc:HGNC:44180]	57.8047	-0.201818	0.529212	0.93881	-0.0613331	0.83038	0.99997	1.25792	3.94285e-05	0.000490182	1.11743	0.000215766	0.00288377
ENSG00000196653	ZNF502	zinc finger protein 502 [Source:HGNC Symbol;Acc:HGNC:23718]	190.868	-0.338273	0.168559	0.832104	-0.00602449	0.979727	0.99997	0.996421	3.95279e-05	0.000491092	0.664173	0.00573395	0.0364176
ENSG00000171766	GATM	glycine amidinotransferase [Source:HGNC Symbol;Acc:HGNC:4175]	12.3927	0.703451	0.418648	0.913693	-0.124781	0.808147	0.99997	2.73649	3.96319e-05	0.00049173	3.56473	2.70515e-06	7.86638e-05
ENSG00000168137	SETD5	SET domain containing 5 [Source:HGNC Symbol;Acc:HGNC:25566]	3726.74	0.124838	0.574723	0.945925	0.00839972	0.969806	0.99997	0.913027	3.96091e-05	0.00049173	1.02946	3.61695e-06	0.000100341
ENSG00000218980	FTH1P15	ferritin heavy chain 1 pseudogene 15 [Source:HGNC Symbol;Acc:HGNC:3985]	21.2593	0.286841	0.589173	0.948216	-0.247993	0.521751	0.99997	1.87408	4.01728e-05	0.00049811	2.40891	3.52006e-07	1.39161e-05
ENSG00000105185	PDCD5	programmed cell death 5 [Source:HGNC Symbol;Acc:HGNC:8764]	999.736	0.512445	0.0179729	0.391729	0.012023	0.956044	0.99997	-0.891198	4.02672e-05	0.00049895	-0.390775	0.0725887	0.218097
ENSG00000168000	BSCL2	BSCL2, seipin lipid droplet biogenesis associated [Source:HGNC Symbol;Acc:HGNC:15832]	62.6072	-0.607567	0.0197698	0.410672	-0.21437	0.358265	0.99997	1.045	4.03268e-05	0.000499358	0.651807	0.0066192	0.040579
ENSG00000124171	PARD6B	par-6 family cell polarity regulator beta [Source:HGNC Symbol;Acc:HGNC:16245]	27.745	-0.0241897	0.967822	0.999767	0.197851	0.696433	0.99997	2.27477	4.05427e-05	0.0005017	2.05273	0.0002249	0.00297606
ENSG00000133119	RFC3	replication factor C subunit 3 [Source:HGNC Symbol;Acc:HGNC:9971]	176.342	0.565127	0.267834	0.877001	-0.701914	0.177162	0.99997	-2.11826	4.06859e-05	0.000503139	-0.851218	0.0976887	0.264147
ENSG00000206527	HACD2	3-hydroxyacyl-CoA dehydratase 2 [Source:HGNC Symbol;Acc:HGNC:9640]	3320.08	0.352762	0.263312	0.874052	1.26963	5.56923e-05	0.0125195	1.2925	4.07368e-05	0.000503435	0.375632	0.233643	0.456638
ENSG00000181924	COA4	cytochrome c oxidase assembly factor 4 homolog [Source:HGNC Symbol;Acc:HGNC:24604]	637.425	0.473163	0.0868451	0.714257	-0.103839	0.709666	0.99997	-1.13812	4.08034e-05	0.000503925	-0.561123	0.0434355	0.154962
ENSG00000147421	HMBOX1	homeobox containing 1 [Source:HGNC Symbol;Acc:HGNC:26137]	977.839	-0.376555	0.289467	0.883665	-0.143517	0.68468	0.99997	1.45489	4.0969e-05	0.000505636	1.22185	0.00056168	0.00618942
ENSG00000178209	PLEC	plectin [Source:HGNC Symbol;Acc:HGNC:9069]	32055.2	0.192944	0.149036	0.813349	0.395897	0.00308764	0.237594	-0.548311	4.13217e-05	0.000509652	-0.751264	1.95796e-08	1.1734e-06
ENSG00000198933	TBKBP1	TBK1 binding protein 1 [Source:HGNC Symbol;Acc:HGNC:30140]	394.191	-0.203479	0.209053	0.855599	-0.19827	0.20738	0.99997	0.656843	4.16855e-05	0.000513801	0.651634	4.15549e-05	0.000750718
ENSG00000143850	PLEKHA6	pleckstrin homology domain containing A6 [Source:HGNC Symbol;Acc:HGNC:17053]	86.3987	-1.588	0.00261036	0.126951	0.537609	0.292967	0.99997	2.15201	4.18404e-05	0.00051537	0.0263977	0.959005	0.983571
ENSG00000127419	TMEM175	transmembrane protein 175 [Source:HGNC Symbol;Acc:HGNC:28709]	433.615	-0.103471	0.613392	0.952398	0.148513	0.480991	0.99997	-0.849804	4.18718e-05	0.000515418	-1.10179	1.20268e-07	5.6787e-06
ENSG00000185621	LMLN	leishmanolysin like peptidase [Source:HGNC Symbol;Acc:HGNC:15991]	587.185	-0.548442	0.0486315	0.588816	0.189733	0.491579	0.99997	1.13623	4.19519e-05	0.000516064	0.398051	0.150173	0.348831
ENSG00000077312	SNRPA	small nuclear ribonucleoprotein polypeptide A [Source:HGNC Symbol;Acc:HGNC:11151]	585.038	0.464005	0.162026	0.825944	-0.0849962	0.799664	0.99997	-1.36461	4.20746e-05	0.000517233	-0.815613	0.0144863	0.071525
ENSG00000172809	RPL38	ribosomal protein L38 [Source:HGNC Symbol;Acc:HGNC:10349]	4098.6	0.253517	0.298527	0.885083	-0.349952	0.151907	0.99997	-0.999452	4.22219e-05	0.000518702	-0.395983	0.104659	0.275933
ENSG00000112130	RNF8	ring finger protein 8 [Source:HGNC Symbol;Acc:HGNC:10071]	428.468	0.0042908	0.977632	0.999767	0.00211255	0.989343	0.99997	-0.636142	4.25045e-05	0.000521832	-0.633963	4.73356e-05	0.000834194
ENSG00000197312	DDI2	DNA damage inducible 1 homolog 2 [Source:HGNC Symbol;Acc:HGNC:24578]	1141.61	0.168555	0.597605	0.949149	0.0579112	0.855202	0.99997	1.30241	4.25788e-05	0.0005224	1.41305	9.12449e-06	0.000217337
ENSG00000197713	RPE	ribulose-5-phosphate-3-epimerase [Source:HGNC Symbol;Acc:HGNC:10293]	967.316	0.00341456	0.983309	0.999767	0.0309867	0.851513	0.99997	-0.672116	4.28227e-05	0.000525048	-0.699688	2.10521e-05	0.000427694
ENSG00000273987	AC121761.2		15.3273	-1.19972	0.0574791	0.625677	-0.673128	0.118847	0.99997	2.426	4.29151e-05	0.000525837	1.89941	8.46886e-05	0.00133968
ENSG00000182950	ODF3L1	outer dense fiber of sperm tails 3 like 1 [Source:HGNC Symbol;Acc:HGNC:28735]	20.8007	-1.39643	0.0713534	0.675921	0.145634	0.82297	0.99997	3.0569	4.31307e-05	0.000528132	1.51484	0.0262921	0.10949
ENSG00000056998	GYG2	glycogenin 2 [Source:HGNC Symbol;Acc:HGNC:4700]	261.431	-1.08507	0.0246034	0.44795	0.211681	0.656865	0.99997	1.96817	4.3224e-05	0.000528929	0.671427	0.160133	0.363148
ENSG00000174705	SH3PXD2B	SH3 and PX domains 2B [Source:HGNC Symbol;Acc:HGNC:29242]	4211.57	0.3009	0.0156291	0.365326	0.208994	0.0944113	0.99997	-0.509408	4.32695e-05	0.000529139	-0.417502	0.000825865	0.00834272
ENSG00000134215	VAV3	vav guanine nucleotide exchange factor 3 [Source:HGNC Symbol;Acc:HGNC:12659]	14.9156	2.06745	0.00928021	0.272265	0.2026	0.836546	0.99997	-3.54646	4.33794e-05	0.000530109	-1.68161	0.0671061	0.207767
ENSG00000165917	RAPSN	receptor associated protein of the synapse [Source:HGNC Symbol;Acc:HGNC:9863]	17.8462	-0.829281	0.16262	0.82644	-0.393791	0.376244	0.99997	2.26284	4.34056e-05	0.000530109	1.82735	0.000219241	0.00291253
ENSG00000112584	FAM120B	family with sequence similarity 120B [Source:HGNC Symbol;Acc:HGNC:21109]	999.396	0.116373	0.343457	0.894678	0.227094	0.0699588	0.99997	-0.505273	4.35737e-05	0.000531816	-0.615993	7.59591e-07	2.68987e-05
ENSG00000106591	MRPL32	mitochondrial ribosomal protein L32 [Source:HGNC Symbol;Acc:HGNC:14035]	830.606	0.293974	0.0631297	0.646876	0.147456	0.358369	0.99997	-0.649376	4.36945e-05	0.000532942	-0.502859	0.00165749	0.0144635
ENSG00000076928	ARHGEF1	Rho guanine nucleotide exchange factor 1 [Source:HGNC Symbol;Acc:HGNC:681]	1201.51	0.428119	0.0966256	0.738371	0.14976	0.563539	0.99997	-1.0552	4.38167e-05	0.000534084	-0.77684	0.00267872	0.0207571
ENSG00000131148	EMC8	ER membrane protein complex subunit 8 [Source:HGNC Symbol;Acc:HGNC:7864]	735.881	0.286419	0.197747	0.852305	0.0469199	0.834787	0.99997	-0.91245	4.41192e-05	0.00053742	-0.672951	0.00265871	0.0206301
ENSG00000136935	GOLGA1	golgin A1 [Source:HGNC Symbol;Acc:HGNC:4424]	1013.25	-0.0207425	0.892303	0.990666	0.203205	0.180654	0.99997	0.622148	4.41564e-05	0.000537524	0.3982	0.00910517	0.0512174
ENSG00000196531	NACA	nascent polypeptide-associated complex alpha subunit [Source:HGNC Symbol;Acc:HGNC:7629]	7439.89	-0.0486177	0.674765	0.960727	-0.283151	0.0147299	0.576715	-0.473754	4.43591e-05	0.00053964	-0.239221	0.0390847	0.143973
ENSG00000182308	DCAF4L1	DDB1 and CUL4 associated factor 4 like 1 [Source:HGNC Symbol;Acc:HGNC:27723]	15.4931	-1.06467	0.149518	0.814302	-0.061546	0.912953	0.99997	2.8307	4.45269e-05	0.000541329	1.82758	0.00310546	0.0229873
ENSG00000122477	LRRC39	leucine rich repeat containing 39 [Source:HGNC Symbol;Acc:HGNC:28228]	32.0966	-0.256447	0.687656	0.964299	-0.0157317	0.977292	0.99997	2.45262	4.49347e-05	0.000545932	2.2119	0.000189123	0.00257742
ENSG00000104872	PIH1D1	PIH1 domain containing 1 [Source:HGNC Symbol;Acc:HGNC:26075]	662.348	0.454492	0.0820408	0.703858	-0.209271	0.427299	0.99997	-1.07029	4.51416e-05	0.000548089	-0.406532	0.121632	0.304784
ENSG00000269113	TRABD2B	TraB domain containing 2B [Source:HGNC Symbol;Acc:HGNC:44200]	200.112	1.34052	2.65024e-05	0.00415812	2.82434	9.27786e-19	3.71244e-15	1.25273	4.57044e-05	0.000554329	-0.23108	0.484688	0.699371
ENSG00000282849	AL359834.1		16.8929	-0.715636	0.269593	0.877001	-2.63888	0.00430583	0.281525	-3.68193	4.57686e-05	0.000554329	-1.75869	0.00941404	0.0522858
ENSG00000143258	USP21	ubiquitin specific peptidase 21 [Source:HGNC Symbol;Acc:HGNC:12620]	430.231	0.0215472	0.907159	0.991855	0.0614288	0.733669	0.99997	0.743588	4.57741e-05	0.000554329	0.703706	0.000119359	0.00176285
ENSG00000246877	DNM1P35	dynamin 1 pseudogene 35 [Source:HGNC Symbol;Acc:HGNC:35182]	18.7063	0.0242941	0.973571	0.999767	0.898777	0.138404	0.99997	2.71417	4.57245e-05	0.000554329	1.83969	0.00681885	0.0414092
ENSG00000140265	ZSCAN29	zinc finger and SCAN domain containing 29 [Source:HGNC Symbol;Acc:HGNC:26673]	742.519	-0.111209	0.670083	0.959548	0.0569248	0.825762	0.99997	1.05819	4.65071e-05	0.000562477	0.890053	0.000612347	0.00659543
ENSG00000140264	SERF2	small EDRK-rich factor 2 [Source:HGNC Symbol;Acc:HGNC:10757]	13331.1	0.104369	0.675442	0.960912	-0.0886799	0.722187	0.99997	-1.01549	4.64965e-05	0.000562477	-0.822436	0.000972764	0.00943889
ENSG00000174007	CEP19	centrosomal protein 19 [Source:HGNC Symbol;Acc:HGNC:28209]	183.147	-0.144826	0.616346	0.952398	0.215007	0.442514	0.99997	1.15803	4.68599e-05	0.000566378	0.798194	0.00504157	0.0333336
ENSG00000128298	BAIAP2L2	BAI1 associated protein 2 like 2 [Source:HGNC Symbol;Acc:HGNC:26203]	42.2075	0.405964	0.547816	0.941892	0.864176	0.268644	0.99997	-2.89079	4.72581e-05	0.000570453	-3.34901	7.88187e-06	0.000192056
ENSG00000139973	SYT16	synaptotagmin 16 [Source:HGNC Symbol;Acc:HGNC:23142]	38.1694	-0.0450666	0.948207	0.996415	0.246192	0.759665	0.99997	-3.02911	4.72348e-05	0.000570453	-3.32037	1.18839e-05	0.000271645
ENSG00000184106	TREML3P	triggering receptor expressed on myeloid cells like 3, pseudogene [Source:HGNC Symbol;Acc:HGNC:30806]	43.915	-1.79752	0.0372244	0.526118	-1.89851	0.00723569	0.386039	3.41246	4.73811e-05	0.000571568	3.51345	1.76272e-06	5.46589e-05
ENSG00000182552	RWDD4	RWD domain containing 4 [Source:HGNC Symbol;Acc:HGNC:23750]	336.254	0.20011	0.581877	0.947956	0.19467	0.599363	0.99997	-1.49019	4.75056e-05	0.000572702	-1.48475	5.38205e-05	0.000934387
ENSG00000130511	SSBP4	single stranded DNA binding protein 4 [Source:HGNC Symbol;Acc:HGNC:15676]	847.675	-0.00368792	0.988468	0.999767	-0.130395	0.612739	0.99997	-1.04285	4.76445e-05	0.000574006	-0.916148	0.000351727	0.00425119
ENSG00000160703	NLRX1	NLR family member X1 [Source:HGNC Symbol;Acc:HGNC:29890]	1443.31	0.0247373	0.897371	0.990666	0.32275	0.0906993	0.99997	0.777038	4.78792e-05	0.000576462	0.479026	0.0123471	0.064005
ENSG00000140465	CYP1A1	cytochrome P450 family 1 subfamily A member 1 [Source:HGNC Symbol;Acc:HGNC:2595]	11.7704	-2.70116	0.101542	0.745591	0.824606	0.432209	0.99997	6.35686	4.79291e-05	0.000576691	2.8311	0.0159034	0.0765018
ENSG00000176692	FOXC2	forkhead box C2 [Source:HGNC Symbol;Acc:HGNC:3801]	1046.51	0.692387	0.0263935	0.461722	0.289252	0.356418	0.99997	-1.26914	4.83656e-05	0.000581569	-0.866	0.00568474	0.0361911
ENSG00000261326	LINC01355	long intergenic non-protein coding RNA 1355 [Source:HGNC Symbol;Acc:HGNC:50584]	80.2732	-0.698912	0.10261	0.747732	0.138397	0.733827	0.99997	1.71164	4.86052e-05	0.000583779	0.874335	0.0347153	0.133506
ENSG00000223361	FTH1P10	ferritin heavy chain 1 pseudogene 10 [Source:HGNC Symbol;Acc:HGNC:3980]	18.2092	0.774217	0.239193	0.867091	-0.443831	0.297186	0.99997	2.11228	4.8643e-05	0.000583779	3.33033	1.33127e-08	8.6132e-07
ENSG00000167920	TMEM99	transmembrane protein 99 [Source:HGNC Symbol;Acc:HGNC:28305]	402.575	-0.10526	0.698969	0.964322	-0.0864046	0.746429	0.99997	1.09627	4.86387e-05	0.000583779	1.07741	6.41408e-05	0.0010824
ENSG00000139233	LLPH	LLP homolog, long-term synaptic facilitation [Source:HGNC Symbol;Acc:HGNC:28229]	380.955	0.134431	0.391532	0.906766	0.303373	0.0634513	0.99997	-0.645526	4.88751e-05	0.000585825	-0.814468	4.53717e-07	1.72399e-05
ENSG00000188070	C11orf95	chromosome 11 open reading frame 95 [Source:HGNC Symbol;Acc:HGNC:28449]	852.844	-0.121464	0.523103	0.938248	-0.0202988	0.916214	0.99997	-0.778021	4.88762e-05	0.000585825	-0.879186	4.45262e-06	0.000118936
ENSG00000125457	MIF4GD	MIF4G domain containing [Source:HGNC Symbol;Acc:HGNC:24030]	311.768	0.00840519	0.975681	0.999767	0.189474	0.482672	0.99997	1.10637	4.90406e-05	0.00058742	0.925302	0.000705467	0.00738568
ENSG00000103187	COTL1	coactosin like F-actin binding protein 1 [Source:HGNC Symbol;Acc:HGNC:18304]	9489.02	0.472715	0.143382	0.808585	-0.00452106	0.98884	0.99997	-1.31138	4.93936e-05	0.000591268	-0.834148	0.00984489	0.0540457
ENSG00000251364	AC107884.1		25.6365	0.391611	0.467589	0.926561	0.501583	0.260911	0.99997	1.95651	4.94718e-05	0.000591826	1.84654	0.000271898	0.00348215
ENSG00000198899	MT-ATP6	mitochondrially encoded ATP synthase membrane subunit 6 [Source:HGNC Symbol;Acc:HGNC:7414]	47113.9	-0.168563	0.318907	0.8892	0.0700425	0.678702	0.99997	0.68589	4.99213e-05	0.000596822	0.447285	0.00816821	0.0471532
ENSG00000049759	NEDD4L	neural precursor cell expressed, developmentally down-regulated 4-like, E3 ubiquitin protein ligase [Source:HGNC Symbol;Acc:HGNC:7728]	228.875	-0.0490519	0.880233	0.990481	-0.741359	0.026097	0.760465	-1.34251	5.01679e-05	0.000599004	-0.650206	0.0472588	0.16379
ENSG00000251179	TMEM92-AS1	TMEM92 antisense RNA 1 [Source:HGNC Symbol;Acc:HGNC:50442]	14.9544	-1.55367	0.0134851	0.33653	0.167651	0.733984	0.99997	2.46536	5.01587e-05	0.000599004	0.744036	0.151536	0.350628
ENSG00000164144	ARFIP1	ADP ribosylation factor interacting protein 1 [Source:HGNC Symbol;Acc:HGNC:21496]	1109.42	-0.117183	0.56512	0.944742	0.0659122	0.748895	0.99997	-0.83	5.0378e-05	0.000601128	-1.0131	7.62452e-07	2.68987e-05
ENSG00000108306	FBXL20	F-box and leucine rich repeat protein 20 [Source:HGNC Symbol;Acc:HGNC:24679]	721.143	-0.354356	0.0912414	0.727267	-0.165107	0.426108	0.99997	0.847367	5.04927e-05	0.000602112	0.658118	0.00157422	0.0138647
ENSG00000103264	FBXO31	F-box protein 31 [Source:HGNC Symbol;Acc:HGNC:16510]	731.584	0.307422	0.16307	0.82644	0.0809463	0.716615	0.99997	-0.897142	5.05888e-05	0.00060249	-0.670667	0.00252512	0.0198131
ENSG00000174684	B4GAT1	beta-1,4-glucuronyltransferase 1 [Source:HGNC Symbol;Acc:HGNC:15685]	1016.32	-0.314266	0.181849	0.84174	0.01234	0.957912	0.99997	0.95154	5.05723e-05	0.00060249	0.624934	0.00768496	0.0450345
ENSG00000123095	BHLHE41	basic helix-loop-helix family member e41 [Source:HGNC Symbol;Acc:HGNC:16617]	203.193	-1.05472	0.00466943	0.183726	-0.763972	0.0347633	0.874855	1.50449	5.07991e-05	0.00060461	1.21374	0.00083919	0.00844284
ENSG00000134489	HRH4	histamine receptor H4 [Source:HGNC Symbol;Acc:HGNC:17383]	9.82208	-1.26358	0.258605	0.873017	-0.309397	0.596893	0.99997	4.05445	5.09054e-05	0.000605489	3.10026	5.57914e-05	0.000960806
ENSG00000186111	PIP5K1C	phosphatidylinositol-4-phosphate 5-kinase type 1 gamma [Source:HGNC Symbol;Acc:HGNC:8996]	2822.72	-0.111181	0.554723	0.943836	0.000146144	0.999383	0.99997	-0.763757	5.14315e-05	0.000611358	-0.875084	3.50364e-06	9.80603e-05
ENSG00000148965	SAA4	serum amyloid A4, constitutive [Source:HGNC Symbol;Acc:HGNC:10516]	6.09645	1.84928	0.282659	0.88132	4.43826	7.57824e-05	0.0159598	5.12971	5.15302e-05	0.000612142	2.54072	0.116159	0.295824
ENSG00000160785	SLC25A44	solute carrier family 25 member 44 [Source:HGNC Symbol;Acc:HGNC:29036]	1037.18	0.0809627	0.697324	0.964322	-0.0647029	0.753606	0.99997	0.838298	5.15842e-05	0.000612395	0.983964	2.05294e-06	6.21131e-05
ENSG00000102547	CAB39L	calcium binding protein 39 like [Source:HGNC Symbol;Acc:HGNC:20290]	873.302	-0.289071	0.330557	0.893749	-0.294151	0.326374	0.99997	-1.20898	5.16703e-05	0.000613028	-1.2039	5.39303e-05	0.000934558
ENSG00000122378	FAM213A	family with sequence similarity 213 member A [Source:HGNC Symbol;Acc:HGNC:28651]	132.414	-0.696827	0.125087	0.789416	0.257754	0.559586	0.99997	1.82145	5.18043e-05	0.000613838	0.866872	0.0520082	0.175216
ENSG00000123636	BAZ2B	bromodomain adjacent to zinc finger domain 2B [Source:HGNC Symbol;Acc:HGNC:963]	1516.16	-0.495341	0.255376	0.872453	-0.257243	0.553419	0.99997	1.76059	5.17726e-05	0.000613838	1.52249	0.000459462	0.00524162
ENSG00000225383	SFTA1P	surfactant associated 1, pseudogene [Source:HGNC Symbol;Acc:HGNC:18383]	212.717	-0.583762	0.208415	0.855599	-1.39769	0.00324533	0.246388	-1.91511	5.20302e-05	0.000616124	-1.10118	0.0180367	0.0838099
ENSG00000103253	HAGHL	hydroxyacylglutathione hydrolase like [Source:HGNC Symbol;Acc:HGNC:14177]	101.964	0.740947	0.0315499	0.492435	-0.243356	0.497247	0.99997	-1.41763	5.24474e-05	0.000620672	-0.433326	0.219262	0.43829
ENSG00000006194	ZNF263	zinc finger protein 263 [Source:HGNC Symbol;Acc:HGNC:13056]	1093.5	0.181226	0.207598	0.855599	0.131107	0.356152	0.99997	0.576548	5.29452e-05	0.000626167	0.626667	1.21947e-05	0.000277392
ENSG00000135124	P2RX4	purinergic receptor P2X 4 [Source:HGNC Symbol;Acc:HGNC:8535]	337.65	0.445054	0.193973	0.849104	-0.298711	0.389955	0.99997	-1.39366	5.37067e-05	0.000634771	-0.649898	0.0596349	0.191596
ENSG00000073711	PPP2R3A	protein phosphatase 2 regulatory subunit B''alpha [Source:HGNC Symbol;Acc:HGNC:9307]	500.006	-0.405175	0.0428088	0.563384	-0.362912	0.0760433	0.99997	-0.820372	5.38404e-05	0.00063563	-0.862635	1.85336e-05	0.000384618
ENSG00000149089	APIP	APAF1 interacting protein [Source:HGNC Symbol;Acc:HGNC:17581]	339.015	-0.0712821	0.732328	0.969182	-0.287978	0.178522	0.99997	-0.855309	5.38813e-05	0.00063563	-0.638614	0.00243757	0.0192962
ENSG00000181192	DHTKD1	dehydrogenase E1 and transketolase domain containing 1 [Source:HGNC Symbol;Acc:HGNC:23537]	321.83	0.0175266	0.938122	0.995411	0.322552	0.16799	0.99997	-0.924081	5.38494e-05	0.00063563	-1.22911	1.02786e-07	4.96615e-06
ENSG00000105974	CAV1	caveolin 1 [Source:HGNC Symbol;Acc:HGNC:1527]	15726	0.0503166	0.917689	0.993606	0.303473	0.533247	0.99997	-1.96594	5.40979e-05	0.000637782	-2.2191	5.1954e-06	0.000135298
ENSG00000107262	BAG1	BCL2 associated athanogene 1 [Source:HGNC Symbol;Acc:HGNC:937]	885.6	0.111096	0.544304	0.940958	-0.389687	0.0350756	0.879091	-0.743829	5.42539e-05	0.000639218	-0.243047	0.186207	0.397546
ENSG00000233930	KRTAP5-AS1	KRTAP5-1/KRTAP5-2 antisense RNA 1 [Source:HGNC Symbol;Acc:HGNC:27877]	9.37665	-4.84117	0.000699557	0.0502873	-1.34667	0.0885218	0.99997	5.68187	5.43141e-05	0.000639524	2.18738	0.00813451	0.0470312
ENSG00000175189	INHBC	inhibin beta C subunit [Source:HGNC Symbol;Acc:HGNC:6068]	9.04818	-0.0106808	0.992404	0.999767	-0.244095	0.658339	0.99997	3.57214	5.47158e-05	0.000643849	3.80556	1.62754e-05	0.00034819
ENSG00000109572	CLCN3	chloride voltage-gated channel 3 [Source:HGNC Symbol;Acc:HGNC:2021]	2704.98	-0.505339	0.0238473	0.441186	-0.323274	0.147135	0.99997	0.901592	5.47959e-05	0.000643981	0.719527	0.00126192	0.0115891
ENSG00000231205	ZNF826P	zinc finger protein 826, pseudogene [Source:HGNC Symbol;Acc:HGNC:33875]	80.2511	-0.306859	0.319059	0.8892	0.0722087	0.801313	0.99997	1.20727	5.4766e-05	0.000643981	0.828206	0.0051455	0.0338412
ENSG00000157916	RER1	retention in endoplasmic reticulum sorting receptor 1 [Source:HGNC Symbol;Acc:HGNC:30309]	4258.32	0.136199	0.556723	0.943906	0.017057	0.941447	0.99997	-0.935562	5.49691e-05	0.000645611	-0.81642	0.000433402	0.00502397
ENSG00000114544	SLC41A3	solute carrier family 41 member 3 [Source:HGNC Symbol;Acc:HGNC:31046]	1088.47	-0.0570495	0.782166	0.976657	-0.14846	0.475836	0.99997	-0.835325	5.60899e-05	0.00065836	-0.743914	0.000330357	0.00406115
ENSG00000108423	TUBD1	tubulin delta 1 [Source:HGNC Symbol;Acc:HGNC:16811]	176.598	-0.257176	0.382421	0.905079	0.0100212	0.971893	0.99997	1.16893	5.61596e-05	0.000658765	0.901732	0.00179237	0.0154086
ENSG00000131080	EDA2R	ectodysplasin A2 receptor [Source:HGNC Symbol;Acc:HGNC:17756]	830.832	-0.416301	0.151378	0.816352	-0.0530901	0.853812	0.99997	1.1659	5.62159e-05	0.000659012	0.80269	0.00545675	0.0352537
ENSG00000160190	SLC37A1	solute carrier family 37 member 1 [Source:HGNC Symbol;Acc:HGNC:11024]	133.075	-0.0523766	0.847844	0.985979	-0.131065	0.650355	0.99997	-1.13405	5.62741e-05	0.000659281	-1.05536	0.000171175	0.00236209
ENSG00000255150	EID3	EP300 interacting inhibitor of differentiation 3 [Source:HGNC Symbol;Acc:HGNC:32961]	33.1375	0.552031	0.200012	0.852305	0.395067	0.433297	0.99997	-1.84328	5.63589e-05	0.000659662	-1.68631	0.000441685	0.00510289
ENSG00000114353	GNAI2	G protein subunit alpha i2 [Source:HGNC Symbol;Acc:HGNC:4385]	13030.6	0.0855808	0.807186	0.977973	0.0282431	0.935837	0.99997	-1.4126	5.63772e-05	0.000659662	-1.35526	0.000111612	0.00166686
ENSG00000105186	ANKRD27	ankyrin repeat domain 27 [Source:HGNC Symbol;Acc:HGNC:25310]	849.293	0.251295	0.0900562	0.725718	0.0295098	0.844376	0.99997	-0.599766	5.66415e-05	0.000662341	-0.377981	0.0115315	0.060816
ENSG00000204623	ZNRD1ASP	zinc ribbon domain containing 1 antisense, pseudogene [Source:HGNC Symbol;Acc:HGNC:13924]	176.43	-0.383283	0.296566	0.884594	0.00822501	0.981608	0.99997	1.46144	5.69297e-05	0.000665294	1.06993	0.00303722	0.0226797
ENSG00000285188	AC008397.2	cAMP-specific 3',5'-cyclic phosphodiesterase 4C [Source:UniProtKB/Swiss-Prot;Acc:Q08493]	17.89	-2.98399	0.0441052	0.567148	0.274637	0.790002	0.99997	5.80553	5.75545e-05	0.000672177	2.54691	0.0189369	0.0869274
ENSG00000100979	PLTP	phospholipid transfer protein [Source:HGNC Symbol;Acc:HGNC:9093]	978.811	-0.748098	0.0230683	0.437668	-0.637225	0.0513615	0.99997	1.32207	5.78704e-05	0.000675444	1.2112	0.000217093	0.00289221
ENSG00000159840	ZYX	zyxin [Source:HGNC Symbol;Acc:HGNC:13200]	11326.5	0.270861	0.409371	0.913608	-0.125949	0.701405	0.99997	-1.3201	5.82371e-05	0.0006793	-0.92329	0.00493195	0.0328177
ENSG00000203950	RTL8A	retrotransposon Gag like 8A [Source:HGNC Symbol;Acc:HGNC:24514]	524.224	0.246611	0.332578	0.893749	-0.150283	0.560007	0.99997	-1.02932	5.8405e-05	0.000680833	-0.632429	0.0135957	0.0684654
ENSG00000109501	WFS1	wolframin ER transmembrane glycoprotein [Source:HGNC Symbol;Acc:HGNC:12762]	1659.01	-0.477671	0.0138758	0.342555	-0.132584	0.49268	0.99997	0.779261	5.8636e-05	0.000683101	0.434174	0.0248194	0.105273
ENSG00000026297	RNASET2	ribonuclease T2 [Source:HGNC Symbol;Acc:HGNC:21686]	258.558	0.319562	0.292736	0.883852	-0.20185	0.515517	0.99997	-1.23311	5.90232e-05	0.000687183	-0.711695	0.0205089	0.0921234
ENSG00000213967	ZNF726	zinc finger protein 726 [Source:HGNC Symbol;Acc:HGNC:32462]	19.351	0.431986	0.295119	0.884082	-0.732208	0.144106	0.99997	-1.89029	5.9259e-05	0.000689499	-0.726091	0.104424	0.27582
ENSG00000279822	AC016397.2		11.2399	-0.0671664	0.923675	0.993746	-0.0635084	0.958186	0.99997	-3.96689	6.01466e-05	0.000699391	-3.97055	6.11227e-05	0.00104087
ENSG00000158301	GPRASP2	G protein-coupled receptor associated sorting protein 2 [Source:HGNC Symbol;Acc:HGNC:25169]	332.515	-0.525714	0.00201326	0.106214	0.0620549	0.710452	0.99997	0.680732	6.02158e-05	0.000699761	0.0929633	0.579375	0.772087
ENSG00000106733	NMRK1	nicotinamide riboside kinase 1 [Source:HGNC Symbol;Acc:HGNC:26057]	323.651	0.0614196	0.713087	0.966732	0.16938	0.331007	0.99997	-0.681258	6.03072e-05	0.000700109	-0.789219	4.20093e-06	0.00011356
ENSG00000170054	SERPINA9	serpin family A member 9 [Source:HGNC Symbol;Acc:HGNC:15995]	54.7515	-0.369592	0.776251	0.976657	-1.55658	0.298531	0.99997	-5.8137	6.03207e-05	0.000700109	-4.62671	0.000631713	0.00674958
ENSG00000101335	MYL9	myosin light chain 9 [Source:HGNC Symbol;Acc:HGNC:15754]	33642.4	0.221288	0.427652	0.916805	0.00604684	0.982711	0.99997	-1.11908	6.04573e-05	0.000701259	-0.903841	0.00119756	0.0111127
ENSG00000129355	CDKN2D	cyclin dependent kinase inhibitor 2D [Source:HGNC Symbol;Acc:HGNC:1790]	179.218	0.404369	0.179752	0.838072	0.389635	0.214869	0.99997	-1.22516	6.05119e-05	0.000701458	-1.21043	9.54855e-05	0.00146825
ENSG00000100596	SPTLC2	serine palmitoyltransferase long chain base subunit 2 [Source:HGNC Symbol;Acc:HGNC:11278]	3281.3	0.503411	0.0467491	0.578131	0.136843	0.589606	0.99997	-1.01568	6.08542e-05	0.000704989	-0.649113	0.0104564	0.0564826
ENSG00000157551	KCNJ15	potassium voltage-gated channel subfamily J member 15 [Source:HGNC Symbol;Acc:HGNC:6261]	191.918	0.335674	0.263493	0.874052	0.779847	0.00760612	0.394238	1.17708	6.11936e-05	0.000708481	0.732907	0.0141539	0.0704042
ENSG00000140474	ULK3	unc-51 like kinase 3 [Source:HGNC Symbol;Acc:HGNC:19703]	394.476	0.308497	0.0683919	0.666226	0.11975	0.491225	0.99997	-0.684192	6.1337e-05	0.000709703	-0.495445	0.00408686	0.0283807
ENSG00000182944	EWSR1	EWS RNA binding protein 1 [Source:HGNC Symbol;Acc:HGNC:3508]	3299.17	0.281384	0.194304	0.850102	-0.0549708	0.800303	0.99997	-0.869553	6.14968e-05	0.000710693	-0.533197	0.0140481	0.0701205
ENSG00000187800	PEAR1	platelet endothelial aggregation receptor 1 [Source:HGNC Symbol;Acc:HGNC:33631]	1976.3	0.22396	0.545404	0.941384	-0.155301	0.675836	0.99997	-1.48615	6.14986e-05	0.000710693	-1.10689	0.00284187	0.0216516
ENSG00000161513	FDXR	ferredoxin reductase [Source:HGNC Symbol;Acc:HGNC:3642]	925.831	-0.318624	0.35814	0.896707	-0.198523	0.564485	0.99997	1.3858	6.15796e-05	0.00071119	1.2657	0.000248017	0.00321597
ENSG00000166578	IQCD	IQ motif containing D [Source:HGNC Symbol;Acc:HGNC:25168]	32.2363	-0.640266	0.18154	0.841496	-0.370869	0.363507	0.99997	1.83247	6.22553e-05	0.000717402	1.56307	0.000298484	0.00377353
ENSG00000117054	ACADM	acyl-CoA dehydrogenase medium chain [Source:HGNC Symbol;Acc:HGNC:89]	956.898	-0.302436	0.195425	0.852305	-0.0412498	0.858812	0.99997	0.93275	6.22031e-05	0.000717402	0.671564	0.00387905	0.0272876
ENSG00000006283	CACNA1G	calcium voltage-gated channel subunit alpha1 G [Source:HGNC Symbol;Acc:HGNC:1394]	33.9905	-0.640267	0.417392	0.913608	0.606708	0.3985	0.99997	3.05218	6.2271e-05	0.000717402	1.8052	0.0157263	0.07582
ENSG00000173020	GRK2	G protein-coupled receptor kinase 2 [Source:HGNC Symbol;Acc:HGNC:289]	1557.2	0.195838	0.424713	0.915564	-0.0850546	0.730074	0.99997	-0.984541	6.22221e-05	0.000717402	-0.703648	0.0042268	0.0290028
ENSG00000227471	AKR1B15	aldo-keto reductase family 1 member B15 [Source:HGNC Symbol;Acc:HGNC:37281]	18.4421	-1.17277	0.295021	0.884063	-0.495453	0.547796	0.99997	4.17533	6.23391e-05	0.000717744	3.49801	0.000143155	0.00204328
ENSG00000248527	MTATP6P1	mitochondrially encoded ATP synthase 6 pseudogene 1 [Source:HGNC Symbol;Acc:HGNC:44575]	9737.6	-0.196379	0.264168	0.874052	0.0737632	0.674659	0.99997	0.703733	6.25742e-05	0.000720008	0.433591	0.0136448	0.0686759
ENSG00000253719	ATXN7L3B	ataxin 7 like 3B [Source:HGNC Symbol;Acc:HGNC:37931]	2360	-0.0482525	0.784906	0.976689	-0.0439835	0.802682	0.99997	0.705926	6.29246e-05	0.000723595	0.701657	6.96153e-05	0.00114988
ENSG00000171863	RPS7	ribosomal protein S7 [Source:HGNC Symbol;Acc:HGNC:10440]	5191.87	0.299663	0.212403	0.857527	-0.217302	0.366463	0.99997	-0.961688	6.34919e-05	0.00072967	-0.444723	0.0643984	0.201763
ENSG00000151532	VTI1A	vesicle transport through interaction with t-SNAREs 1A [Source:HGNC Symbol;Acc:HGNC:17792]	734.512	0.019946	0.891115	0.990666	-0.0353361	0.811916	0.99997	-0.587737	6.39703e-05	0.000734715	-0.532455	0.000297709	0.00376657
ENSG00000005302	MSL3	MSL complex subunit 3 [Source:HGNC Symbol;Acc:HGNC:7370]	640.963	0.190808	0.188176	0.844141	-0.00890126	0.951971	0.99997	-0.583865	6.40956e-05	0.000735703	-0.384156	0.0088366	0.049993
ENSG00000112742	TTK	TTK protein kinase [Source:HGNC Symbol;Acc:HGNC:12401]	132.554	0.716516	0.295304	0.884345	-1.40042	0.0449954	0.995792	-2.77734	6.45125e-05	0.000740034	-0.660412	0.337226	0.568213
ENSG00000177885	GRB2	growth factor receptor bound protein 2 [Source:HGNC Symbol;Acc:HGNC:4566]	3105.51	0.146996	0.453139	0.923416	0.0142226	0.942322	0.99997	-0.783904	6.46411e-05	0.000741054	-0.65113	0.000910376	0.00897796
ENSG00000178187	ZNF454	zinc finger protein 454 [Source:HGNC Symbol;Acc:HGNC:21200]	85.4925	-0.640044	0.0135941	0.338406	0.0588044	0.809675	0.99997	1.02117	6.50971e-05	0.000745825	0.322318	0.193679	0.406671
ENSG00000173727	AP000769.1		151.038	-0.329201	0.173839	0.83741	-0.152704	0.507579	0.99997	0.950292	6.52703e-05	0.000747351	0.773795	0.000975337	0.00944914
ENSG00000101224	CDC25B	cell division cycle 25B [Source:HGNC Symbol;Acc:HGNC:1726]	894.148	0.598229	0.116371	0.77126	-0.294261	0.441992	0.99997	-1.52373	6.59015e-05	0.000754116	-0.631243	0.0983519	0.265169
ENSG00000172006	ZNF554	zinc finger protein 554 [Source:HGNC Symbol;Acc:HGNC:26629]	125.228	-0.325421	0.138159	0.804802	-0.0410665	0.842743	0.99997	0.857702	6.63218e-05	0.000758462	0.573348	0.00674773	0.0411108
ENSG00000122694	GLIPR2	GLI pathogenesis related 2 [Source:HGNC Symbol;Acc:HGNC:18007]	863.174	0.0734395	0.775308	0.976657	-0.746597	0.00393186	0.267135	-1.0312	6.64708e-05	0.000759701	-0.21116	0.412493	0.638952
ENSG00000161203	AP2M1	adaptor related protein complex 2 mu 1 subunit [Source:HGNC Symbol;Acc:HGNC:564]	14938.2	0.200473	0.445874	0.922363	0.0299668	0.909323	0.99997	-1.04898	6.66523e-05	0.000761311	-0.878469	0.000839408	0.00844284
ENSG00000116138	DNAJC16	DnaJ heat shock protein family (Hsp40) member C16 [Source:HGNC Symbol;Acc:HGNC:29157]	1060.67	-0.193639	0.327967	0.892938	0.0881018	0.653987	0.99997	0.786311	6.74075e-05	0.000768528	0.50457	0.0105087	0.0566747
ENSG00000086062	B4GALT1	beta-1,4-galactosyltransferase 1 [Source:HGNC Symbol;Acc:HGNC:924]	14549.1	0.126111	0.390068	0.906766	0.0546553	0.709785	0.99997	-0.584969	6.73878e-05	0.000768528	-0.513513	0.000469191	0.00534547
ENSG00000256537	SMIM10L1	small integral membrane protein 10 like 1 [Source:HGNC Symbol;Acc:HGNC:49847]	622.137	0.0909456	0.667889	0.95934	-0.0309903	0.885478	0.99997	-0.850659	6.73729e-05	0.000768528	-0.728723	0.000649794	0.00691905
ENSG00000164418	GRIK2	glutamate ionotropic receptor kainate type subunit 2 [Source:HGNC Symbol;Acc:HGNC:4580]	173.882	0.197735	0.58562	0.947956	0.153488	0.683065	0.99997	-1.46746	6.76069e-05	0.000770331	-1.42321	0.000122111	0.00179217
ENSG00000100568	VTI1B	vesicle transport through interaction with t-SNAREs 1B [Source:HGNC Symbol;Acc:HGNC:17793]	2276.12	0.00352106	0.981037	0.999767	-0.0560518	0.706845	0.99997	-0.591907	6.77882e-05	0.000771927	-0.532334	0.000340635	0.00415785
ENSG00000178031	ADAMTSL1	ADAMTS like 1 [Source:HGNC Symbol;Acc:HGNC:14632]	2133.43	-1.18734	0.00990361	0.281451	-1.46613	0.00149515	0.14592	-1.83801	6.82331e-05	0.000776047	-1.55923	0.000709346	0.00739876
ENSG00000187720	THSD4	thrombospondin type 1 domain containing 4 [Source:HGNC Symbol;Acc:HGNC:25835]	542.499	0.430003	0.426332	0.916237	-0.210762	0.698743	0.99997	-2.16082	6.8203e-05	0.000776047	-1.52006	0.00508416	0.033544
ENSG00000131386	GALNT15	polypeptide N-acetylgalactosaminyltransferase 15 [Source:HGNC Symbol;Acc:HGNC:21531]	720.871	0.477816	0.390463	0.906766	-0.167958	0.76402	0.99997	-2.22139	6.84433e-05	0.000777965	-1.57561	0.00474473	0.0318096
ENSG00000163703	CRELD1	cysteine rich with EGF like domains 1 [Source:HGNC Symbol;Acc:HGNC:14630]	332.265	0.0552898	0.822977	0.981519	0.214786	0.398376	0.99997	-0.99508	6.89262e-05	0.000782979	-1.15458	4.41414e-06	0.000118416
ENSG00000153253	SCN3A	sodium voltage-gated channel alpha subunit 3 [Source:HGNC Symbol;Acc:HGNC:10590]	31.3841	-1.00808	0.255842	0.872453	-0.0953736	0.934693	0.99997	-4.12926	6.91932e-05	0.000785534	-5.04197	1.02886e-06	3.39886e-05
ENSG00000197912	SPG7	SPG7, paraplegin matrix AAA peptidase subunit [Source:HGNC Symbol;Acc:HGNC:11237]	1623.3	-0.0141239	0.935573	0.994832	-0.0143666	0.934957	0.99997	-0.697623	6.93557e-05	0.000786901	-0.69738	7.02283e-05	0.00115493
ENSG00000169756	LIMS1	LIM zinc finger domain containing 1 [Source:HGNC Symbol;Acc:HGNC:6616]	1688.87	0.191905	0.577101	0.946877	0.0203258	0.953074	0.99997	-1.37121	6.95437e-05	0.000788556	-1.19963	0.000503676	0.00566992
ENSG00000068354	TBC1D25	TBC1 domain family member 25 [Source:HGNC Symbol;Acc:HGNC:8092]	415.862	0.219293	0.379426	0.904583	0.104766	0.680474	0.99997	-1.00002	6.97836e-05	0.000790796	-0.885493	0.000452556	0.00518961
ENSG00000185651	UBE2L3	ubiquitin conjugating enzyme E2 L3 [Source:HGNC Symbol;Acc:HGNC:12488]	2061.52	0.125018	0.502623	0.936802	0.0475501	0.799778	0.99997	-0.743239	6.98768e-05	0.000791373	-0.665771	0.000372357	0.00444488
ENSG00000163017	ACTG2	actin, gamma 2, smooth muscle, enteric [Source:HGNC Symbol;Acc:HGNC:145]	45.5446	1.31352	0.151731	0.816352	0.0136998	0.988985	0.99997	-3.78263	7.01819e-05	0.000794347	-2.48281	0.0096029	0.053013
ENSG00000173041	ZNF680	zinc finger protein 680 [Source:HGNC Symbol;Acc:HGNC:26897]	219.606	0.0208599	0.950148	0.996531	0.1146	0.72411	0.99997	1.30728	7.03532e-05	0.000795804	1.21354	0.000230659	0.00304151
ENSG00000177873	ZNF619	zinc finger protein 619 [Source:HGNC Symbol;Acc:HGNC:26910]	129.242	-0.157228	0.619373	0.952398	-0.0782038	0.795237	0.99997	1.23104	7.04791e-05	0.000796747	1.15202	0.000186721	0.00255026
ENSG00000131845	ZNF304	zinc finger protein 304 [Source:HGNC Symbol;Acc:HGNC:13505]	451.155	-0.176136	0.411694	0.913608	0.00970266	0.963309	0.99997	0.846075	7.08134e-05	0.000800042	0.660237	0.00189641	0.0160158
ENSG00000241553	ARPC4	actin related protein 2/3 complex subunit 4 [Source:HGNC Symbol;Acc:HGNC:707]	2053.95	0.28489	0.404828	0.911443	-0.0270271	0.937186	0.99997	-1.36048	7.09478e-05	0.000800937	-1.04856	0.00220398	0.0177936
ENSG00000181852	RNF41	ring finger protein 41 [Source:HGNC Symbol;Acc:HGNC:18401]	2035	0.286315	0.417886	0.913608	-0.151009	0.669999	0.99997	-1.40596	7.09784e-05	0.000800937	-0.968638	0.00620101	0.0386488
ENSG00000132000	PODNL1	podocan like 1 [Source:HGNC Symbol;Acc:HGNC:26275]	976.649	-0.154807	0.721748	0.968273	0.687504	0.112426	0.99997	1.72294	7.13858e-05	0.000805049	0.880628	0.0424452	0.152787
ENSG00000254180	AB015752.1		7.96569	-1.94406	0.0438812	0.567148	0.774478	0.21814	0.99997	3.63234	7.19032e-05	0.000810395	0.913808	0.191269	0.404176
ENSG00000246082	NUDT16P1	nudix hydrolase 16 pseudogene 1 [Source:HGNC Symbol;Acc:HGNC:27189]	27.5546	-0.0866725	0.827896	0.982516	0.785021	0.025322	0.754994	1.46476	7.19752e-05	0.000810718	0.59307	0.120627	0.303483
ENSG00000171817	ZNF540	zinc finger protein 540 [Source:HGNC Symbol;Acc:HGNC:25331]	37.6787	-1.10287	0.0068696	0.22642	-0.0854591	0.814845	0.99997	1.59219	7.21846e-05	0.000812587	0.574782	0.122757	0.306327
ENSG00000034533	ASTE1	asteroid homolog 1 [Source:HGNC Symbol;Acc:HGNC:25021]	202.539	-0.463411	0.0255195	0.45589	-0.0160934	0.936137	0.99997	0.815621	7.30881e-05	0.000822263	0.368304	0.0692581	0.211599
ENSG00000270039	AC025165.5		27.1837	-0.353298	0.443802	0.922363	-0.0774071	0.840526	0.99997	1.71134	7.32897e-05	0.000823541	1.43545	0.000591324	0.00644698
ENSG00000102805	CLN5	CLN5, intracellular trafficking protein [Source:HGNC Symbol;Acc:HGNC:2076]	784.772	-0.0631091	0.736251	0.969616	0.143119	0.452453	0.99997	-0.748307	7.32756e-05	0.000823541	-0.954536	4.50524e-07	1.71916e-05
ENSG00000089177	KIF16B	kinesin family member 16B [Source:HGNC Symbol;Acc:HGNC:15869]	627.146	-0.272979	0.363516	0.898484	0.126243	0.671661	0.99997	1.18642	7.35842e-05	0.000826353	0.787194	0.00846559	0.048377
ENSG00000141665	FBXO15	F-box protein 15 [Source:HGNC Symbol;Acc:HGNC:13617]	12.3482	-1.86524	0.0102315	0.287086	0.314041	0.572396	0.99997	2.79521	7.3745e-05	0.000827661	0.615926	0.290687	0.519788
ENSG00000058085	LAMC2	laminin subunit gamma 2 [Source:HGNC Symbol;Acc:HGNC:6493]	226.56	-0.333865	0.500748	0.936056	-0.36097	0.47694	0.99997	-1.99198	7.41235e-05	0.000831411	-1.96488	8.71635e-05	0.00137072
ENSG00000106635	BCL7B	BCL tumor suppressor 7B [Source:HGNC Symbol;Acc:HGNC:1005]	932.335	0.288312	0.247661	0.872173	0.0761921	0.761879	0.99997	-0.991311	7.42574e-05	0.000832413	-0.779191	0.0018796	0.0159242
ENSG00000100441	KHNYN	KH and NYN domain containing [Source:HGNC Symbol;Acc:HGNC:20166]	2133.17	0.305179	0.13733	0.804802	0.247601	0.225944	0.99997	0.811186	7.43652e-05	0.000833121	0.868763	2.28359e-05	0.000458139
ENSG00000187726	DNAJB13	DnaJ heat shock protein family (Hsp40) member B13 [Source:HGNC Symbol;Acc:HGNC:30718]	8.57744	1.47337	0.352121	0.894875	0.370952	0.60547	0.99997	4.25997	7.45392e-05	0.000834571	5.36238	8.67345e-05	0.00136627
ENSG00000109189	USP46	ubiquitin specific peptidase 46 [Source:HGNC Symbol;Acc:HGNC:20075]	976.643	-0.196138	0.47324	0.92792	0.160669	0.554509	0.99997	1.08001	7.4789e-05	0.000836866	0.723202	0.00798545	0.0464712
ENSG00000164713	BRI3	brain protein I3 [Source:HGNC Symbol;Acc:HGNC:1109]	2128.52	0.474004	0.157307	0.821379	-0.0177511	0.957868	0.99997	-1.32874	7.48737e-05	0.000837314	-0.836986	0.0126502	0.0649864
ENSG00000204740	MALRD1	MAM and LDL receptor class A domain containing 1 [Source:HGNC Symbol;Acc:HGNC:24331]	11.3303	-1.30201	0.0578483	0.625677	-0.106776	0.82147	0.99997	2.5554	7.49684e-05	0.000837871	1.36017	0.00997205	0.0546315
ENSG00000198483	ANKRD35	ankyrin repeat domain 35 [Source:HGNC Symbol;Acc:HGNC:26323]	302.725	0.188263	0.495294	0.934124	0.956562	0.000448885	0.0623669	1.07958	7.50312e-05	0.000838072	0.311284	0.259392	0.485399
ENSG00000143409	MINDY1	MINDY lysine 48 deubiquitinase 1 [Source:HGNC Symbol;Acc:HGNC:25648]	432.395	-0.399441	0.0725757	0.680825	-0.0243562	0.911481	0.99997	0.876446	7.51074e-05	0.000838423	0.501362	0.0228055	0.0991205
ENSG00000122862	SRGN	serglycin [Source:HGNC Symbol;Acc:HGNC:9361]	14701	0.611867	0.034829	0.514029	-0.426375	0.141514	0.99997	-1.14796	7.53177e-05	0.000840196	-0.109722	0.705149	0.852838
ENSG00000139344	AMDHD1	amidohydrolase domain containing 1 [Source:HGNC Symbol;Acc:HGNC:28577]	33.8708	0.226843	0.561114	0.944742	0.587246	0.0835109	0.99997	1.41325	7.53561e-05	0.000840196	1.05285	0.00489969	0.0326611
ENSG00000101997	CCDC22	coiled-coil domain containing 22 [Source:HGNC Symbol;Acc:HGNC:28909]	345.74	0.283697	0.313373	0.888392	-0.135494	0.636193	0.99997	-1.12326	7.54311e-05	0.000840531	-0.70407	0.0132024	0.0670445
ENSG00000166508	MCM7	minichromosome maintenance complex component 7 [Source:HGNC Symbol;Acc:HGNC:6950]	1292.59	0.886841	0.0411234	0.550916	-0.261472	0.548127	0.99997	-1.72019	7.59259e-05	0.00084554	-0.571875	0.188508	0.400355
ENSG00000206190	ATP10A	ATPase phospholipid transporting 10A (putative) [Source:HGNC Symbol;Acc:HGNC:13542]	4508.93	0.722126	0.00884952	0.264358	0.309573	0.262425	0.99997	-1.08973	7.8401e-05	0.000872584	-0.677174	0.0142003	0.0705598
ENSG00000221955	SLC12A8	solute carrier family 12 member 8 [Source:HGNC Symbol;Acc:HGNC:15595]	373.204	-0.915494	0.0675336	0.663676	-0.169884	0.731729	0.99997	1.97187	7.8626e-05	0.000874568	1.22626	0.0136027	0.0684823
ENSG00000121897	LIAS	lipoic acid synthetase [Source:HGNC Symbol;Acc:HGNC:16429]	232.461	0.172858	0.528066	0.938788	-0.0171269	0.948396	0.99997	1.06084	7.87209e-05	0.000875103	1.25082	3.60288e-06	0.000100099
ENSG00000102078	SLC25A14	solute carrier family 25 member 14 [Source:HGNC Symbol;Acc:HGNC:10984]	170.695	-0.127697	0.541916	0.940561	-0.186938	0.398626	0.99997	-0.853588	7.93146e-05	0.000881179	-0.794346	0.000215964	0.00288435
ENSG00000248458	AL139147.1		22.0754	1.27571	0.173486	0.83741	-0.217618	0.742234	0.99997	2.95157	7.95064e-05	0.000882785	4.44489	3.22872e-07	1.30672e-05
ENSG00000071626	DAZAP1	DAZ associated protein 1 [Source:HGNC Symbol;Acc:HGNC:2683]	1991.42	0.577757	0.0337971	0.509016	-0.135944	0.618391	0.99997	-1.07509	7.95635e-05	0.000882895	-0.361389	0.185007	0.396005
ENSG00000111696	NT5DC3	5'-nucleotidase domain containing 3 [Source:HGNC Symbol;Acc:HGNC:30826]	479.455	0.97664	0.00436018	0.17732	0.444761	0.199032	0.99997	-1.35392	8.00457e-05	0.000887719	-0.822039	0.0173869	0.0816016
ENSG00000114573	ATP6V1A	ATPase H+ transporting V1 subunit A [Source:HGNC Symbol;Acc:HGNC:851]	4282.56	-0.539958	0.029976	0.479908	-0.405741	0.102317	0.99997	0.980626	8.03705e-05	0.000890793	0.84641	0.000657505	0.00697731
ENSG00000157593	SLC35B2	solute carrier family 35 member B2 [Source:HGNC Symbol;Acc:HGNC:16872]	2904.38	0.209102	0.320421	0.88944	-0.0222483	0.916055	0.99997	-0.830546	8.09492e-05	0.000896675	-0.599196	0.00447862	0.030363
ENSG00000115884	SDC1	syndecan 1 [Source:HGNC Symbol;Acc:HGNC:10658]	975.921	-1.07427	0.0172425	0.383608	-0.698181	0.119788	0.99997	1.77616	8.10867e-05	0.000897667	1.40007	0.00182918	0.0156031
ENSG00000160789	LMNA	lamin A/C [Source:HGNC Symbol;Acc:HGNC:6636]	22781.1	0.0439277	0.905548	0.991406	-0.184168	0.618945	0.99997	-1.45914	8.11922e-05	0.000897772	-1.23104	0.000884672	0.00879404
ENSG00000182218	HHIPL1	HHIP like 1 [Source:HGNC Symbol;Acc:HGNC:19710]	845.378	0.00581573	0.984019	0.999767	-0.0436642	0.881482	0.99997	-1.14907	8.11711e-05	0.000897772	-1.09959	0.000163013	0.00226619
ENSG00000185149	NPY2R	neuropeptide Y receptor Y2 [Source:HGNC Symbol;Acc:HGNC:7957]	26.8544	2.50353	0.00566797	0.203315	3.26491	0.0184199	0.648814	-3.69041	8.15381e-05	0.000900508	-4.45179	0.00109856	0.0103732
ENSG00000060971	ACAA1	acetyl-CoA acyltransferase 1 [Source:HGNC Symbol;Acc:HGNC:82]	1132.48	0.207489	0.335694	0.893749	0.202868	0.350773	0.99997	-0.851794	8.15021e-05	0.000900508	-0.847173	9.28684e-05	0.00143985
ENSG00000175662	TOM1L2	target of myb1 like 2 membrane trafficking protein [Source:HGNC Symbol;Acc:HGNC:11984]	2697.64	0.135492	0.556222	0.943906	0.187957	0.41598	0.99997	-0.908348	8.15842e-05	0.000900508	-0.960813	3.13081e-05	0.000595522
ENSG00000140521	POLG	DNA polymerase gamma, catalytic subunit [Source:HGNC Symbol;Acc:HGNC:9179]	1317.9	0.365448	0.057577	0.625677	0.181895	0.348112	0.99997	-0.759555	8.19977e-05	0.000903472	-0.576001	0.002908	0.0220654
ENSG00000278385	AC121338.2		11.2418	-1.69958	0.0734342	0.681059	-0.755474	0.16802	0.99997	3.49545	8.19222e-05	0.000903472	2.55134	7.35041e-05	0.00119104
ENSG00000196268	ZNF493	zinc finger protein 493 [Source:HGNC Symbol;Acc:HGNC:23708]	232.309	-0.34751	0.438645	0.919966	0.295188	0.503433	0.99997	1.75404	8.19867e-05	0.000903472	1.11134	0.0124217	0.0641961
ENSG00000008056	SYN1	synapsin I [Source:HGNC Symbol;Acc:HGNC:11494]	122.438	0.649087	0.0719417	0.678894	0.578667	0.0911203	0.99997	1.36651	8.21166e-05	0.00090425	1.43693	5.53268e-05	0.000954336
ENSG00000058056	USP13	ubiquitin specific peptidase 13 [Source:HGNC Symbol;Acc:HGNC:12611]	528.42	0.381059	0.139416	0.804802	0.0176499	0.946108	0.99997	-1.02002	8.25285e-05	0.000908251	-0.656611	0.01151	0.0607599
ENSG00000145287	PLAC8	placenta specific 8 [Source:HGNC Symbol;Acc:HGNC:19254]	17.7642	0.118627	0.837892	0.984186	1.22986	0.0127505	0.53914	2.05724	8.27293e-05	0.000909924	0.946004	0.0876981	0.247439
ENSG00000041353	RAB27B	RAB27B, member RAS oncogene family [Source:HGNC Symbol;Acc:HGNC:9767]	193.169	-0.0580449	0.914728	0.992846	-0.194904	0.725748	0.99997	-2.16128	8.3278e-05	0.000915421	-2.02442	0.000223561	0.00296044
ENSG00000117758	STX12	syntaxin 12 [Source:HGNC Symbol;Acc:HGNC:11430]	2824.66	-0.129071	0.402255	0.90935	0.134246	0.386468	0.99997	-0.607805	8.35414e-05	0.000917778	-0.871122	1.75691e-08	1.08061e-06
ENSG00000141564	RPTOR	regulatory associated protein of MTOR complex 1 [Source:HGNC Symbol;Acc:HGNC:30287]	1155.87	0.321364	0.0498549	0.590366	0.12494	0.450052	0.99997	-0.64631	8.36668e-05	0.000918616	-0.449885	0.00639059	0.0394361
ENSG00000144233	AMMECR1L	AMMECR1 like [Source:HGNC Symbol;Acc:HGNC:28658]	1119.98	0.340127	0.105708	0.756091	-0.0250381	0.905853	0.99997	-0.828994	8.39824e-05	0.000921539	-0.463829	0.0280444	0.114692
ENSG00000092853	CLSPN	claspin [Source:HGNC Symbol;Acc:HGNC:19715]	153.764	0.738832	0.331505	0.893749	-0.100365	0.897475	0.99997	-3.0249	8.47065e-05	0.000928395	-2.1857	0.00454689	0.0307478
ENSG00000114107	CEP70	centrosomal protein 70 [Source:HGNC Symbol;Acc:HGNC:29972]	233.962	-0.158919	0.626832	0.952977	0.55017	0.0866963	0.99997	1.27186	8.46828e-05	0.000928395	0.562769	0.0828517	0.238476
ENSG00000115241	PPM1G	protein phosphatase, Mg2+/Mn2+ dependent 1G [Source:HGNC Symbol;Acc:HGNC:9278]	2340.59	0.494801	0.0804375	0.701574	-0.0854672	0.763221	0.99997	-1.11337	8.49713e-05	0.000930752	-0.533099	0.0599998	0.192432
ENSG00000123505	AMD1	adenosylmethionine decarboxylase 1 [Source:HGNC Symbol;Acc:HGNC:457]	1824.8	-0.0191194	0.93394	0.994547	-0.0623513	0.787939	0.99997	-0.908565	8.51855e-05	0.000932551	-0.865333	0.00018242	0.00250065
ENSG00000129460	NGDN	neuroguidin [Source:HGNC Symbol;Acc:HGNC:20271]	373.313	0.254941	0.126162	0.790943	-0.222886	0.190787	0.99997	-0.661745	8.53633e-05	0.000933951	-0.183919	0.275468	0.503775
ENSG00000167522	ANKRD11	ankyrin repeat domain 11 [Source:HGNC Symbol;Acc:HGNC:21316]	3596.83	0.256331	0.481579	0.930437	-0.191997	0.598621	0.99997	-1.43181	8.55538e-05	0.000935488	-0.983482	0.00697015	0.0419554
ENSG00000272950	AC093799.1		13.889	-1.34827	0.0376906	0.529338	-0.344154	0.464812	0.99997	2.42637	8.57349e-05	0.00093692	1.42225	0.00536806	0.0349286
ENSG00000279329	AC020910.5		51.0073	-0.263475	0.473	0.92792	0.0369638	0.911226	0.99997	1.38228	8.60375e-05	0.000939679	1.08184	0.00185575	0.0157578
ENSG00000151575	TEX9	testis expressed 9 [Source:HGNC Symbol;Acc:HGNC:29585]	152.982	-0.588051	0.0791927	0.697067	0.00993865	0.975592	0.99997	1.30284	8.62594e-05	0.000941551	0.704851	0.0316788	0.124859
ENSG00000204054	LINC00963	long intergenic non-protein coding RNA 963 [Source:HGNC Symbol;Acc:HGNC:48716]	1229.42	-0.0456982	0.860962	0.988912	0.00377161	0.988399	0.99997	1.02111	8.66766e-05	0.000945554	0.971643	0.00018784	0.00256338
ENSG00000112796	ENPP5	ectonucleotide pyrophosphatase/phosphodiesterase 5 (putative) [Source:HGNC Symbol;Acc:HGNC:13717]	213.71	-0.143158	0.708858	0.964904	0.928775	0.0139946	0.559292	1.49011	8.71654e-05	0.000950332	0.418181	0.273145	0.5014
ENSG00000175938	ORAI3	ORAI calcium release-activated calcium modulator 3 [Source:HGNC Symbol;Acc:HGNC:28185]	266.43	-0.0713284	0.748158	0.972131	-0.170515	0.42709	0.99997	0.858332	8.73726e-05	0.000952035	0.957519	1.13679e-05	0.000262417
ENSG00000175567	UCP2	uncoupling protein 2 [Source:HGNC Symbol;Acc:HGNC:12518]	594.285	0.271982	0.795312	0.977637	0.221653	0.83106	0.99997	4.09163	8.77111e-05	0.000955167	4.14196	7.29297e-05	0.00118991
ENSG00000148671	ADIRF	adipogenesis regulatory factor [Source:HGNC Symbol;Acc:HGNC:24043]	981.6	-0.558538	0.210473	0.855943	-0.162785	0.716929	0.99997	-1.75551	8.79718e-05	0.000957449	-2.15127	1.51765e-06	4.78535e-05
ENSG00000152078	TMEM56	transmembrane protein 56 [Source:HGNC Symbol;Acc:HGNC:26477]	166.413	-0.7658	0.0332012	0.506185	-0.185152	0.596254	0.99997	1.40024	8.82946e-05	0.000960403	0.819592	0.0198853	0.0902684
ENSG00000213626	LBH	limb bud and heart development [Source:HGNC Symbol;Acc:HGNC:29532]	7218.02	0.0992166	0.781966	0.976657	0.890227	0.012973	0.540414	1.40443	8.89e-05	0.000966425	0.613417	0.0870223	0.246238
ENSG00000244219	TMEM225B	transmembrane protein 225B [Source:HGNC Symbol;Acc:HGNC:53075]	35.5234	-0.550299	0.187857	0.844141	0.0746009	0.840149	0.99997	1.57251	8.90729e-05	0.000967743	0.947611	0.0145345	0.071672
ENSG00000116212	LRRC42	leucine rich repeat containing 42 [Source:HGNC Symbol;Acc:HGNC:28792]	796.778	0.292884	0.100269	0.745591	0.108802	0.546638	0.99997	-0.701156	8.91495e-05	0.000968013	-0.517073	0.00402167	0.0280482
ENSG00000102384	CENPI	centromere protein I [Source:HGNC Symbol;Acc:HGNC:3968]	127.958	0.612668	0.24244	0.870226	-0.192818	0.720766	0.99997	-2.08256	8.9362e-05	0.000969756	-1.27707	0.0163986	0.0781997
ENSG00000172888	ZNF621	zinc finger protein 621 [Source:HGNC Symbol;Acc:HGNC:24787]	1496.6	-0.21371	0.377958	0.904583	0.343906	0.154542	0.99997	0.947646	8.97516e-05	0.000973317	0.390029	0.107045	0.280484
ENSG00000150093	ITGB1	integrin subunit beta 1 [Source:HGNC Symbol;Acc:HGNC:6153]	36396.5	-0.0589223	0.862962	0.989102	-0.129219	0.705088	0.99997	-1.33715	8.97942e-05	0.000973317	-1.26685	0.000206643	0.00277572
ENSG00000185989	RASA3	RAS p21 protein activator 3 [Source:HGNC Symbol;Acc:HGNC:20331]	1702.6	0.206882	0.32158	0.889856	-0.0454604	0.82842	0.99997	-0.819001	9.01779e-05	0.00097691	-0.566659	0.00678376	0.04129
ENSG00000154040	CABYR	calcium binding tyrosine phosphorylation regulated [Source:HGNC Symbol;Acc:HGNC:15569]	229.441	0.0425558	0.886797	0.990481	0.102813	0.72353	0.99997	1.15271	9.03736e-05	0.000978463	1.09245	0.000215068	0.00287856
ENSG00000260233	SSSCA1-AS1	SSSCA1 antisense RNA 1 (head to head) [Source:HGNC Symbol;Acc:HGNC:27384]	19.7369	-1.1127	0.030581	0.482742	-0.109109	0.794535	0.99997	1.93945	9.12216e-05	0.000987072	0.93586	0.0338847	0.131066
ENSG00000261342	AC006538.1		37.0194	-0.55495	0.253156	0.872173	-0.182587	0.670627	0.99997	1.82489	9.17348e-05	0.000992052	1.45252	0.00124741	0.0114784
ENSG00000167995	BEST1	bestrophin 1 [Source:HGNC Symbol;Acc:HGNC:12703]	816.659	0.931629	0.0124793	0.321023	-0.359662	0.328502	0.99997	1.44435	9.30072e-05	0.00100523	2.73564	1.7671e-13	4.07916e-11
ENSG00000225808	DNAJC19P5	DnaJ heat shock protein family (Hsp40) member C19 pseudogene 5 [Source:HGNC Symbol;Acc:HGNC:45068]	22.908	-1.52339	0.197357	0.852305	0.0529788	0.957055	0.99997	4.44249	9.31374e-05	0.00100548	2.86613	0.00563709	0.0359735
ENSG00000120533	ENY2	ENY2, transcription and export complex 2 subunit [Source:HGNC Symbol;Acc:HGNC:24449]	1016.64	0.147387	0.38583	0.905079	-0.151368	0.377638	0.99997	-0.667217	9.31048e-05	0.00100548	-0.368462	0.0309785	0.122902
ENSG00000079616	KIF22	kinesin family member 22 [Source:HGNC Symbol;Acc:HGNC:6391]	430.97	0.87502	0.074001	0.682134	-0.416105	0.398879	0.99997	-1.92052	9.32167e-05	0.00100575	-0.629396	0.200369	0.415262
ENSG00000196371	FUT4	fucosyltransferase 4 [Source:HGNC Symbol;Acc:HGNC:4015]	342.591	0.342245	0.076012	0.689535	-0.0811073	0.680965	0.99997	-0.760235	9.33707e-05	0.00100683	-0.336882	0.0850325	0.242369
ENSG00000277287	AL109976.1		25.2543	0.543259	0.344765	0.894678	0.479796	0.312887	0.99997	1.99766	9.38966e-05	0.00101192	2.06112	0.000148051	0.00209876
ENSG00000145700	ANKRD31	ankyrin repeat domain 31 [Source:HGNC Symbol;Acc:HGNC:26853]	11.204	-1.55624	0.0212497	0.418361	0.46688	0.36562	0.99997	2.53434	9.47441e-05	0.00102046	0.511212	0.35165	0.582034
ENSG00000107672	NSMCE4A	NSE4 homolog A, SMC5-SMC6 complex component [Source:HGNC Symbol;Acc:HGNC:25935]	284.5	0.291382	0.115257	0.769501	0.0639658	0.737933	0.99997	-0.730246	9.54453e-05	0.00102718	-0.50283	0.00782712	0.0457308
ENSG00000103549	RNF40	ring finger protein 40 [Source:HGNC Symbol;Acc:HGNC:16867]	2471	0.297334	0.170233	0.83459	-0.0455916	0.833948	0.99997	-0.846979	9.54772e-05	0.00102718	-0.504053	0.0203056	0.09151
ENSG00000146143	PRIM2	DNA primase subunit 2 [Source:HGNC Symbol;Acc:HGNC:9370]	470.314	-0.103268	0.71972	0.967726	-0.502926	0.08459	0.99997	-1.13264	9.56724e-05	0.00102868	-0.732981	0.0112287	0.0595988
ENSG00000251432	AC108062.1		54.6256	-0.769648	0.179835	0.838072	0.086453	0.872318	0.99997	2.19193	9.67544e-05	0.00103972	1.33583	0.0151541	0.0739241
ENSG00000242474	AC093627.5		17.049	-0.298414	0.593833	0.949029	0.184751	0.674706	0.99997	1.98485	9.78609e-05	0.00105101	1.50168	0.00253148	0.0198464
ENSG00000099204	ABLIM1	actin binding LIM protein 1 [Source:HGNC Symbol;Acc:HGNC:78]	1255.75	-0.879011	0.00555103	0.200716	-0.601751	0.0564456	0.99997	1.23394	9.79566e-05	0.00105143	0.956678	0.00244045	0.0193109
ENSG00000163737	PF4	platelet factor 4 [Source:HGNC Symbol;Acc:HGNC:8861]	25.2971	6.14586	5.13357e-06	0.00107704	2.59014	9.94141e-05	0.0191248	2.57695	9.96766e-05	0.00106928	6.13267	5.51902e-06	0.000142652
ENSG00000196642	RABL6	RAB, member RAS oncogene family like 6 [Source:HGNC Symbol;Acc:HGNC:24703]	1807.89	0.322548	0.244761	0.871929	-0.113694	0.682805	0.99997	-1.08065	9.97416e-05	0.00106936	-0.644411	0.0203635	0.0916821
ENSG00000111906	HDDC2	HD domain containing 2 [Source:HGNC Symbol;Acc:HGNC:21078]	794.435	0.0493677	0.857531	0.988017	-0.0141156	0.959448	0.99997	-1.0746	0.000100155	0.00107318	-1.01111	0.000253879	0.00327156
ENSG00000164675	IQUB	IQ motif and ubiquitin domain containing [Source:HGNC Symbol;Acc:HGNC:21995]	16.6575	-1.39561	0.0229272	0.435906	-0.0762158	0.87677	0.99997	2.30649	0.000100692	0.00107831	0.987094	0.0557558	0.183124
ENSG00000259895	AC106820.2		3.78589	-3.18491	0.0344894	0.512763	0.369644	0.652996	0.99997	5.41674	0.000101096	0.00108203	1.86219	0.063105	0.199124
ENSG00000155393	HEATR3	HEAT repeat containing 3 [Source:HGNC Symbol;Acc:HGNC:26087]	461.518	0.292977	0.348795	0.894678	-0.184842	0.559084	0.99997	-1.2227	0.000101187	0.00108238	-0.744882	0.0179013	0.0834294
ENSG00000115661	STK16	serine/threonine kinase 16 [Source:HGNC Symbol;Acc:HGNC:11394]	518.447	0.0477965	0.812021	0.978561	0.0157964	0.938557	0.99997	-0.787995	0.000101779	0.00108808	-0.755995	0.000198312	0.00268116
ENSG00000064763	FAR2	fatty acyl-CoA reductase 2 [Source:HGNC Symbol;Acc:HGNC:25531]	139.791	0.485979	0.400883	0.909223	-0.449798	0.448017	0.99997	-2.27901	0.000102055	0.00109041	-1.34323	0.0216501	0.095678
ENSG00000148483	TMEM236	transmembrane protein 236 [Source:HGNC Symbol;Acc:HGNC:23473]	38.1999	-0.840218	0.298058	0.885083	0.22206	0.764323	0.99997	3.05097	0.000102176	0.00109108	1.98869	0.00925515	0.0517038
ENSG00000177054	ZDHHC13	zinc finger DHHC-type containing 13 [Source:HGNC Symbol;Acc:HGNC:18413]	361.873	0.0979753	0.577946	0.947084	-0.0519829	0.774235	0.99997	-0.693229	0.000102454	0.00109342	-0.543271	0.00239216	0.0190092
ENSG00000170417	TMEM182	transmembrane protein 182 [Source:HGNC Symbol;Acc:HGNC:26391]	231.435	-0.606036	0.0615515	0.643065	-0.0678179	0.83081	0.99997	1.25149	0.000102682	0.00109523	0.71327	0.0255389	0.10743
ENSG00000165072	MAMDC2	MAM domain containing 2 [Source:HGNC Symbol;Acc:HGNC:23673]	584.422	-0.979208	0.0827415	0.703858	-0.487617	0.38423	0.99997	2.18666	0.000103835	0.0011069	1.69507	0.00253432	0.0198603
ENSG00000091436	MAP3K20	mitogen-activated protein kinase kinase kinase 20 [Source:HGNC Symbol;Acc:HGNC:17797]	2892.61	-0.271491	0.164759	0.828002	-0.26493	0.176811	0.99997	-0.760174	0.000104153	0.00110965	-0.766735	8.92497e-05	0.00139531
ENSG00000235954	TTC28-AS1	TTC28 antisense RNA 1 [Source:HGNC Symbol;Acc:HGNC:29336]	106.419	-0.938439	0.0380438	0.530877	-0.189868	0.662882	0.99997	1.74016	0.000104359	0.00111122	0.991587	0.0240855	0.103031
ENSG00000088179	PTPN4	protein tyrosine phosphatase, non-receptor type 4 [Source:HGNC Symbol;Acc:HGNC:9656]	572.449	-0.447938	0.176514	0.837586	-0.143431	0.662239	0.99997	1.28122	0.00010518	0.00111933	0.976709	0.00302784	0.0226314
ENSG00000111199	TRPV4	transient receptor potential cation channel subfamily V member 4 [Source:HGNC Symbol;Acc:HGNC:18083]	107.834	0.271258	0.617044	0.952398	0.592506	0.29986	0.99997	-2.14239	0.000106197	0.0011295	-2.46363	1.14982e-05	0.000264771
ENSG00000139926	FRMD6	FERM domain containing 6 [Source:HGNC Symbol;Acc:HGNC:19839]	32775.3	-0.321604	0.40303	0.909724	0.0400863	0.916974	0.99997	1.48953	0.000107396	0.00114161	1.12784	0.00335923	0.0243926
ENSG00000225511	LINC00475	long intergenic non-protein coding RNA 475 [Source:HGNC Symbol;Acc:HGNC:23569]	82.911	-0.226729	0.648592	0.955773	0.0321105	0.945758	0.99997	1.8825	0.000107519	0.00114227	1.62366	0.00078991	0.00804014
ENSG00000165476	REEP3	receptor accessory protein 3 [Source:HGNC Symbol;Acc:HGNC:23711]	3216.04	0.27793	0.280466	0.878855	0.266667	0.301661	0.99997	-0.99753	0.000108703	0.00115419	-0.986267	0.000131614	0.00190621
ENSG00000230162	CT45A11P	cancer/testis antigen family 45 member A11, pseudogene [Source:HGNC Symbol;Acc:HGNC:51336]	10.9411	-0.709146	0.381561	0.904904	0.0121845	0.982695	0.99997	2.82926	0.000108792	0.00115448	2.10793	0.00144543	0.0129308
ENSG00000072954	TMEM38A	transmembrane protein 38A [Source:HGNC Symbol;Acc:HGNC:28462]	139.541	-0.305079	0.300156	0.885083	0.23039	0.417861	0.99997	1.12193	0.000109002	0.00115605	0.586458	0.0424235	0.152769
ENSG00000177917	ARL6IP6	ADP ribosylation factor like GTPase 6 interacting protein 6 [Source:HGNC Symbol;Acc:HGNC:24048]	367.964	0.451679	0.0653345	0.655137	0.380862	0.128673	0.99997	-0.953753	0.000109411	0.00115908	-0.882935	0.000396566	0.00468414
ENSG00000189266	PNRC2	proline rich nuclear receptor coactivator 2 [Source:HGNC Symbol;Acc:HGNC:23158]	1495.64	0.114082	0.658586	0.957633	0.288152	0.262305	0.99997	0.996122	0.000109375	0.00115908	0.822051	0.00142697	0.0128007
ENSG00000073536	NLE1	notchless homolog 1 [Source:HGNC Symbol;Acc:HGNC:19889]	390.943	0.357757	0.183993	0.843184	-0.327871	0.229542	0.99997	-1.04881	0.000109608	0.00116051	-0.363186	0.180249	0.390126
ENSG00000174125	TLR1	toll like receptor 1 [Source:HGNC Symbol;Acc:HGNC:11847]	65.5693	-0.67523	0.161769	0.825944	-0.498948	0.26518	0.99997	1.82633	0.000110047	0.00116449	1.65005	0.000321604	0.00397972
ENSG00000141425	RPRD1A	regulation of nuclear pre-mRNA domain containing 1A [Source:HGNC Symbol;Acc:HGNC:25560]	899.966	0.18036	0.646734	0.955773	0.154995	0.695558	0.99997	-1.526	0.00011014	0.00116481	-1.50064	0.00014527	0.00206717
ENSG00000197415	VEPH1	ventricular zone expressed PH domain containing 1 [Source:HGNC Symbol;Acc:HGNC:25735]	249.553	-0.716717	0.0797496	0.699185	-0.959476	0.0218284	0.707526	-1.60965	0.000110737	0.00117047	-1.36689	0.000883775	0.00879367
ENSG00000159259	CHAF1B	chromatin assembly factor 1 subunit B [Source:HGNC Symbol;Acc:HGNC:1911]	158.061	0.562422	0.27196	0.877001	-0.232284	0.657502	0.99997	-2.00189	0.000110853	0.00117103	-1.20719	0.0197949	0.089967
ENSG00000213846	AC098614.1		344.517	-0.651326	0.0157149	0.366336	-0.386022	0.144672	0.99997	1.03839	0.000111108	0.00117306	0.773089	0.00361149	0.0258133
ENSG00000177602	HASPIN	histone H3 associated protein kinase [Source:HGNC Symbol;Acc:HGNC:19682]	48.316	1.3098	0.024769	0.449153	-1.07749	0.0761716	0.99997	-2.31333	0.000111482	0.00117635	0.0739532	0.900686	0.95745
ENSG00000152926	ZNF117	zinc finger protein 117 [Source:HGNC Symbol;Acc:HGNC:12897]	768.417	-0.928526	0.0579166	0.625677	-0.212047	0.663383	0.99997	1.88903	0.00011205	0.00118167	1.17256	0.0162301	0.0775939
ENSG00000169047	IRS1	insulin receptor substrate 1 [Source:HGNC Symbol;Acc:HGNC:6125]	1551.54	0.542793	0.0236422	0.440944	0.103174	0.668411	0.99997	-0.92745	0.000112471	0.00118412	-0.487832	0.0425986	0.152998
ENSG00000185019	UBOX5	U-box domain containing 5 [Source:HGNC Symbol;Acc:HGNC:17777]	198.898	0.133499	0.552484	0.942795	-0.00950864	0.967631	0.99997	-0.884524	0.000112441	0.00118412	-0.741517	0.00127158	0.0116549
ENSG00000114021	NIT2	nitrilase family member 2 [Source:HGNC Symbol;Acc:HGNC:29878]	691.67	-0.102985	0.574264	0.945925	-0.0596458	0.748989	0.99997	-0.714134	0.000112468	0.00118412	-0.757473	4.16224e-05	0.000751213
ENSG00000050393	MCUR1	mitochondrial calcium uniporter regulator 1 [Source:HGNC Symbol;Acc:HGNC:21097]	732.075	0.248033	0.190371	0.84537	0.11612	0.545297	0.99997	-0.734872	0.000112693	0.00118578	-0.602959	0.00160427	0.0140829
ENSG00000157837	SPPL3	signal peptide peptidase like 3 [Source:HGNC Symbol;Acc:HGNC:30424]	1365.03	-0.198433	0.167432	0.830624	-0.190474	0.181318	0.99997	0.553229	0.00011328	0.00119129	0.545271	0.000136087	0.00196187
ENSG00000076356	PLXNA2	plexin A2 [Source:HGNC Symbol;Acc:HGNC:9100]	1828.3	1.77245	1.26196e-16	3.25279e-13	0.84135	8.76111e-05	0.0177054	-0.823598	0.00011339	0.00119178	0.107506	0.617476	0.797786
ENSG00000204580	DDR1	discoidin domain receptor tyrosine kinase 1 [Source:HGNC Symbol;Acc:HGNC:2730]	2336.16	-0.151061	0.649524	0.955925	0.148631	0.654081	0.99997	1.2817	0.00011349	0.00119216	0.982008	0.00310246	0.0229833
ENSG00000185860	CCDC190	coiled-coil domain containing 190 [Source:HGNC Symbol;Acc:HGNC:28736]	41.0117	-0.539988	0.481796	0.930437	0.686268	0.454171	0.99997	-3.18691	0.000113562	0.00119224	-4.41317	3.36045e-07	1.34547e-05
ENSG00000261609	GAN	gigaxonin [Source:HGNC Symbol;Acc:HGNC:4137]	841.791	-0.0774236	0.844754	0.985789	-0.0942154	0.810467	0.99997	1.52096	0.000114027	0.00119646	1.53775	9.53303e-05	0.00146825
ENSG00000168818	STX18	syntaxin 18 [Source:HGNC Symbol;Acc:HGNC:15942]	690.766	0.177368	0.331757	0.893749	-0.0345599	0.852039	0.99997	-0.709242	0.0001142	0.00119692	-0.497313	0.006943	0.0419045
ENSG00000165195	PIGA	phosphatidylinositol glycan anchor biosynthesis class A [Source:HGNC Symbol;Acc:HGNC:8957]	246.056	0.0874507	0.771034	0.976657	0.209962	0.473877	0.99997	1.14301	0.000114178	0.00119692	1.0205	0.000601938	0.0065171
ENSG00000137691	C11orf70	chromosome 11 open reading frame 70 [Source:HGNC Symbol;Acc:HGNC:28188]	235.003	-0.228729	0.207058	0.855599	0.0022567	0.989721	0.99997	0.689827	0.000114412	0.00119848	0.458842	0.00981803	0.05393
ENSG00000003137	CYP26B1	cytochrome P450 family 26 subfamily B member 1 [Source:HGNC Symbol;Acc:HGNC:20581]	917.637	-0.958771	0.113509	0.764941	-0.0367268	0.951481	0.99997	2.33424	0.000114739	0.00120123	1.4122	0.0194299	0.0886749
ENSG00000198121	LPAR1	lysophosphatidic acid receptor 1 [Source:HGNC Symbol;Acc:HGNC:3166]	3782.51	0.322035	0.381344	0.904744	0.428245	0.245185	0.99997	-1.41904	0.000115601	0.00120957	-1.52525	3.45063e-05	0.000644553
ENSG00000068001	HYAL2	hyaluronoglucosaminidase 2 [Source:HGNC Symbol;Acc:HGNC:5321]	581.189	0.0796032	0.781929	0.976657	0.150145	0.606382	0.99997	-1.11473	0.000115866	0.00121167	-1.18527	4.31733e-05	0.000773752
ENSG00000177889	UBE2N	ubiquitin conjugating enzyme E2 N [Source:HGNC Symbol;Acc:HGNC:12492]	1709.35	0.0822806	0.712512	0.966546	-0.0921237	0.681394	0.99997	-0.862704	0.000116014	0.00121254	-0.6883	0.00210693	0.017249
ENSG00000242689	CNTF	ciliary neurotrophic factor [Source:HGNC Symbol;Acc:HGNC:2169]	31.4501	0.447722	0.366875	0.898484	-0.102152	0.801973	0.99997	1.71321	0.000116249	0.00121431	2.26308	1.02602e-06	3.39548e-05
ENSG00000064687	ABCA7	ATP binding cassette subfamily A member 7 [Source:HGNC Symbol;Acc:HGNC:37]	523.256	-0.755392	0.0726529	0.680825	0.82436	0.0491153	0.99997	1.61857	0.000116609	0.0012174	0.038822	0.926308	0.967804
ENSG00000150753	CCT5	chaperonin containing TCP1 subunit 5 [Source:HGNC Symbol;Acc:HGNC:1618]	5213.77	0.383772	0.0725732	0.680825	-0.172808	0.419374	0.99997	-0.823639	0.000117395	0.00122492	-0.267058	0.211828	0.428886
ENSG00000119314	PTBP3	polypyrimidine tract binding protein 3 [Source:HGNC Symbol;Acc:HGNC:10253]	3792.84	-0.356474	0.252655	0.872173	-0.602493	0.0527323	0.99997	1.19901	0.00011809	0.00123148	1.44502	3.43375e-06	9.64029e-05
ENSG00000157111	TMEM171	transmembrane protein 171 [Source:HGNC Symbol;Acc:HGNC:27031]	93.2288	0.990694	0.0304836	0.481624	0.020323	0.965869	0.99997	-1.78604	0.000118344	0.00123345	-0.815666	0.0820015	0.236578
ENSG00000117036	ETV3	ETS variant 3 [Source:HGNC Symbol;Acc:HGNC:3492]	981.718	0.00451728	0.981593	0.999767	-0.109173	0.573245	0.99997	0.749483	0.000119423	0.00124399	0.863173	9.38133e-06	0.000222887
ENSG00000169718	DUS1L	dihydrouridine synthase 1 like [Source:HGNC Symbol;Acc:HGNC:30086]	1123.49	0.211197	0.520683	0.938248	-0.0451902	0.891251	0.99997	-1.26796	0.000119621	0.00124536	-1.01157	0.00215671	0.0175027
ENSG00000125835	SNRPB	small nuclear ribonucleoprotein polypeptides B and B1 [Source:HGNC Symbol;Acc:HGNC:11153]	1760.51	0.735032	0.0411286	0.550916	-0.140241	0.697439	0.99997	-1.38567	0.000119746	0.00124597	-0.510396	0.156729	0.358123
ENSG00000131668	BARX1	BARX homeobox 1 [Source:HGNC Symbol;Acc:HGNC:955]	186.229	0.306985	0.432074	0.918355	0.324514	0.420984	0.99997	-1.52078	0.000120015	0.00124808	-1.5383	0.000114138	0.00169782
ENSG00000141959	PFKL	phosphofructokinase, liver type [Source:HGNC Symbol;Acc:HGNC:8876]	3359.16	0.0983218	0.695547	0.964322	-0.20233	0.421606	0.99997	-0.966357	0.000121992	0.00126793	-0.665706	0.00812064	0.0469656
ENSG00000136527	TRA2B	transformer 2 beta homolog [Source:HGNC Symbol;Acc:HGNC:10781]	2158.82	0.423241	0.047247	0.581789	0.177141	0.408091	0.99997	-0.820373	0.000122194	0.00126862	-0.574273	0.00725906	0.0431848
ENSG00000166262	FAM227B	family with sequence similarity 227 member B [Source:HGNC Symbol;Acc:HGNC:26543]	95.0666	-0.653154	0.159498	0.823363	-0.329354	0.456798	0.99997	1.75799	0.00012219	0.00126862	1.43419	0.00142003	0.012753
ENSG00000182809	CRIP2	cysteine rich protein 2 [Source:HGNC Symbol;Acc:HGNC:2361]	3063.79	0.547411	0.0764195	0.690376	0.569642	0.0658601	0.99997	-1.1874	0.000122474	0.00126976	-1.20963	9.29917e-05	0.00143987
ENSG00000049167	ERCC8	ERCC excision repair 8, CSA ubiquitin ligase complex subunit [Source:HGNC Symbol;Acc:HGNC:3439]	639.57	-0.295435	0.247319	0.872173	-0.0192218	0.939417	0.99997	0.977138	0.000122508	0.00126976	0.700924	0.00576738	0.0365554
ENSG00000261786	AC006058.1		141.355	0.406758	0.338894	0.893873	-0.587703	0.177993	0.99997	-1.65913	0.000122488	0.00126976	-0.664666	0.121966	0.305371
ENSG00000146221	TCTE1	t-complex-associated-testis-expressed 1 [Source:HGNC Symbol;Acc:HGNC:11693]	8.36258	-2.23868	0.155115	0.820845	0.143598	0.869843	0.99997	5.5734	0.000123364	0.00127793	3.19112	0.00280406	0.0214526
ENSG00000169976	SF3B5	splicing factor 3b subunit 5 [Source:HGNC Symbol;Acc:HGNC:21083]	1087.76	0.526463	0.163071	0.82644	0.0175906	0.962988	0.99997	-1.45138	0.000123732	0.00128103	-0.942505	0.0127511	0.0653029
ENSG00000214517	PPME1	protein phosphatase methylesterase 1 [Source:HGNC Symbol;Acc:HGNC:30178]	3083.33	0.365624	0.138829	0.804802	0.172841	0.482888	0.99997	0.94633	0.000123921	0.00128228	1.13911	3.91844e-06	0.000107587
ENSG00000099810	MTAP	methylthioadenosine phosphorylase [Source:HGNC Symbol;Acc:HGNC:7413]	644.532	0.217363	0.249064	0.872173	-0.142096	0.45688	0.99997	-0.72795	0.000124178	0.00128423	-0.36849	0.0523213	0.175669
ENSG00000107443	CCNJ	cyclin J [Source:HGNC Symbol;Acc:HGNC:23434]	299.613	0.00330348	0.990899	0.999767	-0.0755902	0.78936	0.99997	1.09855	0.000124297	0.00128475	1.17745	3.9223e-05	0.000715503
ENSG00000141933	TPGS1	tubulin polyglutamylase complex subunit 1 [Source:HGNC Symbol;Acc:HGNC:25058]	379.848	0.452239	0.15786	0.82194	-0.0960576	0.767197	0.99997	-1.23539	0.000124951	0.00129079	-0.687096	0.0332168	0.12934
ENSG00000157766	ACAN	aggrecan [Source:HGNC Symbol;Acc:HGNC:319]	9933.91	-1.6257	0.0922879	0.730971	-0.283315	0.769435	0.99997	-3.70616	0.000125108	0.0012917	-5.04855	1.73443e-07	7.68494e-06
ENSG00000181097	AC105219.1		31.7171	-0.473883	0.297205	0.884594	0.20065	0.617971	0.99997	1.66653	0.000125247	0.0012917	0.991995	0.0192899	0.0881434
ENSG00000272405	AL365181.3		11.4481	-0.00096333	0.999273	0.999997	-0.101568	0.882818	0.99997	3.42036	0.000125202	0.0012917	3.52096	8.03664e-05	0.00128655
ENSG00000107829	FBXW4	F-box and WD repeat domain containing 4 [Source:HGNC Symbol;Acc:HGNC:10847]	730.559	0.138461	0.584124	0.947956	-0.199618	0.434273	0.99997	-0.9744	0.000126216	0.00130099	-0.636321	0.0122708	0.0636449
ENSG00000198331	HYLS1	HYLS1, centriolar and ciliogenesis associated [Source:HGNC Symbol;Acc:HGNC:26558]	133.88	0.506302	0.103614	0.751407	0.034778	0.914396	0.99997	-1.21031	0.000126722	0.00130548	-0.738791	0.0205359	0.0921739
ENSG00000232692	AP001596.1		9.31102	-0.00898755	0.992387	0.999767	-0.314552	0.55174	0.99997	2.93498	0.000126865	0.00130623	3.24054	2.09387e-05	0.00042602
ENSG00000112640	PPP2R5D	protein phosphatase 2 regulatory subunit B'delta [Source:HGNC Symbol;Acc:HGNC:9312]	1205.07	0.171398	0.587537	0.948004	0.0416634	0.895655	0.99997	-1.21333	0.000127732	0.00131444	-1.0836	0.000628575	0.00672759
ENSG00000120802	TMPO	thymopoietin [Source:HGNC Symbol;Acc:HGNC:11875]	1149.2	0.60137	0.0974488	0.739733	-0.287937	0.429027	0.99997	-1.39202	0.000127994	0.00131641	-0.502712	0.166683	0.371959
ENSG00000150672	DLG2	discs large MAGUK scaffold protein 2 [Source:HGNC Symbol;Acc:HGNC:2901]	37.742	-1.3221	0.00637969	0.220306	0.210807	0.637485	0.99997	1.83502	0.000128281	0.00131864	0.302112	0.505124	0.717077
ENSG00000091127	PUS7	pseudouridylate synthase 7 (putative) [Source:HGNC Symbol;Acc:HGNC:26033]	344.713	0.161681	0.406657	0.913203	-0.0518564	0.795366	0.99997	-0.754759	0.000128577	0.00132095	-0.541221	0.00619392	0.0386175
ENSG00000221838	AP4M1	adaptor related protein complex 4 mu 1 subunit [Source:HGNC Symbol;Acc:HGNC:574]	311.221	0.114447	0.621816	0.952398	-0.0468439	0.843992	0.99997	-0.899048	0.000128796	0.00132248	-0.737757	0.0017144	0.0148751
ENSG00000237879	LINC00398	long intergenic non-protein coding RNA 398 [Source:HGNC Symbol;Acc:HGNC:42727]	7.08192	-4.06584	0.00338657	0.148671	0.493107	0.507067	0.99997	5.21875	0.000130734	0.00134164	0.659803	0.40063	0.6277
ENSG00000154654	NCAM2	neural cell adhesion molecule 2 [Source:HGNC Symbol;Acc:HGNC:7657]	182.678	-0.950108	0.00692867	0.226886	-0.111444	0.745929	0.99997	1.34041	0.000131501	0.00134678	0.501742	0.146177	0.342465
ENSG00000196581	AJAP1	adherens junctions associated protein 1 [Source:HGNC Symbol;Acc:HGNC:30801]	39.6696	-0.919148	0.267388	0.876222	-0.397296	0.681182	0.99997	-3.481	0.000131523	0.00134678	-4.00285	6.96254e-06	0.000174045
ENSG00000113594	LIFR	LIF receptor alpha [Source:HGNC Symbol;Acc:HGNC:6597]	1540.95	-0.254765	0.586211	0.948004	0.803287	0.0855014	0.99997	1.78772	0.000131475	0.00134678	0.729665	0.118671	0.300097
ENSG00000240682	ISY1	ISY1 splicing factor homolog [Source:HGNC Symbol;Acc:HGNC:29201]	232.23	0.0673171	0.795113	0.977637	-0.150961	0.572089	0.99997	-1.00692	0.000131464	0.00134678	-0.788645	0.00272752	0.0209873
ENSG00000099901	RANBP1	RAN binding protein 1 [Source:HGNC Symbol;Acc:HGNC:9847]	1405.74	0.410532	0.218203	0.860035	-0.0192325	0.954171	0.99997	-1.27619	0.000132509	0.00135614	-0.846422	0.0113029	0.0599042
ENSG00000162869	PPP1R21	protein phosphatase 1 regulatory subunit 21 [Source:HGNC Symbol;Acc:HGNC:30595]	400.727	0.151306	0.499944	0.936056	0.0724191	0.752032	0.99997	-0.864611	0.000133268	0.00136316	-0.785725	0.000543827	0.00602755
ENSG00000198089	SFI1	SFI1 centrin binding protein [Source:HGNC Symbol;Acc:HGNC:29064]	243.079	0.426432	0.141184	0.807558	0.31132	0.296334	0.99997	-1.117	0.000133472	0.00136449	-1.00189	0.000699392	0.0073344
ENSG00000177125	ZBTB34	zinc finger and BTB domain containing 34 [Source:HGNC Symbol;Acc:HGNC:31446]	526.468	0.0159085	0.958178	0.998263	0.045692	0.878855	0.99997	1.15146	0.000133745	0.00136653	1.12168	0.000200705	0.00270959
ENSG00000150773	PIH1D2	PIH1 domain containing 2 [Source:HGNC Symbol;Acc:HGNC:25210]	47.983	-0.35989	0.312556	0.888251	0.287317	0.379353	0.99997	1.3109	0.000135999	0.00138881	0.663695	0.0511026	0.173195
ENSG00000113140	SPARC	secreted protein acidic and cysteine rich [Source:HGNC Symbol;Acc:HGNC:11219]	456417	-0.000450766	0.998968	0.999997	0.0913038	0.793268	0.99997	1.32863	0.000137	0.00139827	1.23687	0.000385	0.00457934
ENSG00000274270	AL137060.1		15.3406	-2.17594	0.000213497	0.0217634	-0.288221	0.521253	0.99997	2.23563	0.000138347	0.00141125	0.347909	0.440228	0.663232
ENSG00000164305	CASP3	caspase 3 [Source:HGNC Symbol;Acc:HGNC:1504]	1319.82	-0.304139	0.236469	0.86493	-0.240925	0.351412	0.99997	-0.982695	0.000138673	0.0014138	-1.04591	4.89013e-05	0.000856941
ENSG00000156170	NDUFAF6	NADH:ubiquinone oxidoreductase complex assembly factor 6 [Source:HGNC Symbol;Acc:HGNC:28625]	288.829	-0.206386	0.292917	0.883852	0.0112241	0.953173	0.99997	0.73941	0.000138843	0.00141477	0.5218	0.00695847	0.0419378
ENSG00000168496	FEN1	flap structure-specific endonuclease 1 [Source:HGNC Symbol;Acc:HGNC:3650]	413.659	0.800824	0.0914091	0.727844	-0.129717	0.786263	0.99997	-1.81397	0.000138954	0.00141512	-0.883426	0.0638458	0.200788
ENSG00000103540	CCP110	centriolar coiled-coil protein 110 [Source:HGNC Symbol;Acc:HGNC:24342]	1144.21	-0.367308	0.34056	0.894409	0.00432346	0.991014	0.99997	1.46563	0.000139527	0.00142018	1.094	0.00443635	0.0301311
ENSG00000166448	TMEM130	transmembrane protein 130 [Source:HGNC Symbol;Acc:HGNC:25429]	162.504	-1.27612	0.0649359	0.653452	-0.0235882	0.972266	0.99997	2.62201	0.000139661	0.00142077	1.36947	0.044487	0.157661
ENSG00000185803	SLC52A2	solute carrier family 52 member 2 [Source:HGNC Symbol;Acc:HGNC:30224]	1612.83	0.595755	0.0234391	0.440944	0.079131	0.764216	0.99997	-1.00186	0.000140579	0.00142933	-0.48524	0.065596	0.204476
ENSG00000123364	HOXC13	homeobox C13 [Source:HGNC Symbol;Acc:HGNC:5125]	115.185	1.0125	0.00249197	0.124206	1.0216	0.00124709	0.132466	1.20707	0.000141173	0.00143315	1.19797	0.000337225	0.00413201
ENSG00000148158	SNX30	sorting nexin family member 30 [Source:HGNC Symbol;Acc:HGNC:23685]	872.321	-0.368808	0.108713	0.7603	-0.0566256	0.804064	0.99997	0.872961	0.000141152	0.00143315	0.560778	0.0142571	0.0707669
ENSG00000186280	KDM4D	lysine demethylase 4D [Source:HGNC Symbol;Acc:HGNC:25498]	43.333	-0.459601	0.23795	0.866465	-0.227884	0.50954	0.99997	1.42595	0.000141184	0.00143315	1.19424	0.000954873	0.00930877
ENSG00000198952	SMG5	SMG5, nonsense mediated mRNA decay factor [Source:HGNC Symbol;Acc:HGNC:24644]	2929.75	0.363902	0.0519787	0.602363	0.0640803	0.732951	0.99997	-0.713303	0.000141356	0.00143331	-0.413481	0.0275534	0.113379
ENSG00000186716	BCR	BCR, RhoGEF and GTPase activating protein [Source:HGNC Symbol;Acc:HGNC:1014]	1085.11	0.341601	0.0596908	0.634798	0.258352	0.158458	0.99997	-0.692091	0.000141444	0.00143331	-0.608842	0.000863171	0.00863078
ENSG00000101247	NDUFAF5	NADH:ubiquinone oxidoreductase complex assembly factor 5 [Source:HGNC Symbol;Acc:HGNC:15899]	248.039	0.162525	0.410351	0.913608	-0.179015	0.379786	0.99997	-0.763489	0.000141334	0.00143331	-0.421949	0.0354958	0.135362
ENSG00000132824	SERINC3	serine incorporator 3 [Source:HGNC Symbol;Acc:HGNC:11699]	7035.76	-0.0797106	0.668602	0.959388	0.0634083	0.733906	0.99997	-0.709188	0.000141507	0.00143331	-0.852307	4.8112e-06	0.000126704
[truncated: 31,923 more rows]

## Sheet: scrambled treated vs.untreated 
padj<0.05				scrambled treated vs.untreated
ensembl_gene_id	external_gene_name	description	baseMean	log2FoldChange	pvalue	padj
[truncated: 249 more rows]

## Sheet: siRNAaRNF4 treated vs.untreated
padj<0.05				siRNAaRNF4 treated vs.untreated
[truncated: 138 more rows]

## Sheet: treated SiRNA vs scrambled
padj<0.01				treated siRNAaRNF4 vs. scrambled
[truncated: 2,935 more rows]

## Sheet: untreated SiRNA vs scrambled
padj<0.01				untreated siRNAaRNF4 vs. scrambled
[truncated: 1,963 more rows]
